# Supplementary material for: High fusibility and chimera prevalence in an invasive colonial ascidian
Source: Sci Rep. 2019 Oct 30;9:15673. doi: 10.1038/s41598-019-51950-y (PMC6821838; doi:10.1038/s41598-019-51950-y)
Supplement: Supplementary file 1 — Supplementary dataset S1 [file 41598_2019_51950_MOESM1_ESM.txt]

High fusibility and chimera prevalence in an invasive colonial ascidian
Maria Casso, Davide Tagliapietra, Xavier Turon, Marta Pascual

Title "Genotypes at 2145 loci for Ebro Delta Didemnum vexillum individuals, in genepop format. Maria Casso, Davide Tagliapietra, Xavier Turon, Marta Pascual. High fusibility and chimera prevalence in an invasive colonial ascidian"
6
156
188
220
241
257
373
463
465
474
493
503
516
571
651
662
670
744
836
901
943
965
985
1022
1046
1075
1123
1126
1133
1160
1211
1277
1359
1366
1371
1390
1429
1447
1493
1522
1567
1626
1641
1665
1699
1708
1742
1751
1767
1806
1811
1816
1845
1885
2179
2271
2277
2293
2356
2374
2418
2422
2448
2452
2487
2497
2539
2546
2573
2666
2704
2715
2735
2812
2881
2986
3062
3086
3150
3191
3194
3379
3400
3406
3408
3451
3546
3559
3740
3743
3774
3852
3882
3919
3925
3993
3995
4022
4078
4081
4107
4122
4180
4199
4221
4236
4343
4379
4394
4403
4459
4518
4522
4536
4621
4630
4640
4666
4732
4785
4832
4844
4917
4919
4946
4950
4986
5095
5133
5148
5168
5197
5214
5240
5267
5348
5351
5366
5418
5420
5427
5454
5573
5589
5674
5689
5707
5792
5808
5843
5844
5884
5999
6048
6056
6097
6100
6105
6140
6163
6190
6256
6280
6358
6424
6430
6508
6561
6615
6617
6621
6640
6645
6655
6709
6734
6845
6866
6915
7007
7014
7036
7090
7102
7165
7188
7197
7224
7249
7310
7325
7327
7343
7368
7423
7448
7487
7523
7632
7714
7720
7726
7792
7822
7827
7836
7867
7923
8037
8186
8216
8258
8271
8287
8318
8343
8345
8393
8415
8433
8465
8470
8582
8589
8594
8596
8605
8648
8731
8748
8777
8779
8797
8801
8812
8837
8901
8980
9008
9020
9021
9139
9200
9209
9228
9253
9258
9268
9269
9276
9280
9359
9365
9385
9435
9491
9503
9555
9616
9618
9630
9810
9859
9873
9881
9885
9889
9945
9962
10156
10185
10199
10218
10219
10331
10344
10347
10357
10363
10405
10412
10524
10545
10546
10564
10741
10755
10777
10778
10794
10812
10850
10858
10885
10900
10903
10930
10946
10957
10972
10986
11018
11031
11032
11037
11073
11102
11114
11130
11133
11153
11219
11220
11336
11366
11413
11439
11440
11447
11516
11569
11587
11607
11623
11630
11670
11895
11907
11928
11975
11988
11993
12011
12015
12033
12049
12064
12093
12122
12145
12159
12177
12217
12284
12286
12308
12362
12363
12390
12411
12434
12460
12521
12527
12531
12545
12615
12625
12634
12648
12692
12724
12756
12775
12792
12799
12839
12842
12881
12904
12945
12979
13052
13060
13107
13136
13161
13170
13197
13207
13233
13286
13294
13336
13361
13424
13572
13676
13695
13708
13745
13760
13907
13924
14078
14090
14094
14117
14120
14139
14201
14204
14224
14247
14268
14294
14351
14364
14397
14487
14501
14512
14630
14657
14757
14759
14852
14918
14988
15003
15012
15024
15033
15091
15107
15135
15165
15205
15285
15310
15391
15438
15451
15459
15486
15507
15569
15620
15707
15728
15751
15787
15801
15805
15844
15890
15914
15951
15981
15985
16016
16074
16130
16149
16174
16180
16265
16303
16338
16462
16484
16517
16539
16634
16653
16682
16704
16745
16765
16774
16844
16917
16988
17094
17098
17159
17165
17172
17212
17245
17613
17622
17639
17747
17791
17821
17954
17977
18013
18020
18029
18049
18052
18096
18130
18159
18196
18210
18236
18263
18359
18374
18445
18488
18501
18503
18558
18605
18698
18702
18703
18713
18734
18749
18803
18822
18859
18864
18879
18902
18919
18925
18966
19134
19149
19395
19422
19435
19474
19527
19529
19657
19708
19724
19726
19806
19867
19972
20045
20089
20249
20387
20409
20534
20550
20621
20632
20638
20666
20686
20694
20715
20738
20760
20786
20817
20956
21079
21083
21092
21121
21151
21183
21296
21341
21382
21397
21540
21542
21547
21575
21659
21699
21710
21790
21866
21996
22029
22081
22122
22205
22261
22298
22302
22305
22345
22388
22399
22431
22450
22514
22586
22686
22703
22835
22890
22915
22918
22963
23008
23018
23064
23092
23095
23097
23107
23121
23280
23328
23330
23337
23417
23455
23464
23514
23542
23592
23686
23723
23818
23835
23854
23875
23892
23896
23994
24048
24074
24124
24144
24219
24352
24360
24370
24421
24482
24576
24734
24736
24740
24747
24829
24843
24863
24894
24943
25008
25081
25084
25119
25166
25209
25254
25293
25328
25389
25396
25405
25448
25466
25491
25545
25607
25630
25715
25751
25773
25803
25848
25886
25941
25966
25974
26078
26085
26133
26157
26262
26293
26310
26327
26347
26381
26393
26405
26425
26437
26508
26551
26572
26643
26656
26728
26834
26895
26902
26944
26946
27037
27046
27135
27265
27372
27420
27448
27449
27459
27475
27546
27613
27710
27749
27780
27864
27887
27957
27962
27974
28013
28060
28108
28166
28189
28215
28216
28263
28264
28293
28295
28337
28414
28473
28487
28706
28723
28817
28818
28839
28864
28887
28900
28910
28923
28954
28962
29002
29043
29057
29080
29208
29312
29322
29344
29387
29430
29434
29667
29685
29750
29774
29800
29820
29848
29862
29872
29924
29975
30021
30049
30066
30103
30157
30163
30187
30301
30377
30436
30506
30511
30559
30586
30627
30665
30671
30709
30715
30752
30781
30841
30925
30957
30998
31019
31041
31056
31168
31329
31376
31468
31480
31492
31521
31552
31556
31584
31614
31660
31737
31789
31898
31922
31928
31944
31961
31970
31978
32047
32048
32093
32241
32260
32302
32314
32342
32350
32445
32458
32539
32640
32746
32759
32792
32840
32874
32877
32897
33028
33034
33059
33074
33077
33186
33195
33200
33247
33255
33301
33303
33333
33367
33392
33395
33440
33675
33777
33834
33898
33930
33961
34069
34115
34148
34170
34225
34246
34262
34265
34302
34314
34364
34367
34437
34515
34529
34549
34565
34651
34673
34809
34883
34965
34969
34997
35210
35322
35400
35445
35446
35491
35515
35531
35557
35635
35671
35695
35758
35794
35821
35925
35989
36081
36092
36155
36173
36191
36230
36317
36328
36409
36419
36427
36442
36463
36525
36571
36583
36607
36614
36694
36706
36723
36863
36882
36925
36937
36968
37022
37046
37073
37128
37215
37271
37314
37325
37511
37624
37676
37696
37757
37775
37788
37876
37898
37903
37912
37950
37971
38033
38235
38283
38294
38297
38339
38350
38414
38422
38447
38475
38545
38615
38617
38679
38835
38844
38846
38875
38888
38919
38965
39135
39147
39193
39223
39339
39364
39375
39389
39438
39452
39516
39544
39601
39638
39667
39732
39743
39771
39796
39815
39916
39938
39943
39967
40031
40062
40087
40165
40189
40225
40331
40354
40369
40379
40471
40525
40567
40590
40629
40637
40647
40685
40801
40906
40923
40946
41042
41087
41102
41142
41329
41344
41371
41383
41456
41463
41484
41551
41597
41657
41735
41885
41946
41963
41982
41991
42050
42131
42137
42168
42322
42508
42519
42605
42663
42730
42769
42840
42889
42912
42924
42970
42993
42996
43015
43115
43152
43177
43204
43207
43263
43287
43360
43372
43389
43410
43547
43557
43573
43588
43626
43727
43786
43787
43800
43821
43826
43882
44037
44077
44127
44180
44212
44264
44297
44303
44342
44361
44400
44462
44476
44507
44526
44555
44664
44710
44790
44811
44816
44834
44864
44874
44946
44954
45011
45103
45128
45154
45169
45229
45231
45295
45415
45442
45524
45709
45718
45781
45858
45921
45970
45996
46036
46042
46049
46080
46142
46152
46204
46230
46237
46303
46413
46494
46536
46552
46560
46614
46632
46709
46805
46865
46899
46948
46999
47000
47009
47012
47027
47055
47059
47099
47103
47110
47125
47126
47264
47279
47295
47304
47382
47424
47442
47477
47525
47527
47575
47796
47843
47849
47972
48086
48139
48317
48328
48387
48418
48544
48598
48682
48781
48789
48793
48843
48881
48969
48984
49100
49128
49175
49203
49271
49372
49426
49473
49548
49708
49775
49876
49900
49961
50051
50076
50106
50118
50270
50286
50301
50355
50377
50481
50598
50631
50655
50669
50716
50752
50800
50803
50804
50808
50865
50872
50910
50945
50954
50965
50967
51057
51078
51101
51229
51324
51343
51455
51483
51511
51586
51681
51738
51920
51930
52067
52079
52089
52137
52139
52148
52255
52408
52445
52483
52660
52668
52860
52874
53006
53008
53104
53195
53203
53205
53243
53291
53324
53390
53407
53437
53501
53513
53532
53604
53673
53686
53707
53732
53757
53771
53830
53833
53896
53921
53983
53985
53986
54016
54039
54079
54080
54096
54129
54226
54243
54288
54290
54338
54466
54473
54537
54563
54567
54664
54672
54675
54676
54760
54766
54804
54840
54943
54952
54984
54994
55032
55034
55083
55092
55112
55294
55309
55311
55313
55353
55426
55440
55455
55468
55476
55605
55653
55696
55763
55843
55858
55870
56013
56055
56116
56254
56288
56376
56388
56437
56469
56495
56526
56534
56599
56795
56803
56868
56878
56989
57021
57066
57141
57212
57343
57431
57504
57520
57558
57761
57762
57974
58023
58091
58125
58249
58291
58322
58338
58407
58484
58488
58541
58548
58650
58671
59036
59158
59271
59327
59365
59366
59370
59517
59570
59702
59783
59796
59833
59999
60006
60013
60028
60045
60178
60185
60290
60345
60383
60385
60445
60463
60465
60471
60536
60587
60618
60662
60674
60824
60843
60914
61029
61046
61300
61322
61348
61491
61499
61550
61553
61575
61607
61683
61729
61742
61787
61884
61966
61970
62024
62130
62136
62145
62149
62203
62221
62243
62399
62405
62413
62472
62537
62565
62702
62749
62761
62815
62840
63122
63159
63196
63211
63247
63473
63483
63514
63536
63614
63669
63693
63731
63760
63763
63825
63882
63884
63920
63948
63957
63969
63981
64017
64083
64124
64155
64209
64212
64286
64337
64570
64571
64674
64721
64741
64770
64807
64819
64871
64885
64900
64907
65035
65057
65084
65128
65142
65184
65261
65415
65434
65474
65475
65595
65610
65685
65733
65859
65918
65926
65948
66064
66108
66202
66265
66364
66612
66646
66813
66829
66913
66962
67099
67106
67138
67199
67212
67235
67255
67325
67342
67345
67401
67461
67494
67517
67602
67791
67848
67897
67926
67995
68030
68041
68182
68237
68337
68614
68627
68657
68662
68807
68809
68934
69001
69085
69241
69242
69280
69281
69362
69446
69535
69656
69796
69817
69824
69932
70027
70095
70121
70296
70375
70439
70449
70471
70599
70624
70686
70689
70776
70789
70812
70869
70883
70934
71042
71045
71206
71264
71315
71396
71561
71633
71646
71667
71729
71818
71837
71955
71967
71991
71997
72018
72072
72128
72154
72155
72253
72283
72517
72523
72627
72681
72683
72723
72804
73035
73129
73184
73186
73208
73360
73376
73543
73562
73642
73813
73888
73889
73915
73926
73985
73994
74121
74162
74234
74244
74276
74285
74390
74401
74480
74485
74522
74528
74531
74617
74678
74720
74805
74889
75014
75052
75082
75160
75278
75325
75350
75542
75632
75638
75730
75866
75886
75913
76020
76077
76192
76240
76370
76374
76411
76473
76567
76725
76732
76997
77095
77098
77124
77303
77480
77587
77641
77678
77696
77769
77831
77835
77866
77875
77916
77931
77980
78075
78085
78104
78105
78140
78148
78190
78216
78224
78513
78552
78591
78595
78786
78834
78978
79003
79005
79068
79384
79418
79427
79455
79580
79743
79796
79886
79905
79980
80038
80092
80114
80145
80149
80153
80175
80197
80208
80270
80341
80352
80393
80402
80413
80531
80657
80854
81031
81062
81066
81174
81179
81201
81247
81339
81355
81470
81676
81692
81772
81817
81839
81980
82052
82137
82330
82390
82462
82492
82499
82618
82635
82733
82907
83178
83206
83317
83318
83330
83356
83391
83415
83430
83431
83463
83648
83740
84002
84006
84017
84075
84110
84132
84176
84200
84213
84222
84292
84346
84358
84553
84588
84734
84757
84964
85004
85132
85212
85251
85401
85646
86054
86318
86409
86622
86714
86805
87049
87086
87164
87254
87271
87274
87367
87461
87470
87471
87504
87559
87753
87803
87808
87907
87970
88008
88049
88387
88413
88418
88434
88508
88532
88613
88644
88645
88699
88736
88983
89519
89822
89823
90007
90021
90133
90163
90180
90237
90324
90386
90393
90450
90468
90473
90484
90566
90734
90740
90816
90880
90968
91112
91237
91329
91473
91511
91561
91999
92034
92040
92048
92063
92120
92273
92317
92563
92669
92936
92985
93116
93155
93156
93217
93224
93397
93554
93575
93623
93710
93725
93768
93778
93880
93984
94033
94113
94150
94342
94400
94445
94585
94663
94766
94832
94883
94942
95019
95052
95334
95438
95443
95454
95619
95644
95686
95773
95884
95904
95983
95998
96052
96162
96279
96301
96589
96592
96675
96745
96780
96890
96958
96974
97026
97078
97135
97223
97287
97510
97513
97538
97581
97630
97635
97708
97896
97913
97962
98120
98172
98331
98550
98612
98678
98825
99023
99220
99396
99520
99643
99670
99678
99692
99722
99781
99870
99925
99938
100230
100330
100608
100864
100934
101052
101137
101155
101208
101282
101417
101437
101605
101681
101814
102182
102239
102444
102463
102590
102770
102902
102921
102929
102986
103074
103183
103444
103511
103650
103708
103842
103854
103855
103942
104034
104122
104255
104268
104276
104295
104328
104331
104357
104440
104458
104469
104522
104589
104610
104990
105073
105079
105501
105645
105662
105677
105789
105818
105850
105881
106104
106383
106597
106667
106672
106920
106922
107239
107295
107479
107606
107692
107853
108010
108130
108134
108233
108281
108343
108402
109237
109311
109476
109485
109862
110234
110267
110576
110922
111009
111118
111154
111193
111210
111336
111538
111601
111844
111998
112082
112171
112335
112736
112856
113082
113095
113178
113269
113422
113855
113887
114060
114065
114183
114210
114692
114699
114786
114957
115117
115343
115344
115423
115485
116061
116131
116161
116354
116617
116632
116770
116995
117718
118627
119314
120099
120732
121007
121434
121619
121736
122308
122970
123089
123309
123481
123503
123807
123914
124070
124799
124852
125090
125304
125694
126088
127743
128511
128721
128723
128909
128973
129081
129328
130063
130203
131241
131920
133350
134222
138059
Pop
Dvex073,	0101	0303	0104	0102	0202	0202	0101	0202	0202	0101	0202	0202	0303	0102	0101	0101	0101	0208	0303	0101	0203	0202	0204	0101	0101	0204	0203	0000	0505	0202	0202	0000	0101	0303	0303	0505	0101	0202	0103	0105	0202	0102	0101	0000	0102	0303	0203	0101	0202	0204	0101	0101	0202	0102	0101	0202	0203	0204	0202	0404	0000	0101	0102	0303	0000	0202	0101	0303	0101	0101	0203	0202	0303	0101	0202	0203	0101	0101	0101	0101	0303	0202	0404	0204	0303	0103	0203	0204	0202	0202	0101	0202	0104	0303	0102	0102	0303	0101	0102	0101	0202	0101	0102	0102	0304	0303	0101	0202	0101	0203	0404	0101	0102	0305	0102	0202	0202	0102	0101	0303	0202	0202	0505	0505	0101	0607	0101	0101	0102	0102	0103	0101	0102	0606	0202	0202	0101	0505	0203	0202	0102	0101	0101	0101	0202	0202	0202	0303	0202	0202	0202	0101	0102	0102	0101	0101	0202	0202	0101	0202	0101	0101	0202	0808	0202	0202	0000	0102	0303	0203	0102	0102	0202	0202	0202	0202	0101	0101	0101	0303	0202	0202	0101	0000	0104	0101	0202	0101	0303	0202	0101	0101	0102	0202	0101	0202	0404	0204	0000	0101	0101	0202	0404	0202	0303	0202	0407	0101	0404	0000	0103	0101	0101	0202	0101	0404	0103	0404	0102	0101	0202	0202	0101	0101	0101	0202	0102	0202	0808	0404	0202	0102	0101	0101	0202	0102	0202	0303	0202	0101	0202	0101	0505	0202	0101	0202	0101	0202	0707	0202	0404	0606	0204	0202	0303	0203	0303	0202	0102	0606	0103	0202	0202	0303	0102	0104	0101	0102	0102	0202	0102	0202	0303	0303	0103	0103	0101	0404	0101	0202	0103	0303	0101	0203	0202	0101	0102	0303	0102	0303	0303	0101	0101	0101	0303	0101	0102	0202	0000	0202	0102	0202	0103	0202	0202	0101	0104	0303	0303	0202	0505	0303	0103	0101	0101	0202	0303	0101	0202	0202	0101	0203	0203	0304	0202	0202	0102	0202	0202	0202	0202	0102	0102	0102	0101	0404	0304	0102	0102	0202	0101	0101	0102	0101	0000	0102	0303	0101	0102	0102	0101	0202	0000	0000	0101	0102	0202	0101	0102	0808	0101	0303	0102	0202	0102	0303	0104	0202	0202	0101	0303	0303	0101	0101	0606	0303	0204	0102	0202	0506	0202	0202	0202	0000	0202	0202	0101	0102	0102	0303	0204	0000	0101	0101	0101	0202	0102	0304	0203	0203	0303	0102	0304	0304	0102	0102	0101	0101	0306	0000	0202	0303	0101	0102	0303	0303	0000	0101	0102	0101	0707	0303	0102	0101	0104	0102	0101	0102	0303	0102	0101	0202	0101	0305	0202	0000	0202	0505	0303	0000	0101	0202	0202	0202	0101	0103	0202	0202	0202	0303	0203	0101	0202	0202	0607	0303	0103	0102	0304	0204	0102	0101	0202	0101	0101	0101	0101	0101	0102	0303	0202	0303	0202	0102	0303	0101	0101	0608	0202	0101	0102	0202	0304	0101	0202	0000	0202	0101	0606	0103	0102	0202	0203	0101	0202	0202	0101	0104	0101	0101	0102	0202	0101	0102	0303	0101	0101	0102	0101	0202	0000	0202	0101	0102	0305	0303	0102	0000	0404	0101	0303	0101	0204	0203	0102	0102	0102	0404	0202	0203	0204	0102	0103	0204	0104	0707	0202	0204	0101	0202	0202	0202	0203	0202	0101	0103	0101	0101	0202	0103	0207	0202	0202	0202	0101	0101	0202	0101	0303	0404	0104	0101	0102	0202	0202	0102	0102	0202	0101	0404	0202	0101	0202	0303	0103	0304	0404	0102	0000	0305	0101	0202	0102	0404	0202	0101	0202	0202	0202	0303	0101	0202	0202	0202	0101	0202	0202	0102	0000	0202	0202	0202	0102	0102	0303	0101	0303	0202	0103	0808	0000	0202	0101	0202	0102	0202	0101	0101	0103	0203	0101	0101	0102	0202	0202	0102	0000	0203	0202	0305	0101	0303	0101	0101	0000	0101	0102	0405	0101	0102	0101	0102	0103	0203	0303	0209	0202	0101	0202	0102	0202	0102	0101	0202	0404	0102	0202	0202	0103	0101	0102	0202	0101	0505	0000	0202	0102	0102	0303	0202	0102	0101	0203	0202	0303	0202	0202	0202	0202	0000	0101	0303	0102	0303	0102	0101	0304	0101	0303	0203	0303	0101	0202	0304	0101	0404	0101	0404	0103	0202	0303	0102	0101	0404	0202	0103	0101	0101	0203	0000	0202	0101	0102	0101	0202	0303	0102	0102	0107	0202	0101	0101	0102	0102	0102	0101	0202	0202	0202	0102	0101	0104	0202	0203	0102	0303	0303	0000	0101	0303	0202	0202	0202	0102	0103	0203	0101	0101	0203	0101	0202	0102	0505	0102	0303	0105	0101	0101	0102	0202	0304	0101	0102	0405	0101	0405	0101	0303	0909	1111	0202	0000	0203	0203	0303	0101	0102	0101	0203	0202	0102	0102	0303	0203	0305	0303	0106	0202	0202	0101	0304	0102	0304	0202	0000	0101	0404	0202	0202	0101	0306	0103	0202	0000	0101	0103	0101	0606	0202	0202	0204	0101	0202	0103	0102	0104	0202	0202	0102	0101	0101	0102	0202	0505	0202	0202	0102	0303	0103	0000	0303	0101	0000	0102	0101	0000	0102	0303	0202	0101	0707	0303	0404	0102	0102	0101	0304	0101	0103	0101	0101	0106	0404	0000	0101	0404	0102	0202	0202	0202	0202	0102	0101	0101	0102	0202	0205	0101	0102	0304	0204	0101	0202	0101	0102	0101	0102	0709	0303	0203	0101	0105	0202	0202	0101	0303	0101	0101	0202	0102	0105	0101	0707	0707	0202	0103	0202	0202	0202	0203	0102	0101	0303	0101	0000	0202	0000	0505	0102	0101	0102	0101	0103	0303	0202	0303	0101	0202	0101	0303	0202	0202	0204	0203	0000	0404	0202	0202	0203	0103	0000	0202	0303	0101	0303	0202	0101	0202	0101	0101	0102	0102	0102	0202	0102	0303	0303	0203	0204	0101	0101	0101	0204	0101	0102	0101	0202	0102	0202	0102	0102	0404	0204	0103	0101	0101	0101	0303	0103	0101	0102	0404	0101	0101	0202	0101	0303	0202	0101	0101	0202	0103	0303	0101	0303	0102	0102	0202	0101	0202	0303	0606	0202	0101	0103	0000	0104	0303	0101	0101	0303	0202	0101	0103	0203	0102	0203	0101	0102	0000	0303	0202	0202	0303	0304	0202	0205	0101	0202	0101	0000	0102	0101	0202	0102	0304	0106	0202	0306	0303	0101	0205	0202	0101	0305	0102	0000	0000	0101	0101	0101	0102	0101	0101	0303	0101	0102	0101	0101	0202	0101	0103	0102	0101	0101	0202	0101	0202	0102	0101	0202	0101	0303	0203	0202	0202	0101	0303	0101	0102	0202	0202	0202	0204	0202	0203	0202	0303	0204	0000	0303	0102	0102	0000	0202	0101	0303	0303	0304	0202	0101	0103	0101	0303	0303	0102	0101	0203	0202	0101	0202	0202	0102	0102	0101	0101	0202	0202	0102	0102	0102	0102	0101	0303	0404	0101	0202	0101	0101	0101	0101	0103	0101	0000	0305	0103	0202	0505	0202	0606	0102	0102	0103	0404	0103	0102	0101	0101	0101	0202	0506	0103	0202	0101	0202	0202	0102	0102	0303	0102	0202	0103	0102	0101	0202	0404	0102	0102	0102	0102	0404	0202	0000	0202	0203	0102	0000	0202	0404	0000	0203	0303	0103	0303	0102	0102	0101	0102	0203	0102	0101	0103	0202	0102	0202	0202	0303	0102	0203	0505	0202	0202	0202	0102	0103	0303	0101	0204	0202	0101	0101	0101	0202	0203	0202	0101	0202	0101	0202	0101	0202	0102	0303	0202	0505	0101	0202	0101	0202	0104	0101	0303	0303	0104	0102	0000	0103	0303	0202	0102	0101	0102	0202	0303	0102	0202	0202	0202	0102	0101	0102	0202	0102	0101	0202	0303	0101	0104	0202	0405	0101	0102	0102	0304	0203	0102	0303	0101	0202	0103	0303	0000	0202	0505	0203	0101	0101	0304	0303	0202	0203	0101	0101	0203	0101	0202	0101	0101	0202	0203	0202	0202	0102	0103	0101	0303	0202	0101	0202	0102	0202	0102	0404	0202	0202	0101	0303	0404	0202	0000	0103	0102	0101	0101	0000	0103	0303	0505	0101	0303	0103	0101	0102	0404	0303	0202	0101	0202	0204	0101	0102	0303	0101	0102	0101	0303	0202	0101	0101	0103	0303	0102	0103	0101	0101	0303	0202	0202	0101	0202	0202	0102	0101	0102	0102	0202	0303	0202	0203	0303	0101	0102	0202	0101	0103	0101	0104	0202	0404	0000	0202	0202	0202	0102	0101	0102	0101	0102	0202	0303	0303	0303	0104	0101	0202	0101	0203	0101	0102	0305	0303	0103	0102	0202	0404	0303	0304	0102	0202	0101	0101	0203	0102	0202	0101	0404	0405	0305	0101	0505	0202	0203	0101	0202	0202	0101	0202	0202	0203	0101	0101	0102	0202	0103	0101	0101	0102	0404	0202	0101	0202	0202	0101	0404	0303	0101	0101	0102	0202	0203	0304	0101	0103	0103	0303	0202	0303	0101	0202	0101	0404	0202	0101	0202	0202	0101	0202	0202	0101	0405	0101	0101	0202	0202	0101	0101	0102	0101	0101	0202	0404	0102	0203	0102	0103	0101	0102	0102	0102	0202	0202	0505	0101	0102	0104	0101	0202	0202	0102	0000	0101	0202	0101	0202	0102	0102	0909	0101	0102	0303	0303	0101	0202	0101	0308	0202	0202	0101	0305	0202	0000	0303	0202	0101	0103	0202	0303	0101	0101	0203	0102	0101	0404	0101	0404	0202	0101	0101	0103	0202	0000	0303	0202	0203	0101	0104	0303	0102	0101	0203	0204	0202	0101	0202	0303	0101	0203	0202	0202	0105	0202	0000	0103	0303	0102	0405	0202	0303	0202	0101	0102	0102	0101	0104	0404	0102	0202	0104	1111	0202	0202	0202	0101	0102	0202	0102	0101	0404	0202	0103	0505	0102	0202	0102	0101	0202	0101	0101	0103	0101	0101	0000	0202	0202	0103	0101	0202	0101	0101	0101	0102	0101	0102	0202	0101	0102	0404	0203	0102	0102	0102	0404	0102	0101	0102	0202	0202	0202	0101	0101	0102	0103	0202	0102	0101	0303	0203	0202	0102	0202	0303	0105	0101	0202	0101	0102	0202	0103	0405	0303	0205	0103	0304	0202	0000	0202	0202	0202	0202	0101	0202	0303	0101	0303	0203	0303	0101	0101	0404	0103	0103	0101	0404	0202	0404	0101	0102	0202	0000	0000	0202	0102	0303	0101	0202	0205	0303	0101	0101	0102	0102	0204	0202	0303	0202	0202	0204	0203	0101	0202	0303	0104	0202	0102	0101	0101	0101	0303	0101	0303	0101	0709	0202	0202	0103	0101	0102	0101	0102	0101	0101	0202	0103	0202	0202	0202	0101	0303	0101	0304	0000	0404	0102	0505	0000	0303	0102	0102	0606	0707	0203	0404	0101	0101	0101	0103	0405	0101	0102	0202	0303	0202	0203	0102	0101	0202	0202	0101	0101	0203	0101	0202	0404	0101	0103	0101	0203	0101	0101	0102	0102	0202	0101	0202	0103	0202	0101	0101	0207	0707	0103	0101	0202	0101	0101	0101	0000	0101	0202	0203	0606	0202	0000	0101	0103	0102	0202	0102	0202	0303	0303	0102	0102	0102	0202	0202	0102	0404	0304	0102	0203	0101	0101	0102	0101	0202	0204	0202	0102	0101	0303	0101	0303	0102	0404	0202	0101	0102	0101	0101	0203	0202	0202	0102	0303	0303	0203	0202	0303	0102	0103	0404	0102	0202	0101	0202	0101	0203	0404	0404	0202	0101	0000	0104	0202	0102	0101	0101	0303	0102	0203	0202	0202	0102	0102	0203	0101	0101	0303	0202	0202	0102	0102	0101	0101	0101	0202	0101	0103	0102	0103	0101	0202	0104	0202	0102	0101	0102	0202	0102	0404	0101	0303	0104	0202	0102	0202	0303	0000	0000	0304	0202	0202	0102	0303	0204	0101	0101	0202	0202	0202	0102	0303	0101	0000	0000	0303	0101	0103	0303	0202	0103	0101	0202	0101	0202	0303	0204	0104	0101	0101	0404	0102	0404	0104	0101	0202	0303	0102	0303	0202	0204	0206	0202	0202	0202	0102	0101	0203	0202	0101	0101	0000	0101	0000	0101	0606	0102	0102	0202	0101	0000	0101	0202	0101	0202	0102	0202	0101	0101	0202	0202	0103	0101	0101	0202	0102	0202	0000	0202	0303	0000	0202	0303	0101	0103	0101	0202	0102	0202	0202	0102	0102	0000	0303	0101	0303	0202	0103	0202	0101	0202	0000	0202	0203	0202	0101	0101	0101	0303	0101	0202	0101	0103	0202	0000	0202	0101	0203	0000	0101	0101	0101	0202	0202	0505	0202	0102	0102	0303	0101	0101	0000	0101	0202	0202	0101	0103	0404	0202	0707	0606	0303	0202	0103	0303	0303	0202	0202	0405	0202	0202	0202	0202	0101	0204	0202	0101	0202	0507	0202	0102	0101	0101	0000	0303	0101	0202	0303	0101	0101	0202	0102	0505	0202	0101	0101	0303	0202	0102	0202	0102	0304	0102	0101	0101	0203	0202	0303	0202	0101	0303	0202	0202	0303	0101	0303	0101	0101	0303	0202	0203	0404	0202	0202	0202	0202	0505	0101	0202	0105	0101	0000	0202	0101	0000	0101	0203	0203	0101	0204	0102	0101	0102	0203	0202	0202	0101	0000	0404	0101	0202	0203	0202	0304	0102	0202	0101	0203	0101	0405	0102	0303	0101	0202	0202	0102	0102	0102	0102	0202	0202	0303	0103	0303	0203	0101	0202	0202	0101	0101	0303	0101	0101	0303
Dvex075,	0101	0303	0104	0102	0202	0202	0101	0202	0202	0101	0202	0202	0303	0102	0101	0101	0101	0000	0303	0101	0203	0202	0204	0101	0101	0204	0203	0000	0505	0202	0202	0000	0101	0303	0303	0505	0101	0202	0103	0105	0202	0102	0101	0000	0102	0303	0203	0101	0202	0204	0101	0101	0202	0102	0101	0202	0203	0204	0202	0404	0000	0101	0102	0303	0000	0202	0101	0303	0101	0101	0203	0202	0303	0101	0202	0203	0101	0101	0101	0101	0303	0202	0404	0204	0303	0103	0203	0204	0202	0202	0101	0202	0104	0303	0102	0102	0303	0101	0102	0101	0202	0101	0102	0102	0304	0303	0101	0202	0101	0203	0404	0101	0102	0305	0102	0202	0202	0102	0101	0303	0000	0202	0505	0505	0101	0607	0101	0101	0102	0102	0103	0101	0102	0606	0202	0000	0101	0505	0203	0202	0102	0101	0101	0101	0202	0202	0202	0303	0202	0202	0202	0101	0102	0102	0101	0101	0202	0202	0101	0202	0101	0101	0202	0808	0202	0202	0000	0102	0303	0203	0102	0102	0202	0202	0202	0202	0101	0101	0101	0303	0202	0202	0101	0000	0104	0101	0202	0101	0303	0202	0101	0101	0102	0202	0101	0202	0404	0204	0000	0101	0101	0202	0404	0202	0303	0202	0407	0101	0404	0000	0103	0101	0101	0202	0101	0404	0103	0404	0102	0101	0202	0202	0101	0101	0101	0202	0102	0202	0508	0404	0202	0102	0101	0101	0202	0102	0202	0303	0202	0101	0202	0101	0505	0202	0101	0202	0101	0202	0107	0202	0404	0000	0000	0202	0303	0203	0303	0202	0102	0000	0103	0202	0202	0303	0102	0101	0101	0102	0102	0202	0102	0202	0303	0303	0103	0103	0101	0404	0101	0202	0103	0303	0101	0203	0202	0101	0102	0303	0102	0303	0303	0101	0101	0101	0303	0101	0102	0202	0000	0202	0102	0202	0103	0202	0202	0101	0104	0303	0103	0202	0505	0303	0103	0101	0101	0202	0303	0101	0202	0202	0101	0203	0203	0304	0202	0202	0102	0202	0202	0202	0202	0102	0102	0102	0101	0404	0304	0102	0102	0202	0101	0101	0102	0101	0000	0102	0303	0101	0102	0102	0102	0202	0000	0000	0101	0102	0202	0101	0202	0808	0101	0303	0102	0202	0102	0303	0104	0202	0202	0101	0303	0303	0101	0101	0606	0303	0204	0102	0202	0506	0202	0202	0202	0000	0202	0202	0101	0102	0102	0303	0204	0000	0101	0101	0101	0202	0102	0304	0203	0203	0303	0102	0304	0304	0102	0102	0101	0101	0306	0000	0202	0303	0101	0102	0303	0303	1010	0101	0102	0101	0507	0303	0102	0101	0104	0102	0101	0102	0303	0102	0101	0202	0101	0305	0202	0000	0202	0505	0303	0000	0101	0202	0202	0202	0101	0103	0202	0202	0202	0303	0203	0101	0202	0202	0606	0303	0103	0102	0304	0204	0102	0101	0202	0101	0101	0101	0101	0101	0102	0303	0202	0303	0202	0102	0303	0101	0101	0206	0202	0101	0102	0202	0304	0101	0202	0000	0202	0101	0606	0103	0102	0202	0203	0101	0202	0202	0101	0104	0101	0101	0102	0202	0101	0102	0303	0101	0101	0102	0101	0202	0000	0202	0101	0102	0305	0303	0102	0000	0404	0101	0303	0101	0204	0203	0102	0102	0102	0404	0102	0203	0204	0102	0103	0204	0104	0707	0202	0204	0101	0202	0202	0202	0203	0202	0101	0103	0101	0101	0202	0103	0202	0202	0202	0202	0101	0101	0202	0101	0303	0404	0104	0101	0102	0202	0202	0102	0102	0202	0101	0404	0202	0101	0202	0303	0103	0304	0404	0102	0000	0505	0101	0202	0102	0404	0202	0101	0202	0202	0202	0303	0101	0202	0202	0202	0101	0202	0202	0102	0000	0202	0202	0202	0102	0102	0303	0101	0303	0202	0103	0808	0202	0202	0101	0202	0102	0202	0101	0101	0103	0203	0101	0101	0101	0202	0202	0102	0000	0203	0202	0305	0101	0303	0101	0101	0000	0101	0102	0405	0101	0102	0101	0102	0103	0203	0303	0909	0202	0101	0202	0102	0202	0102	0101	0202	0404	0102	0202	0202	0103	0101	0102	0202	0101	0505	0000	0202	0102	0102	0303	0202	0102	0101	0203	0202	0303	0202	0202	0202	0202	0000	0101	0303	0102	0303	0102	0101	0304	0101	0303	0203	0303	0101	0202	0304	0101	0404	0101	0404	0103	0202	0303	0102	0101	0404	0202	0103	0101	0101	0203	0000	0202	0101	0102	0101	0202	0303	0102	0102	0107	0202	0101	0101	0102	0102	0102	0101	0202	0202	0202	0102	0101	0104	0202	0203	0102	0303	0303	0000	0101	0303	0202	0202	0202	0102	0103	0203	0101	0101	0203	0101	0202	0102	0505	0102	0303	0505	0101	0101	0102	0202	0304	0101	0102	0405	0101	0204	0101	0303	0909	1111	0202	0000	0203	0203	0303	0101	0102	0101	0203	0202	0102	0102	0303	0203	0305	0303	0106	0202	0202	0101	0304	0102	0304	0202	0000	0101	0404	0202	0202	0101	0306	0103	0202	0000	0101	0103	0101	0606	0202	0202	0204	0101	0202	0103	0102	0104	0202	0202	0102	0101	0101	0102	0203	0505	0202	0202	0102	0303	0103	0000	0303	0101	0203	0102	0101	0000	0102	0303	0202	0101	0707	0303	0404	0102	0102	0101	0304	0101	0103	0101	0101	0106	0404	0303	0101	0404	0102	0202	0202	0202	0202	0102	0101	0101	0102	0202	0205	0101	0102	0304	0204	0101	0202	0101	0102	0101	0102	0709	0303	0203	0101	0105	0202	0202	0101	0303	0101	0101	0202	0102	0105	0101	0000	0707	0202	0103	0202	0202	0202	0203	0102	0101	0303	0101	0000	0202	0000	0505	0102	0101	0102	0101	0103	0303	0202	0303	0101	0202	0101	0303	0202	0202	0204	0203	0000	0404	0202	0202	0203	0103	0000	0202	0303	0101	0303	0202	0101	0202	0101	0101	0102	0102	0102	0202	0102	0303	0303	0203	0204	0101	0101	0101	0204	0101	0102	0101	0202	0102	0202	0102	0102	0404	0204	0103	0101	0101	0101	0303	0103	0101	0102	0404	0101	0101	0202	0101	0303	0202	0101	0101	0202	0103	0303	0101	0303	0102	0102	0202	0101	0202	0303	0606	0202	0101	0103	0000	0104	0103	0101	0101	0303	0202	0101	0103	0203	0102	0203	0101	0102	0000	0303	0202	0202	0303	0304	0202	0205	0101	0202	0101	0000	0102	0101	0202	0102	0304	0106	0202	0106	0303	0101	0205	0202	0101	0305	0102	0000	0000	0101	0000	0101	0102	0101	0101	0303	0101	0102	0101	0101	0202	0101	0103	0102	0101	0101	0202	0101	0202	0102	0101	0202	0101	0303	0203	0202	0202	0101	0303	0101	0102	0202	0202	0102	0204	0210	0203	0202	0303	0204	0000	0303	0102	0102	0000	0202	0101	0303	0303	0304	0202	0101	0103	0101	0303	0303	0102	0101	0203	0202	0101	0202	0202	0102	0102	0101	0101	0202	0202	0102	0102	0102	0102	0000	0303	0404	0101	0202	0101	0101	0101	0101	0103	0101	0000	0305	0103	0202	0505	0202	0506	0102	0102	0103	0404	0103	0102	0101	0101	0101	0202	0505	0103	0202	0101	0202	0202	0102	0102	0303	0102	0202	0103	0101	0101	0202	0404	0102	0102	0102	0102	0404	0202	0000	0202	0203	0102	0000	0202	0000	0000	0203	0303	0103	0303	0102	0102	0101	0102	0203	0102	0101	0103	0202	0102	0202	0202	0303	0102	0203	0505	0202	0202	0202	0102	0103	0303	0101	0204	0202	0101	0101	0101	0202	0203	0202	0101	0202	0101	0202	0101	0202	0101	0303	0202	0505	0101	0202	0101	0202	0104	0101	0303	0303	0104	0102	0000	0103	0303	0202	0102	0101	0102	0202	0303	0101	0202	0202	0202	0102	0101	0102	0202	0102	0101	0202	0303	0101	0104	0202	0405	0101	0102	0102	0304	0203	0102	0303	0101	0202	0103	0303	0000	0202	0505	0203	0101	0101	0304	0303	0202	0203	0101	0101	0203	0101	0202	0101	0101	0202	0203	0202	0202	0102	0103	0101	0303	0202	0101	0202	0102	0202	0102	0404	0202	0202	0101	0303	0404	0202	0000	0103	0102	0101	0101	0000	0103	0303	0505	0101	0303	0103	0101	0102	0404	0303	0202	0101	0202	0204	0101	0102	0303	0101	0102	0101	0303	0202	0101	0101	0103	0303	0102	0103	0101	0101	0303	0202	0202	0101	0202	0202	0102	0101	0102	0102	0202	0303	0202	0203	0303	0101	0102	0202	0101	0103	0101	0104	0202	0404	0000	0202	0202	0202	0102	0101	0102	0101	0102	0202	0303	0303	0303	0104	0101	0202	0101	0203	0101	0102	0305	0303	0103	0102	0202	0404	0303	0304	0102	0202	0101	0101	0203	0102	0202	0101	0000	0405	0305	0101	0505	0202	0203	0101	0202	0202	0103	0202	0202	0203	0000	0101	0102	0202	0103	0101	0101	0102	0404	0202	0101	0202	0202	0101	0404	0303	0101	0101	0102	0202	0203	0304	0101	0103	0103	0304	0202	0303	0101	0202	0101	0404	0202	0101	0202	0202	0101	0202	0202	0101	0405	0101	0101	0202	0202	0101	0101	0102	0101	0101	0202	0404	0102	0203	0102	0103	0101	0102	0102	0102	0202	0202	0505	0101	0102	0104	0101	0202	0202	0102	0000	0101	0202	0101	0202	0102	0102	0909	0101	0102	0303	0303	0101	0202	0101	0000	0202	0202	0101	0305	0202	0000	0303	0202	0101	0103	0202	0303	0101	0101	0203	0102	0101	0404	0101	0404	0202	0101	0101	0103	0202	0000	0303	0202	0303	0101	0404	0303	0102	0101	0203	0204	0202	0101	0202	0303	0101	0203	0202	0202	0105	0202	0000	0103	0303	0102	0405	0202	0303	0202	0101	0102	0102	0101	0104	0404	0102	0202	0104	0611	0202	0202	0202	0101	0102	0202	0102	0101	0404	0202	0103	0505	0102	0202	0102	0102	0202	0101	0101	0103	0101	0101	0000	0202	0202	0103	0101	0202	0101	0101	0101	0102	0101	0102	0202	0101	0102	0404	0203	0102	0102	0102	0404	0102	0101	0102	0202	0202	0202	0101	0101	0102	0103	0202	0102	0101	0303	0203	0202	0102	0202	0303	0105	0101	0202	0101	0202	0202	0103	0405	0303	0205	0103	0304	0202	0000	0202	0202	0202	0202	0101	0202	0303	0101	0303	0203	0303	0101	0101	0404	0103	0103	0101	0404	0202	0404	0101	0102	0202	0000	0000	0202	0102	0303	0101	0202	0205	0303	0101	0101	0102	0102	0204	0202	0303	0202	0202	0204	0203	0101	0202	0303	0104	0202	0102	0101	0101	0101	0303	0101	0303	0101	0000	0202	0202	0103	0101	0102	0101	0102	0101	0101	0202	0103	0202	0202	0202	0101	0303	0101	0304	0000	0404	0102	0505	0000	0303	0102	0102	0606	0707	0203	0404	0101	0101	0101	0103	0405	0101	0102	0202	0303	0202	0203	0102	0101	0202	0202	0101	0101	0203	0101	0202	0404	0101	0103	0101	0203	0101	0101	0102	0102	0202	0101	0202	0103	0202	0101	0101	0207	0707	0103	0101	0202	0101	0101	0101	0000	0101	0202	0203	0606	0202	0000	0101	0103	0102	0202	0102	0202	0303	0303	0102	0102	0102	0202	0202	0102	0404	0304	0102	0203	0101	0101	0102	0101	0202	0204	0202	0102	0101	0303	0101	0303	0102	0404	0202	0101	0102	0101	0101	0203	0202	0202	0102	0303	0303	0203	0202	0303	0102	0103	0404	0102	0202	0101	0202	0101	0203	0404	0404	0202	0101	0000	0104	0202	0102	0101	0101	0303	0102	0203	0202	0202	0102	0102	0203	0101	0101	0303	0202	0202	0102	0102	0101	0101	0101	0202	0101	0103	0102	0103	0101	0202	0104	0202	0102	0101	0102	0202	0102	0404	0101	0303	0104	0202	0102	0202	0303	0000	0000	0304	0202	0202	0102	0303	0204	0101	0101	0202	0202	0202	0102	0303	0101	0000	0000	0303	0101	0103	0303	0202	0103	0101	0102	0101	0202	0303	0204	0104	0101	0101	0404	0102	0404	0104	0101	0202	0303	0102	0303	0000	0204	0102	0202	0202	0202	0102	0101	0203	0202	0101	0101	0000	0101	0000	0101	0000	0102	0102	0202	0101	0000	0101	0202	0101	0202	0102	0202	0101	0101	0202	0202	0103	0101	0101	0202	0102	0202	0000	0202	0303	0000	0202	0303	0101	0103	0101	0202	0102	0202	0202	0102	0102	0000	0303	0101	0303	0202	0103	0202	0101	0202	0000	0202	0203	0202	0102	0101	0101	0303	0101	0202	0101	0103	0202	0000	0202	0101	0203	0000	0101	0101	0101	0202	0202	0505	0202	0102	0102	0303	0101	0101	0000	0101	0202	0202	0101	0103	0404	0202	0707	0606	0303	0202	0103	0303	0303	0202	0202	0405	0202	0202	0202	0202	0101	0404	0202	0101	0202	0507	0202	0102	0101	0101	0000	0303	0101	0202	0303	0101	0101	0202	0102	0505	0202	0101	0101	0303	0202	0102	0202	0102	0304	0102	0101	0101	0203	0202	0303	0202	0101	0303	0202	0202	0303	0101	0303	0101	0101	0303	0202	0203	0204	0202	0202	0202	0202	0305	0101	0202	0105	0101	0000	0202	0101	0000	0101	0203	0303	0101	0204	0102	0101	0102	0203	0202	0202	0101	0000	0404	0101	0202	0203	0202	0304	0102	0202	0101	0203	0101	0405	0102	0303	0101	0202	0202	0102	0102	0101	0102	0202	0202	0303	0103	0303	0203	0101	0202	0202	0101	0101	0303	0101	0103	0303
Dvex076,	0101	0303	0104	0102	0202	0202	0101	0202	0202	0101	0202	0202	0303	0102	0101	0101	0101	0202	0303	0101	0203	0000	0204	0101	0101	0204	0203	0000	0505	0202	0202	0000	0101	0303	0303	0505	0101	0202	0103	0105	0202	0102	0101	0000	0102	0303	0203	0101	0202	0204	0101	0101	0202	0102	0101	0202	0203	0204	0202	0404	0000	0101	0102	0303	0000	0202	0101	0303	0101	0101	0203	0202	0303	0101	0202	0203	0101	0101	0101	0000	0303	0202	0404	0204	0303	0103	0203	0204	0202	0202	0101	0202	0104	0303	0102	0102	0303	0101	0102	0101	0202	0101	0102	0102	0304	0303	0101	0202	0101	0203	0404	0101	0102	0305	0102	0202	0202	0102	0101	0303	0202	0202	0505	0505	0101	0607	0101	0101	0102	0102	0103	0101	0102	0606	0202	0202	0101	0505	0203	0202	0102	0101	0101	0101	0202	0202	0202	0303	0202	0202	0202	0101	0102	0102	0101	0101	0202	0202	0101	0202	0101	0101	0202	0808	0202	0202	0000	0102	0303	0203	0102	0102	0202	0202	0202	0202	0101	0101	0101	0303	0202	0202	0101	0000	0104	0101	0202	0101	0303	0202	0101	0101	0102	0202	0101	0202	0405	0204	0000	0101	0101	0202	0404	0202	0303	0202	0407	0101	0404	0000	0103	0101	0101	0202	0101	0404	0103	0404	0102	0101	0202	0202	0101	0101	0101	0202	0102	0202	0808	0404	0202	0102	0101	0101	0202	0102	0202	0303	0202	0101	0202	0101	0505	0202	0101	0202	0101	0202	0707	0202	0404	0606	0204	0202	0303	0203	0303	0202	0102	0206	0103	0202	0202	0303	0102	0101	0101	0102	0102	0202	0102	0202	0303	0303	0103	0103	0101	0404	0101	0202	0103	0303	0101	0203	0202	0101	0102	0303	0102	0303	0303	0101	0101	0101	0303	0101	0102	0202	0000	0202	0102	0202	0103	0202	0202	0101	0104	0303	0303	0202	0505	0303	0103	0101	0101	0202	0303	0101	0202	0202	0101	0203	0203	0304	0202	0202	0102	0202	0202	0202	0202	0102	0102	0102	0101	0404	0304	0102	0102	0202	0101	0101	0102	0101	0000	0102	0303	0101	0102	0102	0102	0202	0000	0000	0101	0102	0202	0101	0102	0808	0101	0303	0102	0202	0102	0303	0104	0202	0202	0101	0303	0303	0101	0101	0606	0303	0204	0102	0202	0506	0202	0202	0202	0000	0202	0202	0101	0102	0102	0303	0204	0000	0101	0101	0101	0202	0102	0304	0203	0203	0303	0102	0304	0304	0102	0102	0101	0101	0306	0000	0202	0303	0101	0102	0303	0303	1010	0101	0102	0101	0707	0303	0102	0101	0104	0102	0101	0102	0303	0102	0101	0202	0101	0305	0202	0000	0202	0505	0303	0000	0101	0202	0202	0202	0101	0103	0202	0202	0202	0303	0203	0101	0202	0202	0606	0303	0103	0102	0304	0204	0102	0101	0202	0101	0101	0101	0101	0101	0102	0303	0202	0303	0202	0102	0303	0101	0101	0606	0202	0101	0102	0202	0304	0101	0202	0000	0202	0101	0606	0103	0102	0202	0203	0101	0202	0202	0101	0104	0101	0101	0102	0202	0101	0102	0303	0101	0101	0102	0101	0202	0000	0202	0101	0102	0305	0303	0102	0000	0404	0101	0303	0101	0204	0203	0102	0102	0102	0404	0102	0203	0204	0102	0103	0204	0104	0707	0202	0204	0101	0202	0202	0202	0203	0202	0101	0103	0101	0101	0202	0103	0207	0202	0202	0202	0101	0101	0202	0101	0303	0404	0104	0101	0102	0202	0202	0102	0102	0202	0101	0404	0202	0101	0202	0303	0103	0304	0404	0102	0000	0505	0101	0202	0102	0404	0202	0101	0202	0202	0202	0303	0101	0202	0202	0202	0101	0202	0202	0102	0000	0202	0202	0202	0102	0102	0303	0101	0303	0202	0103	0808	0202	0202	0101	0202	0102	0202	0101	0101	0103	0203	0101	0101	0101	0202	0202	0102	0000	0203	0202	0305	0101	0303	0101	0101	0000	0101	0102	0405	0101	0102	0101	0102	0103	0203	0303	0909	0202	0101	0202	0102	0202	0102	0101	0202	0404	0102	0202	0202	0103	0101	0102	0202	0101	0205	0000	0202	0102	0102	0303	0202	0102	0101	0203	0202	0303	0202	0202	0202	0202	0000	0101	0303	0102	0303	0102	0101	0304	0101	0303	0203	0303	0101	0202	0304	0101	0404	0101	0404	0103	0202	0303	0102	0101	0404	0202	0103	0101	0101	0203	0000	0202	0101	0102	0101	0202	0303	0102	0102	0707	0202	0101	0101	0102	0102	0102	0101	0202	0202	0202	0102	0101	0104	0202	0203	0102	0303	0303	0000	0101	0303	0202	0202	0202	0102	0103	0203	0101	0101	0203	0101	0202	0102	0505	0102	0303	0505	0101	0101	0102	0202	0304	0101	0102	0405	0101	0404	0101	0303	0909	1111	0202	0000	0203	0203	0303	0101	0102	0101	0203	0202	0102	0102	0303	0203	0305	0303	0106	0202	0202	0101	0304	0102	0304	0202	0000	0101	0404	0202	0202	0101	0306	0103	0202	0000	0101	0103	0101	0606	0202	0202	0204	0101	0202	0103	0102	0104	0202	0202	0102	0101	0101	0102	0202	0505	0202	0202	0102	0303	0103	0000	0303	0101	0000	0102	0101	0000	0102	0303	0202	0101	0707	0303	0404	0102	0102	0101	0304	0101	0103	0101	0101	0106	0404	0000	0101	0404	0202	0202	0202	0202	0202	0102	0101	0101	0102	0202	0205	0101	0102	0304	0204	0101	0202	0101	0102	0101	0102	0709	0303	0203	0101	0105	0202	0202	0101	0303	0101	0101	0202	0102	0105	0101	0707	0707	0202	0103	0202	0202	0202	0203	0102	0101	0303	0101	0000	0202	0000	0505	0102	0101	0102	0101	0103	0303	0202	0303	0101	0202	0101	0303	0202	0202	0204	0203	0000	0404	0202	0202	0203	0103	0000	0202	0303	0101	0303	0202	0101	0202	0101	0101	0102	0102	0102	0202	0102	0303	0303	0203	0204	0101	0101	0101	0204	0101	0102	0101	0202	0102	0202	0102	0102	0404	0204	0103	0101	0101	0101	0303	0103	0101	0102	0404	0101	0101	0202	0101	0303	0202	0101	0101	0202	0103	0303	0101	0303	0102	0102	0202	0101	0202	0303	0606	0202	0101	0103	0000	0104	0103	0101	0101	0303	0202	0101	0103	0203	0102	0203	0101	0102	0000	0303	0202	0202	0303	0304	0202	0205	0101	0202	0101	0000	0102	0101	0202	0102	0304	0106	0202	0606	0303	0101	0205	0202	0101	0305	0102	0000	0000	0101	0101	0101	0102	0101	0101	0303	0101	0102	0101	0101	0202	0101	0103	0102	0101	0101	0202	0101	0202	0102	0101	0202	0101	0303	0203	0202	0202	0101	0303	0101	0102	0202	0202	0102	0204	0208	0203	0202	0303	0204	0000	0303	0102	0102	0000	0202	0101	0303	0303	0304	0202	0101	0103	0101	0303	0303	0102	0101	0203	0202	0101	0202	0202	0102	0102	0101	0101	0202	0202	0101	0102	0102	0102	0104	0303	0404	0101	0202	0101	0101	0101	0101	0103	0101	0000	0305	0103	0202	0505	0202	0606	0102	0102	0103	0404	0103	0102	0101	0101	0101	0202	0505	0103	0202	0101	0202	0202	0102	0102	0303	0102	0202	0103	0101	0101	0202	0404	0102	0102	0102	0102	0404	0202	0000	0202	0203	0102	0000	0202	0404	0000	0303	0303	0103	0303	0102	0102	0101	0102	0203	0102	0101	0103	0202	0102	0202	0202	0303	0102	0203	0505	0202	0202	0202	0102	0103	0303	0101	0204	0202	0101	0101	0101	0202	0203	0202	0101	0202	0101	0202	0101	0202	0101	0303	0202	0505	0101	0202	0101	0202	0104	0101	0303	0303	0104	0102	0000	0103	0303	0202	0102	0101	0102	0202	0303	0102	0202	0202	0202	0102	0101	0102	0202	0102	0101	0202	0303	0101	0104	0202	0405	0101	0102	0102	0304	0203	0102	0303	0101	0202	0103	0303	0000	0202	0505	0203	0101	0101	0304	0303	0202	0203	0101	0101	0203	0101	0202	0101	0101	0202	0203	0202	0202	0102	0103	0101	0303	0202	0101	0202	0102	0202	0102	0404	0202	0202	0101	0303	0404	0202	0000	0103	0102	0101	0101	0000	0103	0303	0505	0101	0303	0103	0101	0102	0000	0303	0202	0101	0202	0204	0101	0102	0303	0101	0102	0101	0303	0202	0101	0101	0103	0303	0102	0103	0101	0101	0303	0202	0202	0101	0202	0202	0102	0101	0102	0102	0202	0303	0202	0203	0303	0101	0102	0202	0101	0103	0101	0104	0202	0404	0000	0202	0202	0202	0102	0101	0102	0101	0102	0202	0303	0303	0303	0104	0101	0202	0101	0203	0101	0102	0305	0303	0103	0102	0202	0404	0303	0304	0102	0202	0101	0101	0203	0102	0202	0101	0404	0405	0305	0101	0505	0202	0203	0101	0202	0202	0101	0202	0202	0203	0101	0101	0102	0202	0103	0101	0101	0102	0404	0202	0101	0202	0202	0101	0404	0303	0101	0101	0102	0202	0203	0304	0101	0103	0103	0303	0202	0303	0101	0202	0101	0404	0202	0101	0202	0202	0101	0202	0202	0101	0405	0101	0101	0202	0202	0101	0101	0102	0101	0101	0202	0404	0102	0203	0102	0103	0101	0102	0102	0102	0202	0202	0505	0101	0102	0104	0101	0202	0202	0102	0000	0101	0202	0101	0202	0102	0102	0909	0101	0102	0303	0303	0101	0202	0101	0000	0202	0202	0101	0305	0202	0000	0303	0202	0101	0103	0202	0303	0101	0101	0203	0102	0101	0404	0101	0404	0202	0101	0101	0103	0202	0000	0303	0202	0203	0101	0404	0303	0102	0101	0203	0204	0202	0101	0202	0303	0101	0203	0202	0202	0105	0202	0000	0103	0303	0102	0405	0202	0303	0202	0101	0102	0102	0101	0104	0404	0102	0202	0104	1111	0202	0202	0202	0101	0102	0202	0102	0101	0404	0202	0103	0505	0102	0202	0102	0101	0202	0101	0101	0103	0101	0101	0000	0202	0202	0103	0101	0202	0101	0101	0101	0102	0101	0102	0202	0101	0102	0404	0203	0102	0102	0102	0404	0102	0101	0102	0202	0202	0202	0101	0101	0102	0103	0202	0102	0101	0303	0203	0202	0102	0202	0303	0105	0101	0202	0101	0102	0202	0103	0405	0303	0205	0103	0304	0202	0000	0202	0202	0202	0202	0101	0202	0303	0101	0303	0203	0303	0101	0101	0404	0103	0103	0101	0404	0202	0404	0101	0102	0202	0000	0000	0202	0102	0303	0101	0202	0205	0303	0101	0101	0102	0102	0204	0202	0303	0202	0202	0204	0203	0101	0202	0303	0104	0202	0102	0101	0101	0101	0303	0101	0303	0101	0909	0202	0202	0103	0101	0102	0101	0102	0101	0101	0202	0103	0202	0202	0202	0101	0303	0101	0304	0000	0404	0102	0505	0000	0303	0102	0102	0610	0707	0203	0404	0101	0101	0101	0103	0405	0101	0102	0202	0303	0202	0203	0102	0101	0202	0202	0101	0101	0203	0101	0202	0404	0101	0103	0101	0203	0101	0101	0102	0102	0202	0101	0202	0103	0202	0101	0101	0207	0707	0103	0101	0202	0101	0101	0101	0000	0101	0202	0203	0606	0202	0000	0101	0103	0102	0202	0102	0202	0303	0303	0102	0102	0102	0202	0202	0102	0404	0304	0102	0203	0101	0101	0102	0101	0202	0204	0202	0102	0101	0303	0101	0303	0102	0404	0202	0101	0102	0101	0101	0203	0202	0202	0102	0303	0303	0203	0202	0303	0102	0103	0404	0102	0202	0101	0202	0101	0203	0404	0404	0202	0101	0000	0104	0202	0102	0101	0101	0303	0102	0203	0202	0202	0102	0102	0203	0101	0101	0303	0202	0202	0102	0102	0101	0101	0101	0202	0101	0103	0102	0103	0101	0202	0104	0202	0102	0101	0102	0202	0102	0404	0101	0303	0104	0202	0102	0202	0303	0000	0000	0304	0202	0202	0102	0303	0204	0101	0101	0202	0202	0202	0102	0303	0101	0000	0000	0303	0101	0103	0303	0202	0103	0101	0202	0101	0202	0303	0204	0104	0101	0101	0404	0102	0404	0104	0101	0202	0303	0102	0303	0202	0204	0202	0202	0202	0202	0102	0101	0203	0202	0101	0101	0000	0101	0000	0101	0506	0102	0102	0202	0101	0000	0101	0202	0101	0202	0102	0202	0101	0101	0202	0202	0103	0101	0101	0202	0102	0202	0000	0202	0303	0000	0202	0303	0101	0103	0101	0202	0102	0202	0202	0102	0102	0000	0303	0101	0303	0202	0103	0202	0101	0202	0000	0202	0203	0202	0103	0101	0101	0303	0101	0202	0101	0103	0202	0000	0202	0101	0203	0000	0101	0101	0101	0202	0202	0505	0202	0102	0102	0303	0101	0101	0000	0101	0202	0202	0101	0103	0404	0202	0707	0606	0303	0202	0103	0303	0303	0202	0202	0405	0202	0202	0202	0202	0101	0404	0202	0101	0202	0507	0202	0102	0101	0101	0000	0303	0101	0202	0303	0101	0101	0202	0102	0505	0202	0101	0101	0303	0202	0102	0202	0102	0304	0102	0101	0101	0203	0202	0303	0202	0101	0303	0202	0202	0303	0101	0303	0101	0101	0303	0202	0203	0404	0202	0202	0202	0202	0505	0101	0202	0105	0101	0000	0202	0101	0000	0101	0203	0303	0101	0204	0102	0101	0102	0203	0202	0202	0101	0000	0404	0101	0202	0203	0202	0304	0102	0202	0101	0203	0101	0405	0102	0303	0101	0202	0202	0102	0102	0101	0102	0202	0202	0303	0103	0303	0203	0101	0202	0202	0101	0101	0303	0101	0101	0303
Dvex077,	0101	0303	0104	0102	0202	0202	0101	0202	0202	0101	0202	0202	0303	0102	0101	0101	0101	0202	0303	0101	0203	0202	0204	0101	0101	0204	0203	0000	0505	0202	0202	0000	0101	0303	0303	0505	0101	0202	0103	0105	0202	0102	0101	0000	0102	0103	0203	0101	0202	0204	0101	0101	0202	0102	0101	0202	0203	0204	0202	0404	0000	0101	0102	0303	0000	0202	0101	0303	0101	0101	0203	0202	0303	0101	0202	0203	0101	0101	0101	0101	0303	0202	0404	0204	0303	0103	0203	0204	0202	0202	0101	0202	0104	0303	0102	0102	0303	0101	0102	0101	0202	0101	0102	0102	0304	0303	0101	0202	0101	0203	0404	0101	0102	0305	0102	0202	0202	0102	0101	0303	0202	0202	0505	0505	0101	0607	0101	0101	0102	0102	0103	0101	0102	0606	0202	0202	0101	0505	0203	0202	0102	0101	0101	0101	0202	0202	0202	0303	0202	0202	0202	0101	0102	0102	0101	0101	0202	0202	0101	0202	0101	0101	0202	0808	0202	0202	0000	0102	0303	0203	0102	0102	0202	0202	0202	0202	0101	0101	0101	0303	0202	0202	0101	0000	0104	0101	0202	0101	0303	0202	0101	0101	0102	0202	0101	0202	0404	0204	0000	0101	0101	0202	0404	0202	0303	0202	0407	0101	0404	0000	0103	0101	0101	0202	0101	0404	0103	0404	0102	0101	0202	0202	0101	0101	0101	0202	0102	0202	0808	0404	0202	0102	0101	0101	0202	0102	0202	0303	0202	0101	0202	0101	0505	0202	0101	0202	0101	0202	0707	0202	0404	0206	0204	0202	0303	0203	0303	0202	0102	0000	0103	0202	0202	0303	0102	0101	0101	0102	0102	0202	0102	0202	0303	0303	0103	0103	0101	0404	0101	0202	0103	0303	0101	0203	0202	0101	0102	0303	0102	0303	0303	0101	0101	0101	0303	0101	0102	0202	0000	0202	0102	0202	0103	0202	0202	0101	0104	0303	0303	0202	0505	0303	0103	0101	0101	0202	0303	0101	0202	0202	0101	0203	0203	0304	0202	0202	0102	0202	0202	0202	0202	0102	0102	0102	0101	0404	0304	0102	0102	0202	0101	0101	0102	0101	0000	0102	0304	0101	0102	0102	0102	0202	0000	0000	0101	0102	0202	0101	0102	0808	0101	0303	0102	0202	0102	0303	0104	0202	0202	0101	0303	0303	0101	0101	0606	0303	0204	0102	0202	0506	0202	0202	0202	0000	0202	0202	0101	0102	0102	0303	0204	0000	0101	0101	0101	0202	0102	0304	0203	0203	0303	0102	0304	0304	0102	0102	0101	0101	0306	0000	0202	0303	0101	0102	0303	0303	1010	0101	0102	0101	0707	0303	0102	0101	0104	0102	0101	0102	0303	0102	0101	0202	0101	0305	0202	0000	0202	0505	0303	0000	0101	0202	0202	0202	0101	0103	0202	0202	0202	0303	0203	0101	0202	0202	0606	0303	0103	0102	0304	0204	0102	0101	0202	0101	0101	0101	0101	0101	0102	0303	0202	0303	0202	0102	0303	0101	0101	0606	0202	0101	0102	0202	0304	0101	0202	0000	0202	0101	0606	0103	0102	0202	0203	0101	0202	0202	0101	0104	0101	0101	0102	0202	0101	0102	0303	0101	0101	0102	0101	0202	0000	0202	0101	0102	0305	0303	0102	0000	0404	0101	0303	0101	0204	0203	0102	0102	0102	0404	0202	0203	0204	0102	0103	0204	0104	0707	0202	0204	0101	0202	0202	0202	0203	0202	0101	0103	0101	0101	0202	0103	0207	0202	0202	0202	0101	0101	0202	0101	0303	0404	0104	0101	0102	0202	0202	0102	0102	0202	0101	0404	0202	0101	0202	0303	0103	0304	0304	0102	0000	0505	0101	0202	0102	0404	0202	0101	0202	0202	0202	0303	0101	0202	0202	0202	0101	0202	0202	0102	0000	0202	0202	0202	0102	0102	0303	0101	0303	0202	0103	0808	0202	0202	0101	0202	0102	0202	0101	0101	0103	0203	0101	0101	0101	0202	0202	0102	0000	0203	0202	0305	0103	0303	0101	0101	0000	0101	0102	0405	0101	0102	0101	0102	0103	0203	0303	0909	0202	0101	0202	0102	0202	0102	0101	0202	0404	0102	0202	0202	0103	0101	0102	0202	0101	0505	0000	0202	0102	0102	0303	0202	0102	0101	0203	0202	0303	0202	0202	0202	0202	0000	0101	0303	0102	0203	0102	0101	0304	0101	0303	0203	0303	0101	0202	0304	0101	0404	0101	0404	0103	0202	0303	0102	0101	0404	0202	0103	0101	0101	0203	0000	0202	0101	0102	0101	0202	0303	0102	0102	0101	0202	0101	0101	0102	0102	0102	0101	0202	0202	0202	0102	0101	0104	0202	0203	0102	0303	0303	0000	0101	0303	0202	0202	0202	0102	0103	0203	0101	0101	0203	0101	0202	0102	0505	0102	0303	0505	0101	0101	0102	0202	0304	0101	0102	0405	0101	0404	0101	0303	0909	1111	0202	0000	0203	0203	0303	0101	0102	0101	0203	0202	0102	0102	0303	0203	0305	0303	0106	0202	0202	0101	0304	0102	0304	0202	0000	0101	0404	0202	0202	0101	0306	0103	0202	0000	0101	0103	0101	0606	0202	0202	0204	0101	0202	0103	0102	0104	0202	0202	0102	0101	0101	0102	0202	0505	0202	0202	0102	0303	0103	0000	0303	0101	0000	0102	0101	0000	0102	0303	0202	0101	0307	0303	0404	0102	0102	0101	0304	0101	0103	0101	0101	0106	0404	0000	0101	0404	0102	0202	0202	0202	0202	0102	0101	0101	0102	0202	0205	0101	0102	0304	0204	0101	0202	0101	0102	0101	0102	0709	0303	0203	0101	0105	0202	0202	0101	0303	0101	0101	0202	0102	0105	0101	0000	0707	0202	0103	0202	0202	0202	0203	0102	0101	0303	0101	0000	0202	0000	0505	0102	0101	0102	0101	0103	0303	0202	0303	0101	0202	0101	0303	0202	0202	0204	0203	0000	0404	0202	0202	0203	0103	0000	0202	0303	0101	0303	0202	0101	0202	0101	0101	0102	0102	0102	0202	0102	0303	0303	0203	0204	0101	0101	0101	0204	0101	0102	0101	0202	0102	0202	0102	0102	0404	0204	0103	0101	0101	0101	0303	0103	0101	0102	0404	0101	0101	0202	0101	0303	0202	0101	0101	0202	0103	0303	0101	0303	0102	0102	0202	0101	0202	0303	0606	0202	0101	0103	0000	0104	0103	0101	0101	0303	0202	0101	0103	0203	0102	0203	0101	0102	0000	0303	0202	0202	0304	0304	0202	0205	0101	0202	0101	0000	0102	0101	0202	0102	0304	0106	0202	0000	0303	0101	0205	0202	0101	0305	0102	0000	0000	0101	0101	0101	0102	0101	0101	0303	0101	0102	0101	0101	0202	0101	0103	0102	0101	0101	0202	0101	0202	0102	0101	0202	0101	0303	0203	0202	0202	0101	0303	0101	0102	0202	0202	0102	0204	0202	0203	0202	0303	0204	0000	0303	0102	0102	0000	0202	0101	0303	0303	0304	0202	0101	0103	0101	0303	0303	0102	0101	0203	0202	0101	0202	0202	0102	0102	0101	0101	0202	0202	0102	0102	0102	0102	0101	0303	0404	0101	0202	0101	0101	0101	0101	0103	0101	0000	0305	0103	0202	0505	0202	0606	0102	0102	0103	0404	0103	0102	0101	0101	0101	0202	0205	0103	0202	0101	0202	0202	0102	0102	0303	0102	0202	0103	0101	0101	0202	0404	0102	0102	0102	0102	0404	0202	0000	0202	0203	0102	0000	0202	0404	0000	0203	0303	0103	0303	0102	0102	0101	0102	0203	0102	0101	0103	0202	0102	0202	0202	0303	0102	0203	0505	0202	0202	0202	0102	0103	0303	0101	0204	0202	0101	0101	0101	0202	0203	0202	0101	0202	0101	0202	0101	0202	0101	0303	0202	0505	0101	0202	0101	0202	0104	0101	0303	0303	0104	0102	0000	0103	0303	0202	0102	0101	0102	0202	0303	0102	0202	0202	0202	0102	0101	0102	0202	0102	0101	0202	0303	0101	0104	0202	0405	0101	0102	0102	0304	0203	0102	0303	0101	0202	0103	0303	0000	0202	0505	0203	0101	0101	0304	0303	0202	0203	0101	0101	0203	0101	0202	0101	0101	0202	0203	0202	0202	0102	0103	0101	0303	0202	0101	0202	0102	0202	0102	0404	0202	0202	0101	0303	0404	0202	0000	0103	0102	0101	0101	0000	0103	0303	0505	0101	0303	0103	0101	0102	0406	0303	0202	0101	0202	0204	0101	0102	0303	0101	0102	0101	0203	0202	0101	0101	0103	0303	0102	0103	0101	0101	0303	0202	0202	0101	0202	0202	0102	0101	0102	0102	0202	0303	0202	0203	0303	0101	0102	0202	0101	0103	0101	0104	0202	0404	0000	0202	0202	0202	0102	0101	0102	0101	0102	0202	0303	0303	0303	0104	0101	0202	0101	0203	0101	0102	0305	0303	0103	0102	0202	0404	0303	0304	0102	0202	0101	0101	0203	0102	0202	0101	0304	0405	0305	0101	0505	0202	0203	0101	0202	0202	0101	0202	0202	0203	0101	0101	0102	0202	0103	0101	0101	0102	0404	0202	0101	0202	0202	0101	0404	0303	0101	0101	0102	0202	0203	0304	0101	0103	0103	0303	0202	0303	0101	0202	0101	0404	0202	0101	0202	0202	0101	0202	0202	0101	0405	0101	0101	0202	0202	0101	0101	0102	0101	0101	0202	0404	0102	0203	0102	0103	0101	0102	0102	0102	0202	0202	0505	0101	0102	0104	0101	0202	0202	0102	0000	0101	0202	0101	0202	0102	0102	0909	0101	0102	0303	0303	0101	0202	0101	0810	0202	0202	0101	0305	0202	0000	0303	0202	0101	0103	0202	0303	0101	0101	0203	0102	0101	0404	0101	0404	0202	0101	0101	0103	0203	0000	0303	0202	0303	0101	0404	0303	0102	0101	0203	0204	0202	0101	0202	0303	0101	0203	0202	0202	0105	0202	0000	0103	0303	0102	0404	0202	0303	0202	0101	0102	0102	0101	0104	0404	0102	0202	0104	1111	0202	0202	0202	0101	0102	0202	0102	0101	0404	0202	0103	0505	0102	0202	0102	0101	0202	0101	0101	0103	0101	0101	0000	0202	0202	0103	0101	0202	0101	0101	0101	0102	0101	0102	0202	0101	0102	0404	0203	0102	0102	0102	0404	0102	0101	0102	0202	0202	0202	0101	0101	0102	0103	0202	0102	0101	0303	0203	0202	0102	0202	0303	0105	0101	0202	0101	0102	0202	0103	0405	0303	0205	0103	0304	0202	0000	0202	0202	0202	0202	0101	0202	0303	0101	0303	0203	0000	0101	0101	0404	0103	0103	0101	0404	0202	0104	0101	0102	0202	0000	0000	0202	0102	0303	0101	0202	0205	0303	0101	0101	0102	0102	0204	0202	0303	0202	0202	0204	0203	0101	0202	0303	0104	0202	0102	0101	0101	0101	0303	0101	0303	0101	0000	0202	0202	0103	0101	0102	0101	0102	0101	0101	0202	0103	0202	0202	0202	0101	0303	0101	0304	0000	0404	0102	0505	0000	0304	0102	0102	0506	0707	0203	0404	0101	0101	0101	0103	0405	0101	0102	0202	0303	0202	0203	0102	0101	0202	0202	0101	0101	0203	0101	0202	0404	0101	0103	0101	0203	0101	0101	0102	0102	0202	0101	0202	0103	0202	0101	0101	0207	0707	0103	0101	0202	0101	0101	0101	0000	0101	0202	0203	0606	0202	0000	0101	0103	0102	0202	0102	0202	0303	0303	0102	0102	0102	0202	0202	0102	0404	0304	0102	0203	0101	0101	0102	0101	0202	0204	0202	0102	0101	0303	0101	0303	0102	0404	0202	0101	0102	0101	0101	0203	0202	0202	0102	0303	0303	0203	0202	0303	0102	0103	0404	0102	0202	0101	0202	0101	0203	0404	0404	0202	0101	0000	0104	0202	0102	0101	0101	0303	0102	0203	0202	0202	0102	0102	0203	0101	0101	0303	0202	0202	0102	0102	0101	0101	0101	0202	0101	0103	0102	0103	0101	0202	0104	0202	0102	0101	0102	0202	0102	0404	0101	0303	0104	0202	0102	0202	0303	0000	0000	0304	0202	0202	0102	0203	0204	0101	0101	0202	0202	0202	0102	0303	0101	0000	0000	0303	0101	0103	0303	0202	0103	0101	0202	0101	0202	0303	0204	0104	0101	0101	0404	0102	0404	0104	0101	0202	0303	0102	0303	0202	0204	0202	0202	0202	0202	0102	0103	0203	0202	0101	0101	0000	0101	0000	0101	0000	0102	0102	0202	0101	0000	0101	0202	0101	0202	0102	0202	0101	0101	0202	0202	0103	0101	0101	0202	0102	0202	0000	0202	0303	0000	0202	0303	0101	0103	0101	0202	0102	0202	0202	0102	0102	0000	0303	0101	0303	0202	0103	0202	0101	0202	0000	0202	0203	0202	0104	0101	0101	0303	0101	0202	0101	0103	0202	0000	0202	0101	0203	0000	0101	0101	0101	0202	0202	0505	0202	0102	0102	0303	0101	0101	0000	0101	0202	0202	0101	0103	0404	0202	0707	0606	0303	0202	0103	0303	0303	0202	0202	0405	0202	0202	0202	0202	0101	0404	0202	0101	0202	0507	0202	0102	0101	0101	0000	0303	0101	0202	0303	0101	0101	0202	0102	0505	0202	0101	0101	0303	0202	0102	0202	0102	0304	0102	0101	0101	0203	0202	0303	0202	0101	0303	0202	0202	0303	0101	0303	0101	0101	0303	0202	0203	0404	0202	0202	0202	0202	0505	0101	0202	0105	0101	0000	0202	0101	0000	0101	0203	0303	0101	0204	0102	0101	0102	0203	0202	0202	0101	0000	0404	0101	0202	0203	0202	0304	0102	0202	0101	0203	0101	0405	0102	0303	0101	0202	0202	0102	0102	0101	0102	0202	0202	0303	0103	0303	0203	0101	0202	0202	0101	0101	0303	0101	0101	0303
Dvex078,	0101	0303	0104	0102	0202	0202	0101	0202	0202	0101	0202	0202	0303	0102	0101	0101	0101	0203	0303	0101	0203	0202	0204	0101	0101	0204	0203	0000	0505	0202	0202	0000	0101	0303	0303	0505	0101	0202	0103	0105	0202	0102	0101	0000	0102	0303	0203	0101	0202	0204	0101	0101	0202	0102	0101	0202	0203	0204	0202	0404	0000	0101	0102	0303	0000	0202	0101	0303	0101	0101	0203	0202	0303	0101	0202	0203	0101	0101	0101	0101	0303	0202	0404	0204	0303	0103	0203	0204	0202	0202	0101	0202	0104	0303	0102	0102	0303	0101	0102	0101	0202	0101	0102	0102	0304	0303	0101	0202	0101	0203	0404	0101	0102	0305	0102	0202	0202	0102	0101	0303	0202	0202	0105	0405	0101	0607	0101	0101	0102	0102	0103	0101	0102	0606	0202	0202	0101	0505	0203	0202	0102	0101	0101	0101	0202	0202	0202	0303	0202	0202	0202	0101	0102	0102	0101	0101	0202	0202	0101	0202	0101	0101	0202	0808	0202	0202	0000	0102	0303	0203	0102	0102	0202	0202	0202	0202	0101	0101	0101	0303	0202	0202	0101	0000	0104	0101	0202	0101	0303	0202	0101	0101	0102	0202	0101	0202	0404	0204	0000	0101	0101	0202	0404	0202	0303	0202	0407	0101	0404	0000	0103	0101	0101	0202	0101	0404	0103	0404	0102	0101	0202	0202	0101	0101	0101	0202	0102	0202	0808	0404	0202	0102	0101	0101	0202	0102	0202	0303	0202	0101	0202	0101	0505	0202	0101	0202	0101	0202	0707	0202	0404	0000	0204	0202	0303	0203	0303	0202	0102	0000	0103	0202	0202	0303	0102	0107	0101	0102	0102	0202	0102	0202	0303	0303	0103	0103	0101	0404	0101	0202	0103	0303	0101	0203	0202	0101	0102	0303	0102	0303	0303	0101	0101	0101	0303	0101	0102	0202	0000	0202	0102	0202	0103	0202	0202	0101	0104	0303	0303	0202	0505	0303	0103	0101	0101	0202	0303	0101	0202	0202	0101	0203	0203	0304	0202	0202	0102	0202	0202	0202	0202	0102	0102	0102	0101	0404	0304	0102	0102	0202	0101	0101	0102	0101	0000	0102	0303	0101	0102	0102	0102	0202	0000	0000	0101	0102	0202	0101	0102	0808	0101	0303	0102	0202	0102	0303	0104	0202	0202	0101	0303	0303	0101	0101	0606	0303	0204	0102	0202	0506	0202	0202	0202	0000	0202	0202	0101	0102	0102	0303	0204	0000	0101	0101	0101	0202	0102	0304	0203	0203	0303	0102	0304	0304	0102	0102	0101	0101	0306	0000	0202	0303	0101	0102	0303	0303	1010	0101	0102	0101	0707	0303	0102	0101	0104	0102	0101	0102	0303	0102	0101	0202	0101	0305	0202	0000	0202	0505	0303	0000	0101	0202	0202	0202	0101	0103	0202	0202	0202	0303	0203	0101	0202	0202	0606	0303	0103	0102	0304	0204	0102	0101	0202	0101	0101	0101	0101	0101	0102	0303	0202	0303	0202	0102	0303	0101	0101	0606	0202	0101	0102	0202	0304	0101	0202	0000	0202	0101	0606	0103	0202	0202	0203	0101	0202	0202	0101	0104	0101	0101	0102	0202	0101	0102	0303	0101	0101	0102	0101	0202	0000	0202	0101	0102	0305	0303	0102	0000	0404	0101	0303	0101	0204	0203	0102	0102	0102	0404	0202	0203	0204	0102	0103	0204	0104	0707	0202	0204	0101	0202	0202	0202	0203	0202	0101	0103	0101	0101	0202	0103	0207	0202	0202	0202	0101	0101	0202	0101	0303	0404	0104	0101	0102	0202	0202	0102	0102	0202	0101	0404	0202	0101	0202	0303	0103	0304	0404	0102	0000	0505	0101	0202	0102	0404	0202	0101	0202	0202	0202	0303	0101	0202	0202	0202	0101	0202	0202	0102	0000	0202	0202	0202	0102	0102	0303	0101	0303	0202	0103	0808	0202	0202	0101	0202	0102	0202	0101	0101	0103	0203	0101	0101	0101	0202	0202	0102	0000	0203	0202	0305	0101	0303	0101	0101	0000	0101	0102	0405	0101	0102	0101	0102	0103	0203	0303	0909	0202	0101	0202	0102	0202	0102	0101	0202	0404	0102	0202	0202	0103	0101	0102	0202	0101	0000	0000	0202	0102	0102	0303	0202	0102	0101	0203	0202	0303	0202	0202	0202	0202	0000	0101	0303	0102	0303	0102	0101	0304	0101	0303	0203	0303	0101	0202	0304	0101	0404	0101	0404	0103	0202	0303	0102	0101	0404	0202	0103	0101	0101	0203	0000	0202	0101	0102	0101	0202	0303	0102	0102	0107	0202	0101	0101	0102	0102	0102	0101	0202	0202	0202	0102	0101	0104	0202	0203	0102	0303	0303	0000	0101	0303	0202	0102	0202	0102	0103	0203	0101	0101	0203	0101	0202	0102	0505	0102	0303	0505	0101	0101	0102	0202	0304	0101	0102	0405	0101	0000	0101	0303	0509	1111	0202	0000	0203	0203	0303	0101	0102	0101	0203	0202	0102	0102	0303	0203	0305	0303	0106	0202	0202	0101	0304	0102	0304	0202	0000	0101	0404	0202	0202	0101	0306	0103	0202	0000	0101	0103	0101	0606	0202	0202	0204	0101	0202	0103	0102	0104	0202	0202	0102	0101	0101	0102	0202	0505	0202	0202	0102	0303	0103	0000	0303	0101	0000	0102	0101	0000	0102	0303	0202	0101	0707	0303	0404	0102	0102	0101	0304	0101	0103	0101	0101	0106	0404	0000	0101	0404	0102	0202	0202	0202	0202	0102	0101	0101	0102	0202	0205	0101	0102	0304	0204	0101	0202	0101	0102	0101	0102	0709	0303	0203	0101	0105	0202	0202	0101	0303	0101	0101	0202	0102	0105	0101	0000	0707	0202	0103	0202	0202	0202	0203	0102	0101	0303	0101	0000	0202	0000	0505	0102	0101	0102	0101	0103	0303	0202	0303	0101	0202	0101	0303	0202	0202	0204	0203	0000	0404	0202	0202	0203	0103	0000	0202	0303	0101	0303	0202	0101	0202	0101	0101	0102	0102	0102	0202	0102	0303	0303	0203	0204	0101	0101	0101	0204	0101	0102	0101	0202	0102	0202	0102	0102	0404	0204	0103	0101	0101	0101	0303	0103	0101	0102	0404	0101	0101	0202	0101	0303	0202	0101	0101	0202	0103	0303	0101	0303	0102	0102	0202	0101	0202	0303	0606	0202	0101	0103	0000	0104	0103	0101	0101	0303	0202	0101	0103	0203	0102	0203	0101	0102	0000	0303	0202	0202	0303	0304	0202	0205	0101	0202	0101	0000	0102	0101	0202	0102	0304	0106	0202	0000	0303	0101	0205	0202	0101	0305	0102	0000	0000	0101	0101	0101	0102	0101	0101	0303	0101	0102	0101	0101	0202	0101	0103	0102	0101	0101	0202	0101	0202	0102	0101	0202	0101	0303	0203	0202	0202	0101	0303	0101	0102	0202	0202	0102	0204	0202	0203	0202	0303	0204	0000	0303	0102	0102	0000	0202	0101	0303	0303	0304	0202	0101	0103	0101	0303	0303	0102	0101	0203	0202	0101	0202	0202	0102	0102	0101	0101	0202	0202	0102	0102	0102	0102	0101	0303	0404	0101	0202	0101	0101	0101	0101	0103	0101	0000	0305	0103	0202	0505	0202	0606	0102	0102	0103	0404	0103	0102	0101	0101	0101	0202	0505	0103	0202	0101	0202	0202	0102	0102	0303	0102	0202	0103	0102	0101	0202	0407	0102	0102	0102	0102	0404	0202	0000	0202	0203	0102	0000	0202	0404	0000	0203	0303	0103	0303	0102	0102	0101	0102	0203	0102	0101	0103	0202	0102	0202	0202	0303	0102	0203	0505	0202	0202	0202	0102	0103	0303	0101	0204	0202	0101	0101	0101	0202	0203	0202	0101	0202	0101	0202	0101	0202	0101	0303	0202	0505	0101	0202	0101	0202	0104	0101	0303	0303	0104	0102	0000	0103	0303	0202	0102	0101	0102	0202	0303	0102	0202	0202	0202	0102	0101	0102	0202	0102	0101	0202	0303	0101	0104	0202	0405	0101	0102	0102	0304	0203	0102	0303	0101	0202	0103	0303	0000	0202	0505	0203	0101	0101	0304	0303	0202	0203	0101	0101	0203	0101	0202	0101	0101	0202	0203	0202	0202	0102	0103	0101	0303	0202	0101	0202	0102	0202	0102	0404	0202	0202	0101	0303	0404	0202	0000	0103	0102	0101	0101	0000	0103	0303	0505	0101	0303	0103	0101	0102	0104	0303	0202	0101	0202	0204	0101	0102	0303	0101	0102	0101	0303	0202	0101	0101	0103	0303	0102	0103	0101	0101	0303	0202	0202	0101	0202	0202	0102	0101	0102	0102	0202	0303	0202	0203	0303	0101	0102	0202	0101	0103	0101	0104	0202	0404	0000	0202	0202	0202	0102	0101	0102	0101	0102	0202	0303	0303	0303	0104	0101	0202	0101	0203	0101	0102	0305	0303	0103	0102	0202	0404	0303	0304	0102	0202	0101	0101	0203	0102	0202	0101	0405	0405	0305	0101	0505	0202	0203	0101	0202	0202	0101	0202	0202	0203	0101	0101	0102	0202	0103	0101	0101	0102	0404	0202	0101	0202	0202	0101	0404	0303	0101	0101	0102	0202	0203	0304	0101	0103	0103	0303	0202	0303	0101	0202	0101	0404	0202	0101	0202	0202	0101	0202	0202	0101	0405	0101	0101	0202	0202	0101	0101	0102	0101	0101	0202	0404	0102	0203	0102	0103	0101	0102	0102	0102	0202	0202	0505	0101	0102	0104	0101	0202	0202	0102	0000	0101	0202	0101	0202	0102	0102	0909	0101	0102	0303	0303	0101	0202	0101	0308	0202	0202	0101	0305	0202	0000	0303	0202	0101	0103	0202	0303	0101	0101	0203	0102	0101	0404	0101	0404	0202	0101	0101	0103	0202	0000	0303	0202	0303	0101	0404	0303	0102	0101	0203	0204	0202	0101	0202	0303	0101	0203	0202	0202	0105	0202	0000	0103	0303	0102	0405	0202	0303	0202	0101	0102	0102	0101	0104	0404	0102	0202	0104	1111	0202	0202	0202	0101	0102	0202	0102	0101	0404	0202	0103	0505	0102	0202	0102	0101	0202	0101	0101	0103	0101	0101	0000	0202	0202	0103	0101	0202	0101	0101	0101	0102	0101	0102	0202	0101	0102	0404	0203	0102	0102	0102	0404	0102	0101	0102	0202	0202	0202	0101	0101	0102	0103	0202	0102	0101	0303	0203	0202	0102	0202	0303	0105	0101	0202	0101	0102	0202	0103	0405	0303	0205	0103	0304	0202	0000	0202	0202	0202	0202	0101	0202	0303	0101	0303	0203	0303	0101	0101	0404	0103	0103	0101	0404	0202	0404	0101	0102	0202	0000	0000	0202	0102	0303	0101	0202	0205	0303	0101	0101	0102	0102	0204	0202	0303	0202	0202	0204	0203	0101	0202	0303	0104	0202	0102	0101	0101	0101	0303	0101	0303	0101	0909	0202	0202	0103	0101	0102	0101	0102	0101	0101	0202	0103	0202	0202	0202	0101	0303	0101	0304	0000	0404	0102	0505	0000	0303	0102	0102	0606	0707	0203	0404	0101	0101	0101	0103	0405	0101	0102	0202	0305	0202	0203	0102	0101	0202	0202	0101	0101	0203	0101	0202	0404	0101	0103	0101	0203	0101	0101	0102	0102	0202	0101	0202	0103	0202	0101	0101	0207	0707	0103	0101	0202	0101	0101	0101	0000	0101	0202	0203	0606	0202	0000	0101	0103	0102	0202	0102	0202	0303	0303	0102	0102	0102	0202	0202	0102	0404	0304	0102	0203	0101	0101	0102	0101	0202	0204	0202	0102	0101	0303	0101	0303	0102	0404	0202	0101	0102	0101	0101	0203	0202	0202	0102	0303	0303	0203	0202	0303	0102	0103	0404	0102	0202	0101	0202	0101	0203	0404	0404	0202	0101	0000	0104	0202	0102	0101	0101	0303	0102	0203	0202	0202	0102	0102	0203	0101	0101	0303	0202	0202	0102	0102	0101	0101	0101	0202	0101	0103	0102	0103	0101	0202	0104	0202	0102	0101	0102	0202	0102	0404	0101	0303	0104	0202	0102	0202	0303	0000	0000	0304	0202	0202	0102	0303	0204	0101	0101	0202	0202	0202	0102	0303	0101	0000	0000	0303	0101	0103	0303	0202	0103	0101	0202	0101	0202	0303	0204	0104	0101	0101	0404	0102	0404	0104	0101	0202	0303	0102	0303	0202	0204	0202	0202	0202	0202	0102	0101	0203	0202	0101	0101	0000	0101	0000	0101	0606	0102	0102	0202	0101	0000	0101	0202	0101	0202	0102	0202	0101	0101	0202	0202	0103	0101	0101	0202	0102	0202	0000	0202	0303	0000	0202	0303	0101	0103	0101	0202	0102	0202	0202	0102	0102	0000	0303	0101	0303	0202	0103	0202	0101	0202	0000	0202	0203	0202	0101	0101	0101	0303	0101	0202	0101	0103	0202	0000	0202	0101	0203	0000	0101	0101	0101	0202	0202	0505	0202	0102	0102	0303	0101	0101	0000	0101	0202	0202	0101	0103	0404	0202	0707	0606	0303	0202	0103	0303	0303	0202	0202	0405	0202	0202	0202	0202	0101	0404	0202	0101	0202	0507	0202	0102	0101	0101	0000	0303	0101	0202	0303	0101	0101	0202	0102	0505	0202	0101	0101	0303	0202	0102	0202	0102	0304	0102	0101	0101	0203	0202	0303	0202	0101	0303	0202	0202	0303	0101	0303	0101	0101	0303	0202	0203	0404	0202	0202	0202	0202	0505	0101	0202	0105	0101	0000	0202	0101	0000	0101	0203	0203	0101	0204	0102	0101	0102	0203	0202	0202	0101	0000	0404	0101	0202	0203	0202	0304	0102	0202	0101	0203	0101	0405	0102	0303	0101	0202	0202	0102	0102	0101	0102	0202	0202	0303	0103	0303	0203	0101	0202	0202	0101	0101	0303	0101	0101	0303
Dvex079,	0102	0203	0101	0102	0202	0202	0203	0202	0102	0101	0202	0202	0303	0103	0101	0101	0101	0202	0303	0202	0202	0102	0304	0102	0202	0204	0000	0303	0505	0202	0202	0101	0102	0203	0303	0405	0102	0202	0102	0105	0202	0202	0101	0303	0101	0308	0103	0101	0202	0102	0101	0102	0202	0102	0101	0202	0203	0105	0202	0606	0202	0101	0202	0303	0101	0202	0101	0303	0101	0101	0103	0102	0303	0102	0202	0203	0103	0101	0101	0101	0303	0202	0103	0202	0203	0102	0102	0205	0202	0204	0101	0202	0101	0303	0202	0202	0103	0202	0202	0102	0202	0202	0202	0202	0304	0203	0102	0303	0101	0202	0204	0101	0101	0305	0202	0202	0202	0101	0101	0103	0202	0102	0505	0505	0102	0707	0101	0101	0102	0202	0102	0101	0101	0606	0102	0304	0202	0303	0102	0202	0101	0101	0101	0104	0303	0102	0102	0303	0202	0202	0202	0101	0102	0102	0101	0102	0102	0202	0103	0202	0101	0101	0101	0808	0202	0202	0303	0102	0303	0102	0101	0103	0202	0000	0102	0101	0202	0102	0102	0104	0202	0202	0101	0303	0104	0101	0101	0101	0103	0101	0101	0101	0102	0000	0101	0101	0404	0204	0101	0102	0102	0202	0404	0203	0303	0102	0707	0102	0404	0101	0303	0101	0101	0202	0101	0404	0101	0404	0101	0101	0000	0202	0101	0102	0101	0202	0101	0202	0808	0404	0102	0101	0101	0101	0202	0202	0101	0203	0202	0101	0202	0101	0505	0202	0101	0202	0202	0205	0000	0202	0304	0606	0404	0102	0103	0101	0303	0101	0102	0606	0404	0101	0202	0303	0102	0101	0101	0102	0404	0202	0202	0202	0202	0303	0102	0101	0303	0404	0102	0202	0305	0101	0101	0202	0203	0103	0101	0303	0102	0303	0303	0101	0103	0101	0303	0101	0202	0101	0102	0000	0202	0303	0203	0202	0202	0202	0204	0303	0303	0202	0505	0202	0505	0202	0101	0202	0303	0101	0202	0202	0000	0103	0203	0404	0202	0202	0101	0202	0505	0101	0102	0102	0202	0202	0202	0405	0104	0102	0101	0202	0303	0101	0202	0101	0101	0202	0306	0103	0203	0101	0202	0202	0404	0404	0101	0101	0203	0101	0101	0808	0101	0103	0102	0102	0101	0303	0404	0202	0102	0203	0303	0304	0202	0102	0606	0303	0104	0101	0202	0202	0102	0202	0202	0202	0202	0202	0202	0202	0104	0202	0203	0101	0101	0101	0101	0202	0102	0304	0102	0102	0103	0102	0202	0303	0102	0102	0101	0101	0203	0101	0202	0101	0102	0103	0303	0303	1010	0101	0404	0101	0707	0303	0102	0202	0102	0202	0101	0304	0202	0101	0101	0202	0303	0202	0202	0202	0202	0505	0000	0101	0101	0202	0202	0202	0101	0304	0101	0202	0101	0103	0202	0101	0202	0303	0606	0303	0303	0203	0404	0203	0202	0101	0102	0101	0101	0102	0101	0101	0202	0303	0202	0202	0202	0102	0303	0102	0101	0606	0202	0102	0202	0102	0101	0101	0202	0101	0102	0101	0305	0102	0202	0202	0303	0102	0202	0202	0102	0103	0101	0101	0101	0202	0101	0101	0304	0102	0102	0102	0101	0102	0103	0202	0202	0203	0203	0303	0101	0303	0404	0101	0303	0101	0404	0303	0102	0202	0101	0404	0202	0102	0203	0102	0103	0203	0405	0707	0202	0203	0101	0202	0202	0101	0102	0202	0101	0103	0101	0101	0102	0102	0707	0202	0101	0102	0102	0101	0203	0101	0303	0404	0101	0101	0202	0303	0202	0101	0101	0102	0101	0404	0102	0102	0101	0303	0203	0202	0404	0102	0101	0505	0101	0102	0102	0104	0101	0101	0202	0000	0202	0303	0101	0101	0204	0103	0101	0102	0102	0101	0202	0303	0101	0202	0102	0202	0303	0103	0103	0202	0303	0808	0202	0102	0202	0202	0101	0202	0101	0101	0203	0202	0101	0101	0101	0202	0202	0103	0101	0303	0202	0303	0101	0303	0101	0101	0203	0101	0202	0205	0101	0202	0101	0101	0103	0202	0303	0909	0102	0101	0202	0202	0202	0102	0303	0202	0203	0202	0202	0203	0103	0101	0202	0101	0101	0505	0202	0202	0101	0202	0303	0202	0101	0102	0103	0102	0303	0102	0102	0202	0202	0202	0101	0103	0102	0505	0101	0102	0303	0102	0303	0203	0103	0202	0202	0104	0101	0404	0101	0104	0303	0202	0203	0101	0101	0202	0101	0103	0101	0101	0202	0103	0203	0101	0101	0101	0101	0303	0102	0101	0707	0202	0101	0202	0101	0103	0102	0101	0202	0000	0202	0202	0101	0404	0102	0204	0202	0202	0303	0202	0105	0203	0101	0202	0202	0102	0102	0101	0102	0101	0102	0101	0101	0102	0505	0101	0303	0505	0102	0101	0303	0202	0103	0101	0202	0204	0202	0303	0101	0303	0909	1111	0202	0303	0202	0203	0303	0101	0102	0101	0103	0103	0101	0303	0404	0203	0202	0303	0106	0102	0102	0101	0203	0102	0104	0202	0102	0104	0102	0000	0202	0101	0306	0202	0303	0101	0101	0101	0102	0306	0102	0202	0303	0102	0102	0303	0101	0204	0102	0202	0101	0202	0202	0102	0202	0101	0203	0202	0101	0203	0202	0202	0103	0101	0202	0101	0101	0101	0202	0203	0202	0101	0707	0103	0303	0102	0102	0102	0404	0102	0103	0101	0103	0206	0103	0303	0102	0404	0202	0101	0202	0202	0202	0102	0000	0101	0202	0000	0101	0101	0202	0000	0404	0102	0102	0101	0103	0101	0101	0707	0000	0103	0101	0105	0202	0203	0102	0303	0101	0102	0102	0102	0205	0101	0909	0707	0204	0303	0202	0102	0102	0202	0101	0103	0303	0101	0202	0202	0303	0202	0102	0101	0102	0101	0303	0303	0202	0303	0102	0202	0404	0101	0000	0102	0404	0204	0303	0404	0202	0103	0202	0102	0101	0102	0303	0102	0102	0202	0101	0202	0101	0101	0202	0202	0202	0202	0102	0203	0303	0202	0204	0101	0101	0202	0304	0000	0102	0102	0202	0203	0102	0103	0202	0404	0202	0101	0101	0101	0000	0205	0101	0101	0102	0404	0202	0101	0101	0101	0303	0000	0101	0102	0202	0303	0303	0101	0203	0102	0202	0102	0101	0202	0101	0606	0303	0101	0102	0102	0103	0103	0104	0101	0303	0202	0102	0101	0303	0101	0203	0101	0102	0505	0202	0101	0202	0303	0505	0202	0505	0101	0202	0101	0303	0102	0101	0101	0202	0404	0101	0202	0606	0303	0103	0205	0102	0102	0103	0202	0101	0405	0102	0101	0404	0101	0102	0101	0203	0101	0202	0103	0101	0303	0101	0303	0101	0101	0404	0202	0101	0202	0102	0101	0202	0101	0101	0303	0204	0202	0101	0303	0101	0101	0202	0102	0202	0204	0206	0203	0202	0103	0304	0202	0103	0101	0303	0303	0102	0101	0303	0303	0404	0202	0101	0101	0103	0303	0303	0101	0102	0101	0102	0102	0202	0202	0102	0101	0202	0202	0202	0101	0101	0304	0203	0101	0101	0203	0404	0102	0101	0202	0103	0102	0101	0101	0101	0101	0505	0103	0202	0000	0202	0406	0202	0203	0101	0303	0102	0101	0102	0102	0101	0202	0505	0202	0202	0101	0101	0202	0101	0102	0103	0102	0202	0101	0101	0101	0202	0000	0101	0102	0101	0102	0404	0202	0101	0202	0204	0102	0102	0202	0404	0404	0203	0303	0303	0303	0202	0303	0101	0102	0303	0101	0101	0207	0202	0202	0202	0202	0103	0202	0102	0303	0102	0102	0202	0101	0303	0203	0103	0202	0202	0102	0101	0202	0101	0105	0000	0101	0203	0101	0202	0101	0102	0101	0303	0202	0000	0101	0202	0101	0203	0304	0101	0304	0103	0104	0102	0203	0303	0203	0101	0202	0103	0102	0202	0303	0000	0101	0102	0101	0102	0101	0102	0102	0101	0101	0202	0202	0102	0101	0104	0101	0102	0102	0202	0405	0202	0101	0303	0101	0202	0105	0102	0101	0202	0505	0104	0102	0101	0303	0303	0202	0303	0101	0101	0104	0101	0202	0101	0101	0102	0303	0202	0101	0102	0101	0101	0202	0202	0101	0202	0102	0102	0101	0404	0202	0202	0202	0303	0404	0202	0202	0102	0202	0101	0101	0101	0101	0303	0101	0101	0303	0203	0101	0000	0404	0303	0202	0101	0202	0101	0101	0202	0303	0101	0203	0101	0303	0202	0101	0101	0103	0303	0101	0203	0101	0101	0405	0202	0102	0101	0202	0102	0101	0103	0101	0101	0202	0303	0202	0303	0303	0202	0103	0202	0202	0101	0102	0404	0202	0204	0202	0202	0102	0202	0202	0102	0101	0101	0101	0203	0101	0102	0303	0104	0203	0202	0101	0203	0101	0202	0203	0303	0303	0202	0202	0404	0101	0303	0404	0202	0101	0101	0202	0101	0202	0101	0404	0205	0405	0102	0505	0102	0202	0101	0101	0202	0101	0202	0202	0303	0101	0303	0202	0102	0202	0101	0102	0101	0104	0202	0101	0202	0202	0101	0404	0203	0102	0202	0202	0103	0102	0202	0101	0303	0101	0303	0101	0303	0102	0202	0101	0104	0202	0101	0202	0202	0101	0202	0102	0102	0303	0101	0101	0202	0202	0101	0101	0101	0101	0101	0303	0404	0202	0203	0101	0203	0101	0102	0102	0202	0102	0303	0101	0101	0203	0102	0103	0000	0202	0304	0101	0101	0101	0101	0202	0202	0102	0909	0101	0102	0101	0303	0102	0102	0101	0308	0202	0202	0101	0303	0202	0202	0202	0102	0101	0202	0202	0303	0101	0405	0203	0101	0101	0404	0101	0202	0101	0101	0101	0101	0202	0202	0303	0202	0303	0202	0303	0203	0101	0103	0203	0404	0202	0101	0102	0000	0101	0303	0202	0202	0505	0202	0202	0103	0101	0202	0304	0102	0303	0101	0101	0101	0101	0101	0203	0404	0102	0202	0104	0411	0102	0202	0202	0102	0101	0202	0202	0101	0203	0202	0101	0505	0101	0202	0202	0101	0102	0101	0102	0104	0101	0303	0101	0101	0202	0203	0202	0202	0101	0101	0102	0101	0101	0101	0101	0202	0102	0204	0103	0202	0202	0101	0404	0000	0101	0102	0202	0202	0304	0000	0101	0102	0102	0202	0305	0101	0203	0202	0202	0102	0202	0103	0606	0102	0101	0102	0102	0202	0103	0505	0303	0105	0303	0404	0202	0102	0202	0202	0102	0202	0101	0101	0303	0101	0101	0103	0303	0101	0101	0404	0203	0103	0101	0101	0202	0303	0203	0202	0202	0103	0101	0202	0202	0203	0101	0102	0202	0202	0202	0101	0202	0202	0102	0202	0102	0202	0101	0304	0103	0101	0102	0203	0104	0202	0102	0104	0101	0203	0303	0101	0303	0102	0909	0404	0102	0103	0101	0102	0101	0202	0103	0101	0102	0101	0101	0102	0202	0101	0103	0102	0303	0202	0202	0202	0000	0102	0303	0101	0202	0606	0707	0404	0404	0101	0101	0102	0102	0404	0102	0202	0101	0303	0202	0303	0202	0000	0102	0202	0101	0102	0202	0101	0202	0404	0202	0101	0101	0303	0101	0303	0202	0102	0102	0102	0202	0303	0202	0101	0202	0406	0707	0101	0102	0202	0101	0202	0101	0505	0101	0202	0202	0606	0102	0101	0202	0203	0202	0102	0102	0202	0303	0101	0102	0202	0202	0102	0202	0102	0404	0304	0202	0103	0101	0102	0202	0101	0202	0304	0102	0102	0202	0303	0101	0203	0101	0304	0202	0101	0101	0103	0101	0102	0202	0202	0102	0303	0103	0303	0202	0303	0102	0101	0404	0102	0202	0101	0101	0101	0203	0404	0405	0202	0101	0202	0405	0101	0101	0203	0101	0303	0101	0101	0202	0202	0101	0202	0202	0101	0101	0203	0202	0202	0202	0202	0102	0101	0101	0202	0101	0101	0202	0103	0101	0102	0104	0104	0202	0101	0101	0203	0102	0204	0102	0103	0304	0102	0101	0202	0101	0101	0102	0404	0202	0404	0101	0303	0202	0102	0102	0102	0202	0202	0202	0303	0101	0202	0202	0202	0103	0101	0303	0202	0103	0101	0202	0101	0202	0202	0304	0101	0202	0101	0104	0101	0203	0103	0101	0202	0203	0101	0303	0202	0204	0202	0203	0202	0202	0101	0101	0303	0202	0102	0101	0202	0101	0404	0101	0609	0101	0202	0101	0101	0303	0102	0202	0202	0202	0102	0202	0101	0101	0202	0202	0203	0303	0101	0102	0102	0202	0202	0102	0303	0202	0202	0000	0101	0101	0303	0404	0102	0202	0000	0101	0103	0101	0304	0101	0204	0103	0203	0202	0101	0202	0202	0202	0202	0202	0105	0202	0101	0103	0101	0202	0103	0303	0202	0202	0202	0101	0103	0202	0101	0103	0101	0101	0202	0101	0101	0102	0102	0303	0101	0101	0202	0101	0202	0103	0101	0101	0404	0202	0707	0606	0303	0101	0103	0303	0303	0202	0202	0505	0102	0202	0202	0202	0101	0404	0102	0101	0202	0306	0000	0202	0102	0101	0202	0202	0101	0102	0303	0101	0101	0102	0102	0202	0202	0102	0101	0202	0202	0101	0102	0101	0101	0104	0101	0202	0303	0202	0303	0101	0101	0303	0202	0102	0303	0101	0304	0101	0101	0303	0202	0102	0404	0101	0202	0202	0304	0105	0101	0202	0505	0101	0101	0202	0202	0202	0101	0202	0303	0102	0203	0202	0101	0101	0202	0101	0102	0101	0202	0404	0103	0202	0203	0202	0103	0202	0102	0101	0303	0102	0405	0102	0303	0202	0202	0101	0102	0202	0101	0101	0102	0102	0303	0103	0000	0303	0101	0101	0102	0101	0101	0203	0101	0000	0202
Dvex081,	0202	0202	0102	0103	0000	0000	0203	0000	0000	0000	0000	0202	0000	0101	0101	0000	0000	0000	0000	0000	0202	0202	0000	0000	0000	0203	0000	0000	0000	0000	0000	0101	0101	0000	0000	0000	0000	0000	0101	0000	0000	0202	0101	0000	0000	0000	0000	0000	0202	0000	0000	0000	0000	0000	0000	0102	0202	0505	0202	0606	0000	0000	0000	0000	0000	0202	0101	0303	0000	0000	0303	0202	0000	0202	0000	0303	0000	0000	0000	0000	0000	0000	0000	0000	0000	0000	0000	0000	0000	0404	0000	0000	0000	0000	0202	0202	0000	0000	0000	0000	0000	0202	0000	0202	0000	0000	0000	0303	0000	0000	0202	0000	0101	0303	0202	0000	0000	0000	0101	0000	0000	0202	0000	0000	0000	0000	0000	0101	0000	0000	0202	0000	0000	0000	0000	0000	0000	0000	0102	0000	0101	0101	0105	0101	0000	0000	0101	0000	0000	0000	0000	0101	0000	0000	0102	0202	0000	0000	0000	0000	0000	0000	0101	0000	0000	0000	0000	0102	0000	0202	0101	0000	0000	0000	0000	0000	0000	0102	0101	0000	0202	0000	0000	0000	0000	0102	0000	0000	0000	0101	0000	0101	0000	0000	0102	0000	0000	0404	0101	0000	0102	0202	0404	0000	0000	0000	0000	0000	0104	0000	0000	0000	0101	0000	0102	0404	0000	0000	0000	0101	0202	0000	0000	0101	0101	0000	0000	0000	0808	0404	0000	0101	0000	0101	0202	0000	0000	0000	0000	0000	0000	0000	0000	0000	0101	0000	0000	0000	0707	0202	0000	0000	0404	0000	0000	0303	0000	0000	0000	0606	0404	0000	0000	0000	0000	0000	0000	0000	0000	0000	0000	0000	0000	0000	0000	0102	0000	0000	0000	0000	0000	0101	0000	0000	0000	0000	0101	0000	0000	0000	0000	0000	0000	0000	0000	0000	0000	0000	0000	0000	0000	0000	0202	0000	0000	0000	0000	0000	0000	0000	0000	0000	0000	0000	0000	0000	0103	0000	0000	0000	0000	0303	0000	0000	0000	0000	0101	0202	0000	0000	0000	0000	0202	0202	0000	0000	0000	0000	0000	0202	0000	0000	0000	0000	0102	0000	0303	0000	0000	0000	0000	0000	0000	0000	0103	0101	0000	0000	0000	0000	0000	0000	0101	0000	0101	0000	0000	0000	0000	0303	0000	0000	0000	0000	0000	0000	0000	0000	0000	0000	0000	0000	0000	0000	0202	0000	0000	0202	0404	0202	0000	0101	0000	0000	0101	0202	0000	0404	0101	0101	0000	0000	0000	0000	0202	0202	0000	0000	0000	0000	0000	0000	0000	0000	0000	0000	1010	0000	0000	0000	0000	0000	0000	0000	0000	0202	0101	0304	0000	0101	0000	0202	0000	0202	0202	0000	0000	0000	0000	0000	0000	0000	0000	0000	0000	0303	0000	0000	0101	0303	0000	0101	0000	0303	0606	0000	0000	0000	0104	0000	0202	0000	0000	0101	0000	0000	0000	0101	0000	0000	0000	0202	0202	0000	0000	0000	0000	0606	0202	0000	0000	0000	0000	0000	0000	0000	0000	0000	0000	0000	0000	0202	0000	0000	0000	0000	0000	0000	0000	0000	0000	0000	0000	0000	0303	0000	0000	0000	0000	0000	0000	0000	0000	0202	0000	0303	0000	0000	0404	0000	0303	0000	0000	0000	0000	0000	0000	0000	0203	0000	0000	0000	0000	0303	0505	0000	0000	0000	0000	0202	0000	0000	0000	0000	0102	0000	0000	0101	0000	0000	0000	0000	0000	0101	0000	0000	0000	0000	0000	0000	0103	0000	0000	0000	0000	0000	0101	0000	0000	0404	0000	0101	0000	0000	0000	0000	0000	0101	0000	0000	0000	0101	0000	0000	0101	0101	0000	0000	0000	0000	0000	0000	0202	0000	0101	0202	0202	0000	0000	0303	0000	0000	0101	0000	0000	0000	0000	0000	0000	0000	0000	0000	0000	0000	0000	0202	0000	0000	0000	0000	0000	0000	0000	0202	0000	0101	0000	0303	0000	0303	0000	0000	0000	0000	0000	0000	0000	0000	0000	0000	0000	0000	0000	0000	0303	0000	0000	0000	0000	0000	0000	0000	0000	0000	0000	0000	0000	0000	0000	0101	0202	0000	0102	0000	0000	0000	0101	0202	0000	0000	0000	0000	0103	0000	0000	0101	0000	0000	0000	0202	0000	0000	0102	0000	0000	0000	0202	0000	0000	0000	0000	0000	0000	0404	0000	0000	0000	0000	0000	0000	0303	0000	0000	0000	0000	0000	0000	0101	0000	0000	0000	0000	0000	0000	0000	0000	0000	0101	0000	0000	0000	0202	0000	0000	0000	0000	0000	0000	0000	0000	0000	0404	0000	0404	0000	0000	0000	0000	0000	0000	0000	0000	0000	0000	0000	0000	0000	0000	0202	0000	0000	0000	0000	0101	0303	0000	0000	0000	0000	0000	0303	0000	0000	0404	0000	0000	0000	0000	0909	0000	0000	0000	0000	0000	0000	0000	0101	0101	0000	0000	0000	0000	0000	0000	0202	0000	0000	0000	0000	0000	0303	0000	0000	0202	0000	0000	0202	0000	0000	0101	0000	0202	0000	0101	0000	0101	0102	0000	0000	0000	0000	0101	0202	0303	0000	0405	0000	0102	0000	0000	0000	0000	0000	0000	0000	0000	0000	0000	0000	0202	0000	0000	0204	0000	0102	0000	0000	0000	0000	0000	0000	0000	0000	0000	0202	0202	0000	0101	0303	0000	0000	0606	0000	0000	0000	0000	0000	0000	0202	0000	0000	0000	0000	0101	0000	0708	0101	0000	0000	0000	0404	0000	0000	0000	0000	0000	0000	0000	0000	0303	0000	0000	0000	0303	0000	0000	0000	0000	0000	0101	0000	0000	0000	0000	0000	0303	0102	0102	0000	0202	0000	0000	0000	0000	0000	0202	0303	0000	0000	0000	0202	0000	0000	0303	0000	0303	0102	0000	0000	0000	0000	0000	0404	0404	0000	0000	0000	0000	0000	0000	0000	0000	0000	0202	0202	0202	0000	0000	0000	0000	0202	0202	0202	0000	0000	0000	0000	0000	0000	0000	0000	0000	0404	0000	0000	0000	0202	0203	0202	0000	0202	0404	0000	0000	0000	0000	0000	0000	0101	0101	0202	0000	0202	0101	0000	0000	0000	0000	0101	0000	0000	0000	0000	0000	0000	0101	0000	0000	0000	0000	0101	0000	0000	0000	0101	0103	0000	0101	0000	0101	0000	0000	0000	0000	0000	0101	0000	0000	0000	0505	0000	0000	0000	0000	0000	0000	0000	0101	0000	0000	0303	0101	0101	0000	0000	0000	0000	0000	0606	0303	0000	0000	0000	0000	0000	0000	0101	0000	0101	0000	0000	0000	0202	0000	0000	0000	0202	0000	0000	0000	0000	0203	0101	0000	0000	0000	0000	0202	0202	0000	0000	0000	0000	0000	0405	0000	0000	0000	0101	0000	0202	0000	0000	0000	0202	0000	0000	0000	0000	0000	0000	0000	0000	0000	0000	0000	0000	0000	0404	0202	0000	0101	0000	0000	0000	0000	0101	0000	0000	0000	0202	0000	0000	0000	0000	0000	0202	0101	0000	0000	0202	0000	0000	0000	0000	0101	0000	0202	0303	0000	0000	0000	0000	0000	0000	0000	0000	0000	0000	0606	0000	0000	0000	0000	0000	0000	0000	0000	0000	0000	0000	0000	0102	0000	0000	0000	0101	0202	0000	0000	0202	0000	0000	0101	0000	0000	0000	0000	0000	0101	0404	0000	0000	0000	0204	0000	0000	0000	0000	0000	0303	0000	0000	0000	0000	0000	0000	0000	0103	0000	0000	0000	0000	0000	0000	0000	0000	0000	0000	0000	0202	0000	0000	0000	0000	0000	0000	0000	0202	0000	0000	0000	0000	0505	0000	0000	0000	0000	0203	0101	0000	0101	0303	0102	0000	0000	0000	0000	0000	0000	0101	0000	0000	0000	0202	0000	0000	0000	0000	0000	0000	0000	0000	0000	0000	0000	0000	0000	0000	0000	0202	0000	0101	0101	0000	0202	0101	0000	0000	0102	0000	0000	0000	0000	0000	0000	0000	0000	0202	0000	0000	0000	0202	0000	0000	0000	0000	0000	0303	0000	0303	0000	0101	0000	0000	0000	0000	0000	0000	0303	0000	0000	0000	0000	0000	0000	0000	0102	0000	0102	0102	0000	0404	0000	0102	0000	0000	0000	0202	0000	0000	0000	0000	0000	0101	0000	0203	0000	0000	0303	0205	0000	0000	0404	0000	0000	0000	0000	0000	0000	0000	0000	0101	0000	0000	0303	0000	0000	0000	0000	0000	0101	0000	0000	0101	0205	0202	0101	0000	0000	0000	0000	0000	0000	0000	0000	0000	0000	0303	0000	0202	0101	0000	0000	0000	0101	0000	0000	0000	0000	0000	0202	0000	0000	0202	0000	0101	0101	0000	0101	0101	0000	0000	0000	0000	0101	0000	0000	0000	0000	0303	0000	0000	0202	0000	0000	0000	0404	0000	0000	0000	0000	0000	0000	0000	0000	0000	0000	0202	0000	0000	0000	0101	0000	0000	0000	0000	0202	0000	0000	0000	0000	0202	0000	0000	0000	0101	0101	0000	0000	0202	0000	0000	0000	0000	0000	0000	0202	0000	0000	0202	0000	0000	0000	0000	0000	0000	0000	0102	0101	0000	0000	0101	0202	0000	0000	0203	0000	0000	0000	0000	0000	0000	0000	0000	0000	0000	0000	0000	0000	0000	0000	0000	0000	0000	0000	0000	0000	0202	0000	0000	0000	0000	0000	0000	0000	0000	0000	0404	0000	0000	0000	0000	0000	0000	0000	0000	0101	0000	0000	0000	0202	0202	0101	0000	0000	0000	0000	0000	0000	0000	0000	0000	0101	0202	0202	0000	0000	0000	0000	0101	0000	0000	0101	0000	0000	0101	0000	0000	0202	0000	0000	0000	0000	0000	0303	0202	0101	0000	0000	0404	0000	0101	0000	0000	0000	0000	0102	0000	0000	0202	0000	0000	0000	0000	0000	0000	0000	0000	0000	0000	0000	0000	0000	0000	0202	0000	0000	0000	0102	0000	0000	0000	0000	0000	0202	0000	0303	0000	0101	0000	0000	0000	0000	0000	0000	0000	0000	0000	0000	0000	0101	0000	0000	0000	0000	0000	0000	0000	0000	0000	0104	0000	0000	0202	0000	0000	0101	0000	0202	0000	0404	0000	0000	0101	0000	0000	0104	0000	0000	0000	0000	0000	0000	0000	0000	0202	0202	0000	0000	0103	0000	0000	0000	0000	0000	0102	0000	0000	0000	0000	0303	0404	0102	0000	0000	0000	0202	0000	0000	0000	0000	0000	0000	0000	0000	0000	0000	0000	0303	0000	0000	0101	0000	0303	0202	0000	0000	0101	0000	0000	0000	0000	0000	0000	0000	0000	0000	0000	0000	0202	0000	0000	0000	0202	0000	0000	0303	0000	0000	0000	0000	0000	0101	0000	0101	0303	0000	0000	0000	0000	0000	0000	0202	0000	0000	0000	0101	0202	0101	0000	0000	0101	0000	0000	0000	0000	0000	0000	0000	0000	0202	0000	0000	0000	0303	0000	0000	0606	0000	0000	0000	0103	0101	0000	0000	0000	0102	0000	0000	0303	0000	0000	0000	0000	0000	0000	0000	0000	0202	0000	0102	0000	0000	0000	0000	0000	0101	0000	0000	0000	0000	0000	0000	0303	0000	0102	0000	0000	0707	0000	0000	0000	0101	0000	0101	0505	0101	0000	0000	0606	0000	0000	0000	0000	0000	0000	0000	0000	0303	0000	0000	0000	0202	0000	0000	0000	0000	0000	0000	0000	0000	0101	0000	0000	0000	0303	0000	0000	0202	0303	0000	0000	0000	0304	0102	0000	0101	0303	0000	0000	0000	0000	0202	0303	0000	0000	0000	0103	0000	0000	0000	0101	0000	0000	0000	0000	0000	0404	0000	0000	0000	0000	0000	0000	0000	0000	0101	0000	0000	0000	0000	0000	0000	0202	0000	0000	0000	0303	0000	0000	0000	0000	0000	0000	0101	0000	0000	0101	0000	0000	0000	0202	0101	0404	0000	0000	0000	0000	0102	0000	0000	0000	0404	0000	0000	0000	0000	0000	0000	0000	0102	0000	0101	0000	0000	0000	0101	0000	0000	0000	0000	0000	0000	0000	0000	0000	0000	0000	0000	0000	0000	0000	0202	0101	0000	0000	0000	0000	0000	0000	0304	0000	0000	0000	0000	0202	0000	0000	0000	0000	0000	0000	0202	0202	0000	0000	0000	0000	0000	0000	0000	0000	0000	0304	0000	0000	0000	0202	0000	0000	0000	0000	0000	0000	0000	0000	0202	0000	0101	0000	0000	0000	0303	0000	0000	0000	0000	0202	0000	0303	0202	0000	0000	0000	0000	0000	0000	0000	0000	0000	0000	0000	0101	0000	0101	0000	0000	0000	0202	0000	0000	0000	0000	0102	0000	0000	0000	0000	0000	0000	0000	0000	0000	0202	0102	0000	0000	0000	0000	0000	0000	0102	0101	0000	0000	0102	0000	0000	0303	0000	0101	0202	0101	0000	0303	0101	0000	0000	0000	0000	0000	0000	0000	0303	0000	0303	0000	0202	0000	0000	0000	0000	0000	0101	0404	0000	0000	0000	0608	0000	0202	0000	0000	0000	0000	0000	0000	0000	0101	0000	0000	0000	0000	0000	0202	0000	0000	0000	0000	0000	0101	0000	0000	0000	0000	0303	0202	0000	0000	0000	0000	0000	0101	0000	0000	0000	0101	0000	0000	0000	0101	0000	0000	0000	0000	0103	0000	0000	0000	0000	0000	0000	0000	0000	0202	0101	0102	0303	0000	0000	0000	0000	0101	0000	0000	0000	0101	0000	0000	0000	0000	0000	0000	0000	0000	0202	0000	0000	0000	0404	0202	0000	0202	0000	0000	0000	0202	0000	0000	0000	0102	0103	0000	0000	0000	0000	0000	0000	0000	0000	0202	0000	0000	0000
Dvex082,	0102	0203	0101	0102	0202	0202	0203	0202	0102	0101	0202	0202	0303	0103	0101	0101	0101	0000	0103	0202	0202	0202	0304	0102	0202	0204	0000	0303	0505	0202	0202	0101	0102	0203	0303	0405	0102	0202	0102	0105	0202	0202	0101	0303	0101	0000	0103	0101	0202	0102	0101	0102	0202	0102	0101	0202	0303	0105	0202	0606	0202	0101	0202	0103	0101	0202	0101	0303	0101	0101	0103	0102	0303	0102	0202	0203	0103	0000	0101	0101	0303	0202	0103	0000	0203	0102	0102	0205	0202	0204	0101	0202	0102	0303	0202	0202	0303	0202	0202	0102	0202	0202	0202	0202	0304	0203	0102	0303	0000	0202	0204	0101	0101	0305	0202	0202	0202	0101	0101	0103	0202	0102	0505	0505	0102	0507	0101	0101	0102	0202	0102	0101	0101	0606	0000	0304	0202	0303	0102	0202	0101	0101	0000	0104	0303	0102	0102	0303	0202	0202	0202	0101	0102	0102	0101	0102	0102	0202	0103	0202	0101	0101	0101	0808	0202	0000	0303	0102	0303	0102	0101	0103	0202	0000	0102	0101	0202	0102	0102	0104	0202	0202	0101	0303	0104	0101	0101	0106	0103	0101	0101	0101	0000	0000	0101	0101	0404	0204	0101	0102	0102	0202	0104	0203	0303	0102	0707	0102	0404	0101	0303	0101	0101	0202	0101	0405	0101	0404	0101	0101	0000	0202	0101	0102	0101	0202	0101	0202	0808	0404	0102	0101	0101	0101	0202	0202	0101	0203	0202	0101	0202	0101	0505	0202	0101	0202	0202	0205	0707	0202	0304	0606	0404	0102	0103	0103	0103	0104	0102	0606	0404	0101	0202	0303	0102	0101	0101	0102	0404	0202	0202	0202	0102	0303	0102	0101	0303	0404	0102	0000	0305	0101	0101	0202	0203	0103	0101	0303	0102	0303	0303	0101	0103	0101	0303	0101	0202	0101	0102	0000	0202	0303	0203	0202	0202	0202	0204	0303	0303	0202	0505	0202	0505	0202	0101	0202	0303	0101	0202	0202	0000	0103	0203	0404	0202	0202	0101	0202	0505	0101	0202	0102	0202	0202	0202	0405	0104	0102	0101	0202	0303	0101	0202	0101	0101	0202	0306	0101	0203	0101	0000	0202	0404	0404	0101	0101	0203	0101	0101	0808	0101	0103	0102	0102	0101	0303	0304	0202	0102	0203	0303	0304	0202	0202	0000	0303	0104	0101	0202	0202	0102	0202	0202	0202	0202	0202	0202	0202	0104	0202	0203	0101	0101	0101	0101	0202	0102	0304	0102	0102	0103	0102	0202	0303	0102	0102	0101	0101	0203	0101	0202	0101	0102	0103	0303	0203	0110	0101	0404	0101	0707	0000	0102	0202	0102	0202	0101	0304	0202	0101	0101	0202	0303	0202	0202	0202	0202	0505	0000	0101	0101	0202	0202	0202	0101	0304	0101	0202	0101	0103	0202	0101	0202	0303	0206	0303	0303	0203	0404	0203	0202	0101	0102	0101	0101	0102	0101	0101	0202	0303	0202	0202	0202	0102	0303	0102	0101	0106	0202	0102	0202	0102	0101	0101	0202	0000	0102	0101	0000	0102	0202	0202	0303	0102	0202	0202	0102	0103	0101	0101	0101	0000	0101	0101	0304	0102	0102	0000	0101	0102	0103	0202	0202	0203	0203	0303	0101	0303	0404	0101	0303	0101	0404	0303	0102	0202	0101	0204	0202	0102	0203	0102	0103	0203	0405	0407	0202	0203	0101	0202	0202	0101	0102	0202	0101	0103	0101	0101	0102	0102	0707	0202	0101	0102	0102	0101	0203	0101	0303	0204	0101	0101	0202	0303	0202	0101	0101	0000	0101	0104	0102	0102	0101	0303	0203	0202	0404	0102	0101	0505	0101	0102	0102	0104	0101	0101	0202	0000	0202	0303	0101	0101	0204	0103	0101	0102	0102	0101	0202	0303	0101	0202	0102	0202	0303	0103	0103	0202	0303	0808	0202	0102	0202	0202	0101	0202	0105	0101	0203	0202	0101	0101	0000	0202	0202	0103	0101	0303	0202	0303	0101	0303	0101	0101	0203	0101	0202	0205	0101	0202	0101	0101	0103	0202	0303	0509	0102	0101	0202	0202	0202	0102	0303	0202	0203	0202	0202	0203	0103	0000	0202	0101	0101	0000	0202	0102	0101	0202	0303	0202	0101	0102	0103	0102	0303	0102	0102	0202	0202	0202	0101	0103	0102	0405	0101	0102	0303	0101	0303	0203	0103	0202	0202	0104	0101	0404	0101	0104	0303	0202	0203	0101	0101	0202	0101	0103	0101	0101	0202	0103	0203	0101	0101	0101	0101	0303	0102	0101	0707	0202	0101	0202	0101	0103	0102	0101	0202	0000	0000	0202	0101	0404	0102	0204	0202	0202	0303	0202	0506	0203	0101	0202	0202	0102	0102	0101	0102	0101	0102	0101	0101	0102	0405	0101	0303	0405	0102	0101	0303	0202	0103	0101	0202	0204	0202	0303	0101	0303	0909	0000	0202	0303	0202	0203	0303	0101	0102	0101	0103	0103	0101	0303	0404	0203	0202	0303	0000	0102	0102	0101	0203	0102	0104	0202	0102	0104	0102	0000	0202	0101	0606	0202	0303	0101	0101	0101	0102	0000	0102	0202	0303	0102	0102	0303	0101	0204	0102	0202	0101	0202	0202	0102	0000	0000	0203	0202	0101	0203	0202	0202	0103	0101	0202	0101	0101	0101	0202	0203	0202	0101	0000	0103	0303	0102	0102	0102	0404	0102	0303	0101	0103	0206	0103	0303	0102	0405	0202	0101	0202	0202	0202	0102	0000	0101	0202	0608	0101	0101	0202	0000	0404	0102	0102	0101	0103	0101	0101	0000	0000	0103	0101	0105	0202	0203	0102	0303	0101	0102	0102	0102	0205	0101	0109	0707	0204	0303	0202	0102	0102	0202	0101	0103	0303	0101	0202	0202	0303	0202	0102	0101	0102	0101	0303	0303	0202	0303	0102	0202	0404	0101	0000	0102	0404	0204	0303	0204	0202	0103	0202	0102	0101	0102	0303	0102	0102	0202	0101	0202	0101	0101	0202	0202	0202	0202	0102	0303	0203	0202	0204	0101	0101	0202	0304	0000	0102	0102	0202	0203	0102	0103	0202	0000	0202	0101	0101	0101	0000	0205	0101	0101	0102	0404	0202	0101	0101	0101	0303	0000	0101	0102	0202	0303	0303	0101	0203	0102	0202	0102	0101	0202	0101	0606	0303	0101	0102	0101	0103	0103	0104	0101	0303	0203	0102	0101	0303	0101	0203	0101	0102	0505	0202	0101	0202	0103	0505	0202	0505	0101	0202	0101	0000	0102	0101	0101	0202	0404	0107	0202	0206	0303	0103	0205	0102	0102	0103	0202	0101	0405	0102	0101	0404	0101	0102	0101	0203	0101	0202	0103	0101	0303	0101	0303	0101	0101	0404	0202	0101	0202	0102	0101	0202	0101	0101	0103	0404	0102	0101	0303	0101	0101	0102	0102	0202	0204	0202	0203	0202	0000	0304	0202	0000	0101	0303	0303	0102	0101	0303	0303	0404	0202	0101	0101	0103	0303	0303	0101	0101	0101	0102	0102	0202	0202	0102	0101	0202	0202	0202	0101	0101	0304	0203	0101	0101	0203	0304	0102	0101	0202	0103	0102	0101	0101	0101	0101	0505	0303	0202	0000	0202	0000	0202	0203	0101	0303	0102	0101	0102	0102	0101	0202	0505	0202	0202	0101	0101	0202	0101	0102	0103	0102	0202	0102	0101	0101	0202	0000	0101	0102	0101	0102	0404	0202	0101	0202	0204	0000	0102	0202	0104	0404	0203	0303	0303	0303	0202	0303	0102	0102	0303	0101	0101	0207	0202	0000	0202	0202	0103	0202	0102	0303	0102	0102	0202	0101	0303	0203	0103	0202	0202	0101	0101	0202	0101	0105	0000	0101	0203	0101	0202	0101	0102	0101	0303	0202	0000	0101	0202	0000	0203	0304	0101	0304	0103	0104	0102	0203	0303	0203	0101	0202	0103	0102	0202	0000	0000	0101	0102	0101	0102	0101	0102	0102	0101	0101	0202	0202	0102	0101	0104	0101	0102	0102	0202	0405	0202	0101	0303	0101	0202	0105	0102	0101	0202	0505	0104	0102	0101	0000	0303	0202	0303	0101	0101	0104	0101	0202	0101	0101	0102	0303	0202	0101	0102	0101	0101	0202	0202	0101	0202	0102	0102	0101	0404	0202	0202	0202	0303	0405	0202	0202	0102	0202	0101	0101	0101	0101	0303	0103	0101	0303	0203	0101	0000	0405	0303	0202	0101	0202	0101	0101	0202	0000	0101	0203	0101	0000	0202	0101	0101	0103	0303	0101	0203	0101	0101	0405	0202	0102	0101	0202	0102	0101	0103	0101	0101	0202	0303	0202	0303	0303	0202	0103	0202	0202	0101	0102	0404	0202	0204	0202	0202	0102	0202	0202	0102	0101	0101	0101	0203	0101	0102	0303	0104	0203	0202	0101	0203	0101	0202	0203	0303	0303	0202	0202	0404	0101	0303	0404	0000	0101	0102	0202	0101	0202	0101	0404	0205	0405	0102	0505	0102	0202	0101	0101	0202	0101	0202	0202	0303	0101	0303	0202	0102	0202	0101	0102	0101	0104	0202	0101	0202	0202	0101	0404	0203	0102	0202	0202	0103	0102	0202	0101	0303	0000	0306	0101	0303	0102	0202	0101	0104	0202	0101	0202	0202	0101	0202	0102	0102	0000	0101	0101	0202	0202	0101	0101	0101	0101	0101	0303	0404	0202	0203	0101	0203	0101	0102	0102	0202	0000	0303	0101	0101	0203	0102	0103	0000	0202	0304	0101	0101	0101	0101	0202	0202	0102	0000	0101	0101	0101	0303	0102	0102	0101	0000	0202	0202	0101	0303	0202	0202	0202	0102	0101	0202	0202	0303	0101	0405	0203	0101	0101	0404	0101	0202	0101	0101	0101	0101	0202	0202	0303	0202	0303	0202	0303	0203	0101	0103	0203	0404	0202	0101	0102	0303	0101	0303	0202	0202	0505	0202	0202	0103	0101	0202	0304	0102	0304	0101	0101	0101	0101	0101	0203	0404	0102	0202	0104	0911	0102	0202	0202	0102	0101	0202	0202	0101	0303	0202	0101	0505	0101	0202	0202	0101	0102	0101	0102	0104	0101	0303	0101	0103	0202	0203	0202	0202	0101	0101	0102	0101	0101	0101	0101	0202	0102	0204	0103	0202	0202	0101	0000	0000	0101	0102	0202	0202	0304	0000	0101	0102	0102	0202	0305	0101	0203	0202	0202	0102	0102	0103	0606	0102	0101	0102	0102	0202	0103	0505	0303	0105	0303	0404	0202	0102	0202	0202	0102	0202	0101	0101	0303	0101	0101	0103	0203	0101	0101	0404	0203	0103	0101	0101	0202	0303	0203	0202	0202	0103	0101	0202	0202	0203	0101	0102	0202	0202	0202	0101	0202	0202	0102	0202	0102	0202	0101	0304	0103	0101	0102	0203	0104	0202	0102	0103	0101	0203	0303	0101	0303	0102	0000	0000	0102	0103	0101	0102	0101	0202	0103	0101	0102	0101	0101	0102	0202	0101	0103	0102	0303	0202	0202	0203	0505	0102	0303	0105	0202	0606	0707	0404	0404	0101	0101	0102	0102	0404	0102	0202	0101	0303	0202	0303	0202	0000	0102	0102	0101	0102	0202	0101	0202	0404	0202	0101	0101	0303	0101	0303	0202	0102	0102	0102	0202	0303	0202	0101	0202	0406	0707	0101	0102	0202	0101	0202	0101	0205	0101	0202	0202	0306	0102	0101	0202	0203	0202	0102	0102	0202	0103	0101	0102	0202	0202	0102	0202	0102	0404	0304	0202	0103	0101	0102	0202	0101	0202	0304	0102	0102	0202	0303	0101	0203	0101	0304	0202	0101	0101	0103	0101	0102	0000	0202	0102	0303	0103	0303	0202	0303	0102	0101	0404	0102	0102	0101	0101	0101	0203	0404	0505	0202	0101	0202	0407	0101	0101	0203	0101	0303	0101	0101	0202	0202	0101	0202	0202	0101	0101	0202	0202	0202	0202	0202	0102	0101	0101	0202	0000	0101	0202	0103	0101	0102	0104	0104	0202	0101	0101	0203	0102	0204	0102	0103	0304	0102	0101	0202	0101	0101	0102	0404	0202	0404	0101	0303	0202	0102	0102	0102	0202	0202	0202	0303	0101	0202	0202	0202	0103	0101	0303	0202	0103	0101	0202	0101	0202	0202	0404	0101	0202	0101	0104	0101	0203	0103	0101	0202	0203	0101	0303	0202	0204	0202	0203	0202	0202	0101	0000	0303	0202	0101	0101	0202	0101	0404	0101	0606	0101	0202	0101	0101	0303	0102	0202	0202	0202	0102	0202	0101	0101	0202	0202	0203	0303	0101	0102	0102	0202	0202	0102	0303	0202	0202	0000	0101	0101	0303	0000	0102	0202	0000	0101	0103	0101	0304	0101	0204	0103	0203	0202	0101	0202	0202	0000	0202	0202	0000	0202	0101	0103	0101	0202	0103	0303	0202	0202	0202	0101	0103	0202	0101	0103	0101	0101	0202	0101	0101	0102	0102	0303	0101	0101	0102	0101	0202	0103	0101	0101	0404	0202	0000	0606	0303	0101	0103	0303	0303	0202	0202	0505	0102	0202	0205	0202	0101	0404	0102	0101	0202	0306	0000	0202	0101	0101	0202	0202	0101	0102	0203	0101	0101	0102	0102	0202	0202	0102	0101	0202	0202	0101	0102	0101	0101	0104	0101	0202	0303	0202	0303	0101	0101	0303	0202	0102	0303	0101	0304	0101	0101	0303	0202	0102	0404	0101	0202	0202	0304	0105	0101	0202	0505	0101	0101	0202	0202	0202	0101	0204	0303	0102	0203	0202	0101	0101	0202	0101	0102	0101	0202	0304	0103	0202	0203	0202	0103	0202	0102	0101	0303	0102	0000	0102	0303	0202	0202	0101	0102	0202	0101	0101	0102	0102	0303	0103	0000	0303	0101	0101	0102	0101	0101	0203	0101	0000	0202
Dvex083,	0102	0203	0101	0102	0202	0202	0203	0202	0102	0101	0202	0202	0303	0103	0101	0101	0101	0000	0303	0202	0202	0202	0304	0102	0202	0204	0000	0303	0505	0202	0202	0101	0102	0203	0303	0405	0102	0202	0102	0105	0202	0202	0101	0303	0101	0303	0103	0101	0202	0102	0101	0102	0202	0102	0101	0202	0203	0105	0202	0506	0202	0101	0202	0303	0101	0202	0101	0303	0000	0101	0103	0102	0303	0102	0202	0203	0103	0101	0101	0101	0103	0202	0103	0000	0203	0102	0102	0205	0202	0204	0101	0202	0101	0303	0202	0202	0103	0202	0202	0102	0202	0202	0202	0202	0304	0203	0102	0303	0101	0202	0204	0101	0101	0305	0202	0202	0202	0101	0101	0103	0202	0102	0505	0505	0102	0307	0101	0101	0102	0202	0102	0101	0101	0106	0000	0304	0202	0303	0102	0202	0101	0101	0101	0104	0303	0102	0102	0303	0202	0202	0202	0101	0102	0102	0101	0102	0102	0202	0103	0202	0101	0101	0101	0808	0202	0202	0303	0102	0303	0102	0101	0103	0202	0000	0102	0101	0202	0102	0102	0104	0202	0202	0101	0303	0104	0101	0101	0101	0103	0101	0101	0101	0000	0000	0101	0101	0404	0204	0101	0102	0102	0202	0404	0203	0303	0102	0707	0102	0404	0101	0303	0101	0101	0202	0101	0404	0101	0404	0101	0101	0202	0202	0101	0102	0101	0202	0101	0202	0808	0404	0102	0101	0101	0101	0202	0202	0101	0203	0202	0101	0202	0101	0505	0202	0101	0202	0202	0205	0707	0202	0304	0606	0404	0102	0103	0103	0303	0105	0102	0606	0404	0101	0202	0303	0102	0000	0101	0102	0404	0202	0202	0202	0202	0303	0102	0101	0303	0404	0102	0000	0305	0101	0101	0202	0203	0103	0101	0000	0102	0303	0303	0101	0103	0101	0303	0101	0202	0101	0102	0000	0202	0303	0203	0202	0202	0202	0204	0303	0303	0202	0505	0202	0505	0202	0101	0202	0303	0101	0202	0202	0101	0103	0203	0404	0202	0202	0101	0202	0505	0101	0202	0102	0202	0202	0202	0405	0104	0102	0101	0202	0303	0101	0202	0101	0101	0202	0306	0103	0203	0101	0202	0202	0404	0404	0101	0101	0203	0101	0101	0608	0101	0103	0102	0102	0101	0303	0404	0202	0102	0203	0303	0304	0202	0202	0000	0303	0104	0101	0202	0202	0102	0202	0202	0202	0202	0202	0202	0202	0104	0202	0203	0101	0101	0101	0101	0202	0102	0304	0102	0102	0103	0102	0202	0303	0102	0102	0101	0101	0203	0101	0202	0101	0102	0103	0303	0303	1010	0101	0404	0101	0000	0303	0102	0202	0102	0202	0101	0304	0202	0101	0101	0202	0303	0202	0202	0202	0202	0505	0000	0101	0101	0202	0202	0202	0101	0304	0101	0202	0101	0103	0202	0101	0202	0303	0606	0303	0303	0203	0404	0203	0202	0101	0102	0101	0101	0102	0101	0101	0202	0303	0202	0202	0202	0102	0303	0102	0101	0406	0202	0102	0202	0102	0101	0101	0202	0101	0102	0101	0000	0102	0202	0202	0303	0102	0202	0202	0102	0103	0101	0101	0101	0202	0101	0101	0304	0102	0102	0000	0101	0102	0103	0202	0202	0203	0203	0303	0101	0303	0404	0101	0303	0101	0404	0303	0102	0202	0101	0404	0202	0102	0203	0102	0103	0203	0405	0307	0202	0203	0101	0202	0202	0101	0102	0202	0101	0103	0101	0101	0102	0102	0707	0203	0101	0102	0102	0101	0203	0101	0303	0404	0101	0101	0202	0303	0102	0101	0101	0000	0101	0404	0102	0102	0101	0303	0203	0202	0404	0102	0101	0505	0101	0102	0102	0104	0101	0101	0202	0000	0202	0303	0101	0101	0204	0103	0101	0102	0102	0101	0202	0303	0101	0202	0102	0202	0303	0103	0103	0202	0303	0808	0202	0102	0202	0202	0101	0202	0104	0101	0203	0202	0101	0101	0101	0202	0202	0103	0101	0303	0202	0303	0101	0303	0101	0101	0203	0101	0202	0205	0101	0202	0101	0101	0103	0202	0303	0000	0102	0101	0202	0202	0202	0102	0303	0202	0203	0202	0202	0203	0103	0101	0202	0101	0101	0505	0202	0202	0101	0202	0303	0202	0101	0102	0103	0102	0303	0102	0102	0202	0202	0202	0101	0103	0102	0405	0101	0102	0303	0101	0303	0203	0103	0202	0202	0104	0101	0204	0101	0104	0303	0202	0203	0101	0101	0202	0101	0103	0101	0101	0202	0103	0203	0101	0101	0101	0101	0303	0102	0101	0507	0202	0101	0202	0101	0103	0102	0101	0202	0000	0000	0202	0101	0404	0101	0204	0202	0202	0303	0202	0405	0203	0101	0202	0202	0102	0102	0101	0102	0101	0102	0101	0101	0102	0505	0101	0303	0505	0102	0101	0303	0202	0103	0101	0202	0204	0202	0103	0101	0303	0000	0311	0202	0203	0202	0203	0303	0101	0102	0101	0103	0103	0101	0303	0404	0203	0202	0303	0101	0102	0102	0101	0203	0102	0104	0202	0102	0104	0102	0000	0202	0101	0606	0202	0303	0101	0101	0101	0102	0606	0102	0202	0303	0102	0102	0303	0101	0204	0102	0202	0101	0202	0202	0102	0202	0000	0203	0202	0101	0203	0202	0202	0103	0101	0202	0101	0101	0101	0202	0203	0202	0101	0707	0103	0303	0102	0102	0102	0404	0102	0103	0101	0103	0206	0103	0303	0102	0000	0202	0101	0202	0202	0202	0102	0000	0101	0202	0608	0101	0101	0202	0000	0404	0102	0102	0101	0103	0101	0101	0707	0000	0103	0101	0105	0202	0203	0102	0303	0101	0102	0102	0102	0205	0101	0909	0607	0204	0303	0202	0102	0102	0202	0101	0103	0303	0101	0202	0202	0303	0204	0102	0101	0102	0101	0303	0303	0202	0303	0102	0202	0000	0101	0000	0102	0404	0204	0303	0404	0202	0103	0202	0102	0101	0102	0303	0102	0102	0202	0101	0202	0101	0101	0202	0202	0202	0202	0102	0303	0303	0202	0204	0101	0101	0202	0304	0000	0102	0102	0202	0203	0102	0103	0202	0404	0202	0101	0101	0101	0000	0205	0101	0101	0102	0404	0202	0101	0101	0101	0303	0000	0101	0102	0202	0303	0303	0101	0203	0102	0202	0102	0101	0202	0101	0506	0303	0101	0102	0101	0103	0103	0104	0101	0303	0000	0102	0101	0303	0101	0203	0101	0102	0505	0202	0101	0202	0303	0505	0204	0505	0101	0202	0101	0303	0102	0101	0101	0202	0000	0101	0202	0506	0303	0103	0505	0102	0102	0103	0202	0101	0405	0102	0101	0404	0101	0102	0101	0203	0101	0202	0103	0101	0303	0101	0303	0101	0101	0404	0202	0101	0202	0102	0101	0202	0101	0101	0303	0404	0202	0101	0303	0101	0101	0202	0102	0202	0204	0202	0203	0202	0000	0304	0202	0203	0101	0303	0303	0102	0101	0303	0303	0404	0202	0101	0101	0103	0303	0303	0101	0000	0101	0102	0102	0202	0202	0102	0101	0202	0202	0202	0101	0101	0304	0203	0101	0101	0203	0406	0102	0101	0202	0103	0102	0101	0101	0101	0101	0505	0303	0202	0303	0202	0000	0202	0203	0101	0303	0102	0101	0102	0102	0101	0202	0405	0202	0202	0101	0101	0202	0101	0102	0103	0102	0202	0101	0101	0101	0202	0000	0101	0102	0101	0102	0404	0202	0101	0202	0204	0000	0102	0202	0404	0104	0203	0303	0303	0303	0202	0303	0101	0102	0303	0101	0101	0207	0202	0202	0202	0202	0103	0202	0102	0303	0102	0102	0202	0101	0303	0203	0103	0202	0202	0101	0101	0202	0101	0105	0000	0101	0203	0101	0202	0101	0102	0101	0303	0202	0000	0101	0202	0000	0203	0304	0101	0304	0103	0104	0102	0203	0303	0203	0101	0202	0103	0102	0102	0305	0000	0101	0102	0101	0102	0101	0102	0102	0101	0101	0202	0202	0102	0101	0104	0101	0102	0102	0202	0405	0202	0101	0304	0101	0202	0105	0102	0101	0202	0000	0104	0102	0101	0303	0303	0202	0303	0101	0101	0104	0101	0202	0101	0101	0102	0303	0202	0101	0102	0101	0101	0202	0102	0101	0202	0102	0102	0101	0404	0202	0202	0202	0303	0404	0202	0202	0102	0202	0101	0101	0101	0101	0303	0101	0101	0303	0203	0101	0000	0404	0303	0202	0101	0202	0101	0101	0202	0303	0101	0203	0101	0303	0202	0101	0101	0103	0303	0101	0203	0101	0101	0405	0202	0102	0101	0202	0102	0101	0103	0101	0101	0202	0303	0202	0303	0303	0202	0103	0202	0202	0101	0102	0404	0202	0204	0202	0202	0102	0202	0202	0102	0101	0101	0101	0203	0101	0102	0303	0104	0203	0202	0101	0203	0101	0202	0203	0303	0303	0202	0202	0404	0101	0303	0404	0000	0101	0101	0202	0101	0202	0101	0404	0205	0405	0102	0505	0102	0202	0101	0101	0202	0102	0202	0202	0303	0101	0303	0202	0102	0202	0101	0102	0101	0104	0202	0101	0202	0202	0101	0000	0203	0102	0202	0202	0103	0102	0202	0101	0303	0103	0303	0101	0303	0102	0202	0101	0104	0202	0101	0202	0202	0101	0203	0102	0102	0000	0101	0101	0202	0202	0101	0101	0101	0101	0101	0303	0104	0202	0203	0101	0203	0101	0102	0102	0202	0000	0303	0101	0101	0203	0102	0103	0000	0202	0304	0101	0101	0101	0101	0202	0202	0102	0909	0101	0102	0101	0303	0102	0102	0101	0000	0202	0202	0101	0303	0202	0202	0202	0102	0101	0202	0202	0303	0101	0405	0203	0101	0101	0000	0101	0202	0101	0101	0101	0101	0202	0202	0303	0202	0303	0202	0303	0203	0101	0103	0203	0404	0202	0101	0102	0000	0101	0303	0202	0202	0505	0202	0202	0103	0101	0202	0304	0102	0303	0101	0101	0101	0101	0105	0203	0404	0102	0202	0104	1111	0102	0202	0202	0102	0101	0202	0202	0101	0000	0202	0101	0505	0101	0202	0202	0101	0102	0101	0102	0104	0101	0303	0101	0101	0202	0203	0202	0202	0101	0101	0102	0101	0103	0101	0101	0202	0102	0204	0103	0202	0202	0101	0404	0000	0101	0102	0202	0202	0304	0000	0101	0102	0102	0202	0305	0101	0203	0202	0202	0102	0102	0103	0606	0102	0101	0102	0102	0202	0103	0505	0303	0105	0303	0404	0202	0102	0202	0202	0102	0202	0101	0101	0303	0101	0101	0103	0303	0101	0101	0404	0203	0103	0101	0101	0202	0303	0203	0202	0202	0103	0101	0202	0202	0203	0101	0102	0202	0202	0202	0101	0202	0202	0102	0202	0102	0202	0101	0304	0103	0101	0102	0203	0104	0202	0102	0101	0101	0203	0303	0101	0303	0102	0000	0404	0102	0103	0101	0102	0101	0202	0103	0101	0102	0101	0101	0102	0202	0101	0103	0102	0303	0202	0202	0202	0505	0102	0303	0101	0202	0606	0707	0404	0404	0101	0101	0102	0102	0404	0102	0202	0101	0303	0202	0303	0202	0000	0102	0202	0101	0102	0202	0101	0202	0000	0202	0101	0101	0303	0101	0303	0202	0102	0102	0102	0202	0303	0202	0101	0202	0406	0407	0101	0102	0202	0101	0202	0101	0505	0101	0202	0202	0606	0102	0101	0202	0203	0202	0102	0102	0202	0303	0101	0102	0202	0202	0102	0202	0102	0404	0304	0202	0103	0101	0102	0202	0101	0202	0304	0102	0102	0202	0303	0101	0203	0101	0304	0202	0101	0101	0103	0101	0102	0203	0202	0102	0303	0103	0203	0202	0303	0102	0101	0000	0102	0202	0101	0101	0101	0203	0404	0405	0202	0101	0202	0404	0101	0101	0203	0101	0303	0101	0101	0202	0202	0101	0202	0202	0101	0101	0203	0202	0202	0202	0202	0102	0101	0101	0202	0101	0101	0202	0103	0101	0102	0104	0104	0202	0101	0101	0203	0102	0204	0102	0103	0204	0102	0101	0202	0101	0101	0102	0404	0202	0000	0101	0304	0202	0102	0102	0102	0202	0202	0202	0303	0101	0202	0202	0202	0103	0101	0303	0202	0103	0101	0202	0101	0202	0202	0404	0101	0202	0101	0104	0101	0203	0103	0101	0202	0203	0101	0000	0202	0204	0202	0203	0202	0202	0101	0101	0303	0202	0102	0101	0202	0101	0404	0101	0606	0101	0202	0101	0101	0303	0102	0202	0202	0202	0102	0202	0101	0101	0202	0202	0203	0303	0101	0102	0102	0202	0202	0102	0303	0202	0202	0000	0101	0101	0303	0404	0102	0000	0000	0101	0103	0101	0304	0101	0204	0103	0203	0202	0101	0202	0202	0202	0202	0202	0000	0202	0101	0103	0101	0202	0103	0303	0202	0202	0202	0101	0103	0202	0101	0103	0101	0101	0202	0101	0101	0102	0102	0303	0101	0101	0202	0101	0202	0103	0101	0101	0404	0202	0000	0306	0303	0101	0103	0303	0303	0202	0202	0505	0102	0202	0202	0202	0101	0404	0102	0101	0202	0306	0000	0202	0102	0101	0202	0202	0101	0102	0303	0101	0101	0102	0102	0202	0202	0102	0101	0202	0202	0101	0202	0101	0101	0104	0101	0202	0303	0202	0303	0101	0101	0303	0202	0102	0303	0101	0304	0101	0101	0103	0203	0102	0304	0101	0202	0000	0304	0105	0101	0202	0505	0101	0101	0202	0202	0202	0101	0202	0303	0102	0203	0202	0101	0101	0202	0101	0102	0101	0202	0404	0103	0202	0203	0202	0103	0202	0102	0101	0303	0102	0104	0102	0303	0202	0202	0101	0102	0202	0101	0101	0102	0102	0303	0103	0000	0303	0101	0101	0102	0101	0101	0203	0101	0000	0202
Dvex084,	0102	0203	0101	0102	0202	0202	0203	0202	0102	0101	0202	0202	0303	0103	0101	0101	0101	0206	0303	0202	0202	0202	0304	0102	0202	0204	0000	0303	0505	0202	0202	0101	0102	0203	0303	0405	0102	0202	0102	0105	0202	0202	0101	0303	0101	0303	0103	0101	0202	0102	0101	0102	0202	0102	0101	0202	0203	0105	0202	0606	0202	0101	0202	0303	0101	0202	0101	0303	0101	0101	0103	0102	0303	0102	0202	0203	0103	0101	0101	0101	0303	0202	0103	0000	0203	0102	0102	0205	0202	0204	0101	0202	0101	0303	0202	0202	0103	0202	0202	0102	0202	0202	0202	0202	0304	0203	0102	0303	0101	0202	0204	0101	0101	0305	0202	0202	0202	0101	0101	0103	0202	0102	0505	0000	0102	0707	0101	0101	0102	0202	0102	0101	0101	0606	0000	0304	0202	0303	0102	0202	0101	0101	0101	0104	0303	0102	0102	0303	0202	0202	0202	0101	0102	0102	0101	0102	0102	0202	0103	0202	0101	0101	0101	0808	0202	0202	0303	0102	0303	0102	0101	0103	0202	0000	0102	0101	0202	0102	0102	0104	0202	0202	0101	0303	0104	0101	0101	0101	0103	0101	0101	0101	0000	0000	0101	0101	0404	0204	0101	0102	0102	0202	0404	0203	0303	0102	0707	0102	0404	0101	0303	0101	0101	0202	0101	0404	0101	0104	0101	0101	0202	0202	0101	0102	0101	0202	0101	0202	0808	0404	0102	0101	0101	0101	0202	0202	0101	0203	0202	0101	0202	0101	0505	0202	0101	0202	0202	0205	0707	0202	0304	0000	0404	0102	0103	0103	0303	0104	0102	0606	0404	0101	0202	0303	0102	0101	0101	0102	0404	0202	0202	0202	0202	0303	0102	0101	0303	0404	0102	0000	0305	0101	0101	0202	0203	0103	0101	0303	0102	0303	0303	0101	0303	0101	0303	0101	0202	0101	0102	0000	0202	0303	0203	0202	0202	0202	0204	0303	0303	0202	0505	0202	0505	0202	0101	0202	0303	0101	0202	0202	0101	0103	0203	0404	0202	0202	0101	0202	0505	0101	0202	0102	0202	0202	0202	0405	0104	0102	0101	0202	0303	0101	0202	0101	0101	0202	0306	0103	0203	0101	0202	0202	0404	0404	0101	0101	0203	0101	0101	0108	0101	0103	0102	0102	0101	0303	0404	0202	0102	0203	0303	0304	0202	0202	0606	0303	0104	0101	0202	0202	0102	0202	0202	0202	0202	0202	0202	0202	0104	0202	0203	0101	0101	0101	0101	0202	0102	0304	0102	0102	0103	0102	0202	0303	0102	0102	0101	0101	0203	0101	0202	0101	0102	0103	0303	0303	1010	0101	0404	0101	0607	0303	0102	0202	0102	0202	0101	0304	0202	0101	0101	0202	0303	0202	0202	0102	0202	0505	0000	0101	0101	0202	0202	0202	0101	0304	0101	0202	0101	0103	0202	0101	0202	0303	0606	0303	0303	0203	0404	0203	0202	0101	0102	0101	0101	0102	0101	0101	0202	0303	0202	0202	0202	0102	0303	0102	0101	0606	0202	0102	0202	0102	0101	0101	0202	0101	0102	0101	0203	0102	0202	0202	0303	0102	0202	0202	0102	0103	0101	0101	0101	0202	0101	0101	0304	0102	0102	0000	0101	0102	0103	0202	0202	0203	0203	0303	0101	0303	0404	0101	0303	0101	0404	0303	0102	0202	0101	0404	0202	0102	0203	0102	0103	0203	0405	0707	0202	0203	0101	0202	0202	0101	0102	0202	0101	0103	0101	0101	0102	0102	0707	0202	0101	0102	0102	0101	0203	0101	0303	0404	0101	0101	0202	0303	0202	0101	0101	0000	0101	0404	0102	0102	0101	0303	0203	0202	0404	0102	0101	0505	0101	0102	0102	0104	0101	0101	0202	0000	0202	0303	0101	0101	0204	0103	0101	0102	0102	0101	0202	0303	0101	0202	0102	0202	0303	0103	0103	0202	0303	0808	0202	0102	0202	0202	0101	0202	0101	0101	0203	0202	0101	0101	0101	0202	0202	0103	0101	0303	0202	0303	0101	0303	0101	0101	0203	0101	0202	0205	0101	0202	0101	0101	0103	0202	0303	0000	0102	0101	0202	0202	0202	0102	0303	0202	0203	0202	0202	0203	0103	0101	0202	0101	0101	0505	0202	0202	0101	0202	0303	0202	0101	0102	0103	0102	0303	0102	0102	0202	0202	0202	0101	0103	0102	0505	0101	0102	0303	0101	0303	0203	0103	0202	0202	0104	0101	0404	0101	0104	0303	0202	0203	0101	0101	0202	0101	0103	0101	0101	0202	0103	0203	0101	0101	0101	0101	0103	0102	0101	0607	0202	0101	0202	0101	0103	0102	0101	0202	0000	0000	0202	0101	0404	0102	0204	0202	0202	0303	0202	0505	0203	0101	0202	0202	0102	0102	0101	0102	0101	0102	0101	0101	0102	0505	0101	0303	0505	0102	0101	0303	0202	0103	0101	0202	0204	0202	0000	0101	0303	0609	0000	0202	0303	0202	0203	0303	0101	0102	0101	0103	0103	0101	0303	0404	0203	0202	0303	0000	0102	0102	0101	0203	0102	0104	0202	0102	0104	0102	0000	0202	0101	0606	0202	0303	0101	0101	0101	0102	0606	0102	0202	0303	0102	0102	0303	0101	0204	0102	0202	0101	0202	0202	0102	0202	0103	0202	0202	0101	0203	0202	0202	0103	0101	0202	0101	0101	0101	0202	0203	0202	0101	0607	0103	0303	0102	0102	0102	0404	0102	0103	0101	0103	0206	0103	0303	0102	0404	0202	0101	0202	0202	0202	0102	0000	0101	0202	0608	0101	0101	0202	0000	0404	0102	0102	0101	0103	0101	0101	0707	0000	0103	0101	0105	0202	0203	0102	0303	0101	0102	0102	0102	0205	0101	0209	0107	0204	0303	0202	0102	0102	0202	0101	0103	0303	0101	0202	0202	0303	0202	0102	0101	0102	0101	0303	0303	0202	0303	0102	0202	0104	0101	0000	0102	0404	0204	0303	0404	0202	0103	0202	0101	0101	0102	0303	0102	0102	0202	0101	0202	0101	0101	0202	0202	0202	0202	0102	0303	0303	0202	0204	0101	0101	0202	0304	0000	0102	0102	0202	0203	0102	0103	0202	0407	0202	0101	0101	0101	0000	0205	0101	0101	0102	0404	0202	0101	0101	0101	0303	0000	0101	0102	0202	0303	0303	0101	0203	0102	0202	0102	0101	0202	0101	0606	0303	0101	0102	0101	0103	0103	0104	0101	0303	0202	0102	0104	0303	0101	0203	0101	0102	0505	0202	0101	0202	0303	0505	0202	0505	0101	0202	0101	0303	0102	0101	0101	0202	0204	0101	0202	0606	0303	0103	0505	0102	0102	0103	0202	0101	0405	0102	0101	0404	0101	0102	0101	0203	0101	0202	0103	0101	0303	0101	0303	0101	0101	0404	0202	0000	0202	0102	0101	0202	0101	0101	0303	0404	0202	0101	0303	0101	0101	0202	0102	0202	0204	0202	0203	0202	0000	0304	0202	0303	0101	0303	0303	0102	0101	0303	0303	0404	0202	0101	0101	0103	0303	0303	0101	0103	0101	0102	0102	0202	0202	0102	0101	0202	0202	0202	0101	0101	0304	0203	0101	0101	0203	0404	0102	0101	0202	0103	0102	0101	0101	0101	0101	0505	0303	0202	0000	0202	0106	0202	0203	0101	0303	0102	0101	0102	0102	0101	0202	0505	0202	0202	0101	0101	0202	0101	0102	0103	0102	0202	0101	0101	0101	0202	0000	0101	0102	0101	0102	0404	0202	0101	0202	0204	0000	0102	0202	0404	0404	0203	0303	0303	0303	0202	0303	0101	0102	0303	0101	0101	0207	0202	0202	0202	0202	0103	0202	0102	0303	0102	0102	0202	0101	0303	0203	0103	0202	0202	0101	0101	0202	0101	0105	0000	0101	0203	0101	0202	0101	0102	0101	0303	0202	0000	0101	0202	0000	0203	0304	0101	0304	0103	0104	0102	0203	0303	0203	0101	0202	0103	0102	0202	0203	0000	0101	0102	0101	0102	0101	0102	0102	0101	0101	0202	0202	0102	0101	0104	0101	0102	0102	0202	0405	0202	0101	0303	0101	0202	0105	0102	0101	0202	0505	0104	0102	0101	0103	0303	0202	0303	0101	0101	0104	0101	0202	0101	0101	0102	0303	0202	0101	0102	0101	0101	0202	0202	0101	0202	0102	0102	0101	0404	0202	0202	0202	0303	0404	0202	0202	0102	0202	0101	0101	0101	0101	0303	0101	0101	0303	0203	0101	0000	0404	0303	0202	0101	0202	0101	0101	0202	0303	0101	0203	0101	0303	0202	0101	0101	0103	0303	0101	0203	0101	0101	0405	0202	0102	0101	0202	0102	0101	0103	0101	0101	0202	0303	0202	0303	0303	0202	0103	0202	0202	0101	0102	0404	0202	0204	0202	0202	0102	0202	0202	0102	0101	0101	0101	0203	0101	0102	0303	0104	0203	0202	0101	0203	0101	0202	0203	0303	0303	0202	0202	0404	0101	0303	0404	0000	0101	0101	0202	0101	0202	0101	0404	0205	0405	0102	0505	0102	0202	0101	0101	0202	0101	0202	0202	0303	0101	0303	0202	0102	0202	0101	0102	0101	0104	0202	0101	0202	0202	0101	0404	0203	0102	0202	0202	0103	0102	0202	0101	0303	0103	0303	0101	0303	0102	0202	0101	0104	0202	0101	0202	0202	0101	0202	0102	0102	0303	0101	0101	0202	0202	0101	0101	0101	0101	0101	0303	0404	0202	0203	0101	0203	0101	0102	0102	0202	0000	0303	0101	0101	0203	0102	0103	0000	0202	0304	0101	0101	0101	0101	0202	0202	0102	0909	0101	0102	0101	0303	0102	0102	0101	0303	0202	0202	0101	0303	0202	0202	0202	0102	0101	0202	0202	0303	0101	0405	0203	0101	0101	0404	0101	0202	0101	0101	0101	0101	0202	0202	0303	0202	0303	0202	0303	0203	0101	0103	0203	0404	0202	0101	0102	0303	0101	0303	0202	0202	0505	0202	0202	0103	0101	0202	0304	0102	0303	0101	0101	0101	0101	0101	0203	0304	0102	0202	0104	1111	0102	0202	0202	0102	0101	0202	0202	0101	0000	0202	0101	0505	0101	0202	0202	0101	0102	0101	0102	0104	0101	0303	0101	0101	0202	0203	0202	0202	0101	0101	0102	0101	0101	0101	0101	0202	0102	0204	0103	0202	0202	0101	0404	0000	0101	0102	0202	0202	0304	0000	0101	0102	0102	0202	0305	0101	0203	0202	0202	0102	0102	0103	0606	0102	0101	0102	0102	0202	0103	0505	0303	0105	0303	0404	0202	0102	0202	0202	0102	0202	0101	0101	0303	0101	0101	0103	0303	0101	0101	0404	0203	0103	0101	0101	0102	0303	0203	0202	0202	0103	0101	0202	0202	0203	0101	0102	0202	0202	0202	0101	0202	0202	0102	0202	0102	0202	0101	0304	0103	0101	0102	0203	0104	0202	0102	0101	0101	0203	0303	0101	0303	0102	0909	0404	0102	0103	0101	0102	0101	0202	0103	0101	0102	0101	0101	0102	0202	0101	0103	0102	0303	0202	0202	0202	0505	0102	0305	0101	0202	0000	0707	0404	0404	0101	0101	0102	0102	0404	0102	0202	0101	0303	0202	0303	0202	0000	0102	0202	0101	0102	0202	0101	0202	0000	0202	0101	0101	0303	0101	0303	0202	0102	0102	0102	0202	0303	0202	0101	0202	0406	0707	0101	0102	0202	0101	0202	0101	0505	0101	0202	0202	0606	0102	0101	0202	0203	0202	0102	0102	0202	0303	0101	0102	0202	0202	0102	0202	0102	0404	0304	0202	0103	0102	0102	0202	0101	0202	0304	0102	0102	0202	0303	0101	0203	0101	0304	0202	0101	0101	0103	0101	0102	0202	0202	0102	0303	0103	0303	0202	0303	0102	0101	0404	0102	0202	0101	0101	0101	0203	0404	0405	0202	0101	0202	0404	0101	0101	0203	0101	0303	0101	0101	0202	0202	0101	0202	0202	0101	0101	0203	0202	0202	0202	0202	0102	0101	0101	0202	0101	0101	0202	0103	0101	0102	0104	0104	0202	0101	0101	0203	0102	0404	0102	0103	0304	0102	0101	0202	0101	0101	0102	0404	0202	0404	0101	0303	0202	0102	0102	0102	0202	0202	0202	0303	0101	0202	0202	0202	0103	0101	0103	0202	0103	0101	0202	0101	0202	0202	0104	0101	0202	0101	0104	0101	0203	0103	0101	0202	0203	0101	0303	0202	0204	0202	0203	0202	0202	0101	0101	0303	0202	0102	0101	0202	0101	0404	0101	0406	0101	0202	0101	0101	0303	0102	0202	0202	0202	0102	0202	0101	0101	0202	0202	0203	0303	0101	0102	0102	0202	0202	0102	0303	0202	0202	0000	0101	0101	0303	0404	0102	0202	0000	0101	0103	0101	0304	0101	0204	0103	0203	0202	0101	0202	0202	0203	0202	0202	0101	0202	0101	0103	0101	0202	0103	0303	0202	0202	0202	0101	0103	0202	0101	0103	0101	0101	0202	0101	0101	0102	0102	0303	0101	0101	0202	0101	0102	0103	0101	0101	0404	0202	0707	0606	0303	0101	0103	0303	0303	0202	0202	0505	0102	0202	0202	0202	0101	0404	0102	0101	0202	0306	0000	0202	0101	0101	0202	0202	0101	0102	0303	0101	0101	0102	0102	0202	0202	0102	0101	0202	0202	0101	0202	0101	0101	0104	0101	0202	0303	0102	0103	0101	0101	0303	0202	0102	0303	0101	0304	0101	0101	0303	0202	0102	0404	0101	0202	0202	0304	0105	0101	0202	0505	0101	0101	0202	0202	0202	0101	0202	0303	0102	0203	0202	0101	0101	0202	0101	0102	0101	0202	0404	0103	0202	0203	0202	0103	0202	0102	0102	0303	0102	0404	0102	0303	0202	0202	0101	0102	0202	0101	0101	0102	0102	0303	0103	0000	0303	0101	0101	0102	0101	0101	0203	0101	0000	0202
Dvex085,	0102	0203	0101	0102	0202	0202	0203	0202	0102	0101	0202	0202	0303	0103	0101	0101	0101	0202	0303	0202	0202	0202	0304	0102	0202	0204	0000	0303	0505	0202	0202	0101	0102	0203	0303	0405	0102	0202	0102	0105	0202	0202	0101	0303	0101	0305	0103	0101	0202	0102	0101	0102	0202	0102	0101	0202	0203	0105	0202	0606	0202	0101	0202	0303	0101	0202	0101	0303	0102	0101	0103	0102	0303	0102	0202	0203	0103	0101	0101	0101	0303	0202	0103	0000	0203	0102	0102	0205	0202	0204	0101	0202	0101	0303	0202	0202	0103	0202	0202	0102	0202	0202	0202	0202	0304	0203	0102	0303	0101	0202	0204	0101	0101	0305	0202	0202	0202	0101	0101	0103	0202	0102	0505	0505	0102	0707	0101	0101	0102	0202	0102	0101	0101	0606	0000	0304	0202	0103	0102	0202	0101	0101	0101	0404	0303	0102	0102	0303	0202	0202	0202	0101	0102	0102	0101	0102	0102	0202	0103	0202	0101	0101	0101	0808	0202	0202	0303	0102	0303	0102	0101	0103	0202	0000	0102	0101	0202	0102	0102	0104	0202	0202	0101	0303	0104	0101	0101	0101	0103	0101	0101	0101	0000	0000	0101	0101	0404	0204	0101	0102	0102	0202	0404	0203	0303	0102	0708	0102	0404	0101	0303	0101	0101	0202	0101	0404	0101	0404	0101	0101	0202	0202	0101	0102	0101	0202	0101	0202	0808	0404	0102	0101	0101	0101	0202	0202	0101	0203	0202	0101	0202	0101	0505	0202	0101	0202	0202	0205	0707	0202	0304	0606	0404	0102	0103	0103	0303	0105	0102	0606	0404	0101	0202	0303	0102	0101	0101	0102	0404	0202	0202	0202	0202	0303	0102	0101	0303	0404	0102	0000	0305	0101	0105	0202	0203	0103	0101	0303	0102	0303	0303	0101	0103	0101	0303	0101	0202	0101	0102	0000	0202	0303	0203	0202	0202	0202	0204	0303	0303	0202	0505	0202	0505	0202	0101	0202	0303	0101	0202	0202	0101	0103	0203	0404	0202	0202	0101	0202	0505	0101	0202	0102	0202	0202	0202	0405	0104	0102	0101	0202	0303	0101	0202	0101	0101	0202	0306	0103	0203	0101	0202	0202	0204	0404	0101	0101	0203	0101	0101	0808	0101	0103	0102	0102	0101	0303	0404	0202	0102	0203	0103	0304	0202	0202	0606	0303	0104	0101	0202	0202	0102	0202	0202	0202	0202	0202	0202	0202	0104	0202	0203	0101	0101	0101	0101	0202	0102	0304	0102	0102	0103	0102	0202	0303	0102	0102	0101	0101	0303	0101	0202	0101	0102	0103	0303	0303	1010	0101	0404	0101	0707	0203	0102	0202	0102	0202	0101	0304	0202	0101	0101	0202	0303	0202	0202	0202	0202	0305	0000	0101	0101	0202	0202	0202	0101	0304	0101	0202	0101	0103	0202	0101	0202	0303	0606	0303	0303	0203	0404	0203	0202	0101	0102	0101	0101	0102	0101	0101	0202	0303	0202	0202	0202	0102	0303	0102	0101	0606	0202	0102	0202	0102	0101	0101	0202	0101	0102	0101	0000	0102	0202	0202	0303	0102	0202	0202	0102	0103	0101	0101	0101	0202	0101	0101	0304	0102	0102	0000	0101	0102	0103	0202	0202	0203	0203	0303	0101	0303	0404	0101	0303	0101	0404	0303	0102	0202	0101	0404	0202	0102	0203	0102	0103	0203	0405	0707	0202	0203	0101	0202	0202	0101	0102	0202	0101	0103	0101	0101	0102	0102	0607	0202	0101	0102	0102	0101	0203	0101	0303	0404	0101	0101	0202	0303	0202	0101	0101	0000	0101	0404	0102	0102	0101	0303	0203	0202	0404	0102	0101	0505	0101	0102	0102	0104	0101	0101	0202	0000	0202	0303	0101	0101	0204	0103	0101	0102	0102	0101	0202	0303	0101	0202	0102	0202	0303	0103	0103	0202	0303	0808	0202	0102	0202	0202	0101	0202	0101	0101	0203	0202	0101	0101	0101	0202	0202	0103	0101	0303	0202	0303	0101	0303	0101	0101	0203	0101	0202	0205	0101	0202	0101	0101	0103	0202	0303	0000	0102	0101	0202	0202	0202	0102	0303	0202	0203	0202	0202	0203	0103	0101	0202	0101	0101	0505	0202	0202	0101	0202	0303	0202	0101	0102	0103	0102	0303	0102	0102	0202	0202	0202	0101	0103	0102	0405	0101	0102	0303	0101	0303	0203	0103	0202	0202	0104	0101	0404	0101	0104	0303	0202	0203	0101	0101	0202	0101	0103	0101	0101	0202	0103	0203	0101	0101	0101	0101	0303	0102	0101	0307	0202	0101	0202	0101	0103	0102	0101	0202	0000	0000	0202	0101	0404	0102	0204	0202	0202	0303	0202	0505	0203	0101	0202	0202	0102	0102	0101	0102	0101	0102	0101	0101	0102	0505	0101	0203	0505	0102	0101	0303	0202	0103	0101	0202	0204	0202	0000	0101	0303	0209	0000	0202	0303	0202	0203	0303	0101	0102	0101	0103	0103	0101	0303	0404	0203	0202	0303	0105	0102	0102	0101	0203	0102	0104	0202	0102	0104	0102	0000	0202	0101	0606	0202	0303	0101	0101	0101	0102	0000	0102	0202	0303	0102	0102	0303	0101	0204	0102	0202	0101	0202	0202	0102	0202	0104	0203	0202	0101	0203	0202	0202	0103	0101	0202	0101	0101	0101	0202	0203	0202	0101	0707	0103	0303	0102	0102	0102	0404	0102	0103	0101	0103	0206	0103	0303	0102	0404	0202	0101	0202	0202	0202	0102	0000	0101	0202	0606	0101	0101	0202	0000	0404	0102	0102	0101	0103	0101	0101	0707	0000	0103	0101	0105	0202	0203	0102	0303	0101	0102	0102	0102	0205	0101	0909	0407	0204	0303	0202	0102	0102	0202	0101	0103	0303	0101	0202	0202	0303	0203	0102	0101	0102	0101	0303	0303	0202	0303	0102	0202	0101	0101	0000	0102	0404	0204	0303	0404	0202	0103	0202	0102	0101	0102	0303	0102	0102	0202	0101	0202	0101	0101	0202	0202	0202	0202	0102	0303	0203	0202	0204	0101	0101	0202	0304	0000	0102	0102	0202	0203	0102	0103	0202	0204	0202	0101	0101	0101	0000	0205	0101	0101	0102	0404	0202	0101	0101	0101	0303	0000	0101	0102	0202	0303	0303	0101	0203	0102	0202	0102	0101	0202	0101	0206	0303	0101	0102	0101	0103	0103	0104	0101	0303	0204	0102	0101	0303	0101	0203	0101	0102	0505	0202	0101	0202	0303	0505	0202	0505	0101	0202	0101	0303	0102	0101	0101	0202	0104	0101	0202	0606	0303	0103	0505	0102	0102	0103	0202	0101	0405	0102	0101	0404	0101	0102	0101	0203	0101	0202	0103	0101	0303	0101	0303	0101	0101	0404	0202	0101	0202	0102	0101	0202	0101	0101	0303	0404	0202	0101	0303	0101	0101	0202	0102	0202	0204	0202	0203	0202	0000	0304	0202	0000	0101	0303	0303	0102	0101	0303	0303	0404	0202	0101	0101	0103	0303	0303	0101	0101	0101	0102	0102	0202	0202	0102	0101	0202	0202	0202	0101	0101	0304	0203	0101	0101	0203	0404	0102	0101	0202	0103	0102	0101	0101	0101	0101	0505	0303	0202	0203	0202	0306	0202	0203	0101	0303	0102	0101	0102	0102	0101	0202	0505	0202	0202	0101	0101	0202	0101	0102	0103	0102	0202	0101	0101	0101	0202	0000	0101	0102	0101	0102	0404	0202	0101	0202	0204	0000	0102	0202	0404	0404	0203	0303	0303	0303	0202	0303	0101	0102	0303	0101	0101	0207	0202	0202	0202	0202	0103	0202	0102	0303	0102	0102	0202	0101	0303	0203	0103	0202	0202	0101	0101	0202	0101	0105	0000	0101	0203	0101	0202	0101	0102	0101	0303	0202	0000	0101	0202	0000	0203	0304	0101	0304	0103	0104	0102	0203	0303	0203	0101	0202	0103	0102	0202	0303	0000	0101	0102	0101	0102	0101	0102	0102	0101	0101	0202	0202	0102	0101	0104	0101	0102	0102	0202	0405	0202	0101	0303	0101	0202	0105	0102	0101	0202	0506	0104	0102	0101	0303	0303	0202	0303	0101	0101	0104	0101	0202	0101	0101	0102	0303	0202	0101	0102	0101	0101	0202	0205	0101	0202	0102	0102	0101	0404	0202	0202	0202	0303	0404	0202	0202	0102	0202	0101	0101	0101	0101	0303	0101	0101	0303	0203	0101	0000	0404	0303	0202	0101	0202	0101	0101	0202	0303	0101	0203	0101	0303	0202	0101	0101	0103	0303	0101	0203	0101	0101	0405	0202	0102	0101	0202	0102	0101	0103	0101	0101	0202	0303	0202	0303	0303	0202	0103	0202	0202	0101	0102	0404	0202	0204	0202	0202	0102	0202	0202	0102	0101	0101	0101	0203	0101	0102	0303	0104	0203	0202	0101	0203	0101	0202	0203	0303	0303	0202	0202	0404	0101	0303	0404	0000	0101	0101	0202	0101	0202	0101	0404	0205	0405	0102	0000	0102	0202	0101	0101	0202	0101	0202	0202	0303	0101	0303	0202	0102	0202	0101	0102	0101	0104	0202	0101	0202	0202	0101	0404	0203	0102	0202	0202	0103	0102	0202	0101	0303	0103	0000	0101	0303	0102	0202	0101	0104	0202	0101	0202	0202	0101	0202	0102	0102	0303	0101	0101	0202	0202	0101	0101	0101	0101	0101	0303	0404	0202	0203	0101	0203	0101	0102	0102	0202	0000	0303	0101	0101	0203	0102	0103	0000	0202	0304	0101	0101	0101	0101	0202	0202	0102	0000	0101	0102	0101	0303	0102	0102	0101	0306	0202	0202	0101	0303	0202	0202	0202	0102	0101	0202	0202	0303	0101	0405	0203	0101	0101	0104	0101	0202	0101	0101	0101	0101	0202	0202	0303	0202	0303	0202	0303	0203	0101	0103	0203	0404	0202	0101	0102	0303	0101	0303	0202	0202	0505	0202	0202	0103	0101	0202	0304	0102	0305	0101	0101	0101	0101	0101	0203	0404	0102	0202	0104	1111	0102	0202	0202	0102	0101	0202	0202	0101	0303	0202	0101	0505	0101	0202	0202	0101	0102	0101	0102	0104	0101	0303	0101	0101	0202	0203	0202	0202	0101	0101	0102	0101	0101	0101	0101	0202	0102	0204	0103	0202	0202	0101	0404	0000	0101	0102	0202	0202	0304	0000	0101	0102	0102	0202	0305	0101	0203	0202	0202	0102	0102	0103	0606	0102	0101	0102	0102	0202	0103	0505	0303	0105	0303	0404	0202	0102	0202	0202	0102	0202	0101	0101	0303	0101	0101	0103	0303	0101	0101	0404	0203	0103	0101	0101	0202	0303	0203	0202	0202	0103	0101	0202	0202	0203	0101	0102	0202	0202	0202	0101	0202	0202	0102	0202	0102	0202	0101	0304	0103	0101	0102	0203	0104	0202	0102	0101	0101	0203	0303	0101	0303	0102	0909	0404	0102	0103	0101	0102	0101	0202	0103	0101	0102	0101	0101	0102	0202	0101	0103	0102	0303	0202	0202	0202	0505	0102	0303	0101	0202	0606	0607	0404	0404	0101	0101	0102	0102	0404	0102	0202	0101	0303	0202	0303	0202	0000	0102	0202	0101	0102	0202	0101	0202	0404	0202	0101	0101	0303	0101	0303	0202	0102	0102	0102	0202	0303	0202	0101	0202	0406	0707	0101	0102	0202	0101	0202	0101	0505	0101	0202	0202	0606	0102	0101	0202	0203	0202	0102	0102	0202	0303	0101	0102	0202	0202	0102	0202	0102	0404	0304	0202	0103	0101	0102	0202	0101	0202	0304	0102	0102	0202	0303	0101	0203	0101	0304	0202	0101	0101	0103	0101	0102	0202	0202	0102	0103	0103	0303	0202	0303	0102	0101	0404	0102	0202	0101	0101	0101	0203	0404	0405	0202	0101	0202	0404	0101	0101	0203	0101	0303	0101	0101	0202	0202	0101	0202	0202	0101	0101	0203	0202	0202	0202	0202	0102	0101	0101	0202	0101	0101	0202	0103	0101	0102	0104	0104	0202	0101	0101	0203	0102	0204	0102	0103	0304	0102	0101	0202	0101	0101	0102	0404	0202	0404	0101	0303	0202	0102	0102	0102	0202	0202	0202	0303	0101	0202	0202	0202	0103	0101	0303	0202	0103	0101	0202	0101	0202	0202	0404	0101	0202	0101	0104	0101	0203	0103	0101	0202	0203	0101	0307	0202	0204	0202	0203	0202	0202	0101	0101	0303	0202	0102	0101	0202	0101	0404	0101	0000	0101	0202	0101	0101	0303	0102	0202	0202	0202	0102	0202	0101	0101	0202	0202	0203	0303	0101	0102	0102	0202	0202	0102	0303	0202	0202	0000	0101	0101	0303	0404	0102	0202	0000	0101	0103	0101	0304	0101	0204	0103	0203	0202	0101	0202	0202	0202	0202	0202	0101	0202	0101	0103	0101	0202	0103	0303	0202	0202	0202	0101	0103	0202	0101	0103	0101	0101	0202	0101	0101	0102	0102	0303	0101	0101	0202	0101	0202	0103	0101	0101	0404	0202	0707	0606	0303	0101	0103	0303	0303	0202	0202	0505	0102	0202	0202	0202	0101	0000	0102	0101	0202	0306	0000	0202	0102	0101	0202	0202	0101	0102	0303	0101	0101	0102	0102	0202	0202	0102	0101	0202	0202	0101	0102	0101	0101	0104	0101	0202	0303	0202	0303	0101	0101	0303	0202	0102	0303	0101	0304	0101	0101	0303	0202	0102	0104	0101	0202	0202	0304	0105	0101	0202	0505	0101	0101	0202	0202	0202	0101	0202	0303	0102	0203	0202	0101	0101	0202	0101	0102	0101	0202	0404	0103	0202	0203	0202	0103	0202	0102	0101	0303	0102	0404	0102	0303	0202	0202	0101	0102	0202	0101	0101	0102	0102	0303	0103	0000	0303	0101	0101	0102	0101	0101	0203	0101	0000	0202
Dvex087,	0102	0203	0101	0102	0202	0000	0203	0202	0102	0101	0202	0202	0303	0103	0101	0101	0101	0000	0303	0202	0202	0000	0304	0102	0202	0204	0000	0304	0000	0202	0202	0101	0102	0203	0303	0405	0102	0202	0102	0105	0202	0202	0101	0303	0101	0000	0103	0101	0202	0102	0101	0102	0202	0102	0000	0202	0203	0105	0202	0606	0202	0101	0202	0000	0101	0202	0101	0303	0101	0101	0103	0102	0303	0102	0202	0203	0103	0000	0101	0101	0303	0202	0103	0000	0203	0102	0102	0205	0202	0204	0101	0202	0101	0303	0202	0202	0103	0202	0202	0102	0202	0202	0202	0202	0304	0203	0102	0303	0000	0202	0204	0101	0101	0305	0202	0202	0202	0101	0101	0103	0102	0102	0405	0000	0102	0707	0101	0101	0102	0202	0102	0101	0101	0606	0000	0304	0202	0303	0102	0202	0101	0101	0101	0104	0303	0102	0102	0203	0202	0202	0202	0101	0102	0102	0101	0102	0102	0202	0103	0202	0101	0101	0101	0000	0202	0202	0303	0102	0303	0102	0101	0103	0202	0000	0102	0101	0202	0102	0102	0104	0202	0202	0101	0303	0104	0101	0101	0101	0103	0101	0102	0101	0000	0000	0101	0101	0204	0204	0101	0102	0102	0202	0000	0203	0303	0102	0000	0102	0404	0101	0303	0101	0101	0202	0101	0304	0101	0404	0101	0101	0203	0202	0101	0102	0101	0202	0101	0202	0000	0404	0102	0101	0101	0101	0202	0202	0101	0203	0202	0101	0102	0101	0505	0202	0101	0202	0202	0205	0000	0202	0304	0000	0404	0102	0103	0103	0304	0105	0102	0606	0404	0101	0202	0303	0102	0106	0101	0102	0404	0202	0202	0202	0202	0303	0102	0101	0303	0404	0102	0000	0305	0101	0000	0202	0203	0103	0101	0000	0102	0303	0303	0101	0103	0101	0303	0101	0202	0101	0102	0000	0202	0303	0203	0202	0000	0202	0204	0203	0203	0202	0205	0202	0505	0202	0101	0202	0303	0101	0202	0202	0102	0103	0203	0404	0202	0202	0101	0202	0505	0101	0202	0102	0202	0202	0202	0405	0104	0102	0101	0202	0303	0101	0202	0101	0101	0202	0306	0103	0203	0101	0202	0202	0000	0404	0101	0101	0203	0101	0101	0508	0101	0103	0102	0102	0101	0303	0404	0202	0102	0203	0203	0304	0202	0202	0106	0303	0104	0101	0202	0202	0102	0202	0202	0202	0202	0202	0202	0202	0104	0202	0203	0101	0102	0101	0101	0202	0102	0304	0102	0102	0103	0102	0000	0000	0102	0102	0101	0101	0203	0101	0202	0101	0102	0103	0303	0000	0000	0101	0404	0101	0000	0303	0102	0202	0102	0202	0101	0304	0202	0101	0101	0202	0303	0202	0202	0202	0202	0205	0000	0101	0101	0202	0202	0202	0101	0304	0101	0202	0103	0103	0102	0101	0202	0303	0606	0303	0303	0203	0404	0203	0202	0101	0102	0101	0101	0102	0101	0101	0202	0303	0202	0202	0202	0102	0303	0102	0101	0606	0202	0102	0202	0102	0101	0101	0202	0101	0102	0101	0303	0102	0202	0202	0303	0102	0202	0202	0102	0103	0101	0101	0101	0102	0101	0101	0304	0102	0102	0000	0101	0102	0103	0202	0202	0203	0203	0303	0101	0303	0404	0101	0303	0101	0404	0303	0102	0202	0101	0404	0202	0102	0203	0101	0103	0203	0405	0709	0202	0203	0101	0202	0202	0101	0102	0202	0101	0103	0101	0101	0102	0102	0507	0202	0101	0102	0101	0101	0203	0101	0303	0404	0101	0101	0202	0303	0202	0101	0101	0000	0101	0404	0102	0102	0101	0103	0203	0202	0104	0102	0101	0505	0101	0102	0102	0104	0101	0101	0202	0000	0102	0303	0101	0101	0204	0103	0101	0102	0102	0101	0202	0303	0101	0202	0102	0202	0303	0103	0103	0202	0303	0808	0202	0102	0202	0202	0101	0102	0102	0101	0203	0202	0101	0101	0105	0202	0202	0103	0101	0303	0202	0303	0101	0303	0101	0101	0203	0101	0202	0205	0101	0202	0101	0101	0103	0202	0303	0000	0102	0101	0202	0202	0202	0102	0303	0202	0203	0202	0202	0203	0103	0101	0202	0101	0101	0000	0202	0000	0101	0202	0303	0202	0101	0102	0103	0102	0303	0102	0102	0202	0202	0202	0101	0103	0102	0505	0101	0102	0303	0101	0203	0203	0103	0202	0202	0104	0101	0104	0101	0104	0303	0202	0203	0101	0101	0202	0101	0103	0101	0101	0202	0103	0203	0101	0101	0000	0101	0303	0102	0101	0707	0202	0101	0202	0101	0103	0102	0101	0202	0000	0000	0202	0101	0404	0102	0204	0202	0202	0303	0202	0505	0203	0101	0202	0202	0102	0000	0101	0102	0101	0102	0101	0101	0102	0505	0101	0303	0305	0102	0101	0303	0202	0103	0101	0202	0204	0202	0000	0101	0303	0000	0000	0202	0303	0202	0203	0203	0101	0102	0101	0103	0103	0101	0303	0404	0203	0202	0303	0101	0102	0102	0101	0203	0102	0104	0202	0102	0104	0102	0000	0202	0101	0606	0202	0303	0101	0101	0101	0102	0000	0102	0202	0103	0102	0102	0303	0101	0204	0102	0202	0101	0202	0202	0102	0202	0101	0203	0202	0101	0203	0202	0202	0103	0101	0202	0101	0101	0101	0202	0203	0202	0000	0707	0103	0303	0102	0102	0102	0404	0102	0303	0101	0103	0206	0103	0303	0102	0104	0202	0101	0202	0202	0202	0102	0000	0101	0202	0608	0101	0101	0202	0000	0404	0102	0102	0101	0103	0101	0101	0707	0000	0103	0101	0105	0202	0203	0102	0000	0101	0102	0102	0102	0205	0101	0000	0707	0204	0303	0202	0102	0102	0202	0101	0103	0103	0101	0202	0202	0103	0000	0102	0103	0102	0101	0303	0303	0202	0303	0102	0202	0101	0104	0000	0102	0000	0204	0303	0404	0202	0103	0202	0102	0102	0102	0303	0102	0102	0202	0101	0202	0101	0101	0202	0202	0202	0202	0102	0303	0203	0202	0204	0101	0101	0202	0304	0000	0102	0102	0202	0203	0102	0103	0202	0000	0202	0101	0101	0101	0000	0205	0101	0101	0102	0404	0202	0101	0101	0101	0303	0000	0101	0102	0202	0303	0303	0101	0203	0102	0202	0102	0101	0202	0101	0000	0303	0101	0102	0101	0103	0103	0104	0101	0303	0000	0102	0101	0303	0101	0203	0101	0102	0105	0202	0101	0202	0303	0507	0205	0505	0101	0202	0101	0305	0102	0101	0101	0202	0000	0101	0202	0606	0303	0103	0505	0102	0101	0103	0202	0101	0404	0102	0101	0404	0101	0102	0101	0203	0101	0202	0103	0101	0303	0101	0303	0101	0101	0404	0203	0000	0202	0102	0101	0202	0101	0101	0303	0404	0202	0101	0303	0101	0101	0202	0102	0202	0204	0211	0203	0202	0000	0304	0202	0000	0101	0303	0303	0102	0101	0303	0303	0404	0202	0101	0101	0103	0303	0303	0101	0000	0101	0102	0102	0202	0202	0102	0101	0202	0202	0202	0101	0101	0304	0203	0101	0101	0203	0104	0102	0101	0202	0103	0102	0101	0101	0101	0101	0505	0303	0202	0000	0202	0000	0202	0203	0104	0303	0102	0101	0102	0102	0101	0202	0305	0202	0202	0103	0101	0203	0101	0102	0103	0102	0202	0000	0101	0101	0202	0000	0101	0102	0101	0102	0404	0202	0101	0202	0204	0000	0102	0202	0000	0204	0203	0303	0203	0000	0202	0303	0101	0102	0303	0101	0101	0207	0202	0202	0202	0202	0103	0202	0102	0303	0102	0102	0202	0101	0203	0203	0103	0202	0202	0101	0101	0202	0101	0105	0000	0101	0203	0101	0202	0101	0000	0101	0303	0202	0000	0101	0202	0000	0203	0304	0101	0304	0103	0104	0102	0203	0303	0203	0101	0202	0103	0102	0202	0303	0000	0101	0102	0101	0102	0101	0102	0102	0101	0101	0202	0202	0102	0103	0104	0101	0102	0102	0202	0405	0202	0101	0303	0101	0202	0105	0102	0101	0202	0000	0104	0102	0101	0306	0303	0202	0303	0101	0101	0104	0101	0202	0101	0101	0102	0303	0202	0000	0102	0101	0101	0202	0202	0101	0202	0102	0102	0101	0404	0202	0202	0202	0000	0000	0202	0202	0102	0202	0101	0101	0101	0101	0303	0101	0101	0303	0203	0101	0000	0404	0303	0202	0101	0202	0101	0101	0202	0103	0101	0203	0101	0303	0102	0101	0101	0000	0303	0101	0203	0101	0101	0405	0202	0102	0101	0202	0102	0101	0103	0101	0101	0202	0303	0202	0303	0303	0202	0103	0202	0202	0101	0102	0404	0202	0204	0202	0202	0102	0000	0202	0102	0101	0101	0101	0203	0101	0102	0303	0104	0203	0000	0101	0203	0101	0202	0203	0203	0303	0202	0202	0404	0101	0303	0404	0000	0101	0101	0202	0101	0202	0000	0404	0205	0405	0102	0000	0102	0202	0101	0101	0202	0101	0202	0202	0303	0101	0303	0202	0102	0202	0101	0102	0101	0104	0202	0101	0202	0202	0101	0000	0000	0102	0202	0202	0103	0102	0202	0101	0303	0103	0000	0101	0303	0102	0202	0101	0104	0202	0101	0202	0102	0103	0203	0102	0102	0303	0101	0101	0202	0202	0101	0101	0101	0101	0101	0303	0404	0202	0203	0101	0203	0101	0102	0102	0202	0000	0000	0101	0101	0203	0102	0103	0000	0202	0304	0101	0101	0101	0101	0202	0202	0102	0909	0101	0102	0101	0303	0102	0102	0101	0309	0202	0202	0101	0303	0202	0202	0202	0102	0101	0202	0202	0303	0101	0405	0203	0101	0101	0000	0101	0202	0101	0101	0101	0101	0202	0000	0303	0202	0303	0202	0303	0203	0101	0103	0203	0404	0202	0101	0102	0303	0103	0303	0202	0102	0505	0202	0202	0103	0101	0202	0304	0102	0203	0101	0101	0101	0101	0101	0203	0204	0102	0202	0104	0000	0102	0202	0202	0102	0101	0204	0202	0101	0103	0202	0101	0205	0101	0202	0202	0101	0102	0101	0102	0104	0101	0303	0101	0101	0202	0203	0202	0202	0101	0101	0102	0101	0000	0101	0101	0202	0102	0204	0103	0202	0202	0101	0404	0000	0000	0202	0202	0202	0304	0000	0101	0102	0102	0202	0305	0101	0203	0202	0202	0102	0102	0103	0606	0102	0101	0102	0102	0202	0103	0000	0303	0105	0303	0404	0202	0102	0202	0202	0102	0202	0101	0101	0303	0101	0101	0103	0000	0101	0101	0000	0203	0103	0101	0101	0000	0303	0203	0202	0202	0103	0101	0202	0202	0203	0101	0102	0202	0202	0202	0101	0202	0202	0102	0202	0102	0202	0101	0304	0103	0101	0102	0203	0104	0202	0102	0000	0101	0203	0303	0101	0303	0102	0000	0405	0102	0103	0101	0102	0101	0202	0103	0101	0102	0101	0101	0102	0202	0101	0103	0102	0303	0202	0202	0202	0000	0102	0303	0104	0202	0000	0507	0404	0404	0101	0101	0102	0102	0404	0102	0202	0101	0303	0202	0303	0202	0000	0102	0202	0101	0102	0202	0101	0202	0000	0202	0101	0101	0303	0101	0303	0202	0102	0102	0102	0202	0303	0202	0101	0202	0406	0000	0101	0102	0202	0101	0202	0101	0105	0101	0102	0202	0506	0102	0107	0202	0203	0000	0102	0102	0202	0303	0101	0102	0202	0202	0102	0202	0102	0404	0304	0202	0103	0101	0102	0202	0101	0202	0304	0102	0000	0202	0303	0101	0203	0101	0304	0202	0101	0101	0103	0101	0102	0202	0202	0102	0303	0103	0103	0202	0303	0102	0101	0204	0102	0202	0101	0101	0101	0203	0404	0405	0202	0101	0202	0000	0101	0101	0203	0101	0303	0101	0101	0202	0202	0101	0202	0202	0101	0101	0203	0202	0202	0202	0202	0102	0101	0101	0202	0101	0101	0202	0103	0101	0102	0104	0104	0202	0101	0101	0203	0102	0204	0102	0103	0304	0102	0101	0202	0101	0101	0102	0404	0202	0000	0101	0303	0202	0102	0102	0102	0202	0202	0202	0303	0101	0202	0202	0202	0103	0101	0303	0202	0103	0101	0202	0101	0202	0202	0000	0101	0202	0101	0104	0101	0203	0103	0101	0202	0203	0101	0000	0202	0204	0202	0203	0202	0202	0101	0101	0303	0202	0102	0101	0202	0101	0104	0101	0000	0101	0202	0101	0101	0303	0102	0202	0000	0000	0102	0202	0101	0101	0203	0202	0203	0303	0102	0102	0102	0202	0202	0102	0203	0202	0202	0000	0101	0101	0303	0000	0102	0000	0000	0101	0103	0101	0304	0101	0204	0103	0203	0102	0101	0202	0202	0202	0202	0202	0000	0202	0101	0103	0101	0202	0103	0303	0202	0202	0202	0101	0103	0202	0101	0103	0101	0101	0202	0101	0101	0102	0102	0303	0101	0101	0202	0102	0204	0303	0101	0101	0404	0202	0000	0607	0303	0101	0103	0303	0303	0202	0202	0505	0102	0202	0202	0102	0101	0404	0102	0101	0202	0306	0000	0202	0102	0101	0203	0202	0101	0102	0303	0101	0101	0102	0102	0202	0202	0102	0101	0202	0202	0101	0102	0101	0101	0104	0101	0202	0303	0202	0000	0101	0101	0303	0202	0102	0303	0101	0304	0101	0101	0303	0202	0102	0000	0101	0202	0000	0304	0105	0101	0202	0505	0101	0101	0202	0202	0202	0101	0202	0303	0102	0203	0202	0101	0101	0202	0101	0102	0101	0202	0104	0103	0202	0203	0202	0103	0202	0102	0107	0303	0102	0404	0102	0203	0202	0202	0101	0102	0202	0103	0101	0102	0102	0303	0103	0000	0303	0101	0101	0102	0102	0101	0203	0101	0000	0202
Dvex088,	0102	0203	0101	0102	0202	0202	0203	0202	0102	0101	0202	0202	0303	0103	0101	0101	0101	0202	0303	0202	0202	0202	0304	0102	0202	0204	0000	0303	0505	0202	0202	0101	0102	0203	0303	0405	0102	0202	0102	0105	0202	0202	0101	0303	0101	0309	0103	0101	0202	0102	0101	0102	0202	0102	0101	0202	0203	0105	0202	0606	0202	0101	0202	0303	0101	0202	0101	0303	0101	0101	0103	0102	0303	0102	0202	0203	0103	0101	0101	0101	0303	0202	0103	0000	0203	0102	0102	0205	0202	0204	0101	0202	0101	0303	0202	0202	0103	0202	0202	0102	0202	0202	0202	0202	0304	0203	0102	0303	0101	0202	0204	0101	0101	0305	0202	0202	0202	0101	0101	0103	0202	0102	0505	0505	0102	0707	0101	0101	0102	0202	0102	0101	0101	0606	0000	0304	0202	0303	0102	0202	0101	0101	0101	0104	0303	0102	0102	0303	0202	0202	0202	0101	0102	0102	0101	0102	0102	0202	0103	0202	0101	0101	0101	0808	0202	0202	0303	0102	0303	0102	0101	0103	0202	0000	0102	0101	0202	0102	0102	0104	0202	0202	0101	0303	0104	0101	0101	0101	0103	0101	0101	0101	0000	0000	0101	0101	0404	0204	0101	0102	0102	0202	0404	0203	0303	0102	0707	0102	0404	0101	0303	0101	0101	0202	0101	0404	0101	0404	0101	0101	0000	0202	0101	0102	0101	0202	0101	0203	0808	0404	0102	0101	0101	0101	0202	0202	0101	0203	0202	0101	0202	0101	0505	0202	0101	0202	0202	0205	0000	0202	0304	0606	0404	0102	0103	0103	0303	0105	0102	0606	0404	0101	0202	0303	0102	0105	0101	0102	0404	0202	0202	0202	0202	0103	0102	0101	0303	0404	0102	0000	0305	0101	0101	0202	0203	0103	0101	0303	0102	0303	0303	0101	0103	0101	0303	0101	0202	0101	0102	0000	0202	0303	0203	0202	0202	0202	0204	0303	0303	0202	0505	0202	0505	0202	0101	0202	0303	0101	0202	0202	0101	0103	0203	0404	0202	0202	0101	0202	0505	0101	0202	0102	0202	0202	0202	0405	0104	0102	0101	0202	0303	0101	0202	0101	0101	0202	0306	0103	0203	0101	0202	0202	0404	0404	0101	0101	0203	0101	0101	0808	0101	0103	0102	0102	0101	0303	0404	0202	0102	0203	0303	0304	0202	0202	0608	0303	0104	0101	0202	0202	0102	0202	0202	0202	0202	0202	0202	0202	0104	0202	0203	0101	0101	0101	0101	0202	0102	0304	0102	0102	0103	0102	0202	0303	0102	0102	0101	0101	0203	0101	0202	0101	0102	0103	0303	0303	0310	0101	0404	0101	0707	0303	0102	0202	0102	0202	0101	0304	0202	0101	0101	0202	0303	0202	0202	0202	0202	0505	0000	0101	0101	0202	0202	0203	0101	0304	0101	0202	0101	0103	0202	0101	0202	0303	0106	0303	0303	0203	0404	0203	0202	0101	0102	0101	0101	0102	0101	0101	0202	0303	0202	0202	0202	0102	0303	0102	0101	0000	0202	0102	0202	0102	0101	0101	0202	0101	0102	0101	0000	0102	0202	0202	0303	0102	0202	0202	0102	0103	0101	0101	0101	0202	0101	0101	0304	0102	0102	0000	0101	0102	0103	0202	0202	0203	0203	0303	0101	0303	0404	0101	0303	0101	0404	0303	0102	0202	0101	0404	0202	0102	0203	0102	0103	0203	0405	0707	0202	0203	0101	0202	0202	0101	0102	0202	0101	0103	0101	0101	0102	0102	0707	0202	0101	0102	0102	0101	0203	0101	0303	0404	0101	0101	0202	0303	0202	0101	0101	0000	0101	0404	0102	0102	0101	0303	0203	0202	0404	0102	0101	0505	0101	0102	0102	0104	0101	0101	0202	0000	0202	0303	0101	0101	0204	0103	0101	0102	0102	0101	0202	0303	0101	0202	0102	0202	0303	0103	0104	0202	0303	0808	0202	0202	0202	0202	0101	0202	0101	0101	0203	0202	0101	0101	0101	0202	0202	0103	0101	0303	0202	0303	0101	0303	0101	0101	0203	0101	0202	0205	0101	0202	0101	0101	0103	0202	0303	0000	0102	0101	0202	0202	0202	0102	0303	0202	0203	0202	0202	0203	0103	0101	0202	0101	0101	0000	0202	0202	0101	0202	0303	0202	0101	0102	0103	0102	0303	0102	0102	0202	0202	0202	0101	0103	0102	0405	0101	0102	0303	0101	0103	0203	0103	0202	0202	0104	0101	0404	0101	0104	0303	0202	0203	0101	0101	0202	0101	0103	0101	0101	0202	0103	0203	0101	0101	0101	0101	0303	0102	0101	0707	0202	0101	0202	0101	0103	0102	0101	0202	0000	0000	0202	0101	0404	0102	0204	0202	0202	0303	0202	0505	0203	0101	0202	0202	0102	0102	0101	0102	0101	0102	0101	0101	0102	0505	0101	0303	0505	0102	0101	0303	0202	0103	0101	0202	0204	0202	0000	0101	0303	0909	1111	0202	0303	0202	0203	0303	0101	0102	0101	0103	0103	0101	0303	0404	0203	0202	0303	0105	0102	0102	0101	0203	0102	0104	0202	0102	0104	0102	0000	0202	0101	0606	0202	0303	0101	0101	0101	0102	0106	0102	0202	0303	0102	0102	0303	0101	0204	0102	0202	0101	0202	0202	0102	0202	0000	0203	0202	0101	0203	0202	0202	0103	0101	0202	0101	0101	0101	0202	0203	0202	0101	0107	0103	0303	0102	0102	0102	0404	0102	0103	0101	0103	0206	0103	0303	0102	0404	0202	0101	0202	0202	0202	0102	0000	0101	0202	0608	0101	0101	0202	0000	0404	0102	0102	0101	0103	0101	0101	0707	0000	0103	0101	0105	0202	0203	0102	0303	0101	0102	0102	0102	0205	0101	0909	0707	0204	0303	0202	0102	0102	0202	0101	0103	0303	0101	0202	0202	0303	0202	0102	0101	0102	0101	0303	0303	0202	0303	0102	0202	0104	0101	0000	0102	0404	0204	0303	0404	0202	0103	0202	0102	0101	0102	0303	0102	0102	0202	0101	0202	0101	0101	0202	0202	0202	0202	0102	0303	0203	0202	0204	0101	0101	0202	0304	0000	0102	0102	0202	0203	0102	0103	0202	0404	0202	0101	0101	0101	0000	0205	0101	0101	0102	0404	0202	0101	0101	0101	0303	0000	0101	0102	0202	0303	0303	0101	0203	0102	0202	0102	0101	0202	0101	0000	0303	0101	0102	0101	0103	0103	0104	0101	0303	0102	0102	0101	0303	0101	0203	0101	0102	0505	0202	0101	0202	0303	0505	0102	0505	0101	0202	0101	0303	0102	0101	0101	0202	0000	0101	0202	0000	0303	0103	0506	0102	0102	0103	0202	0101	0405	0102	0101	0404	0101	0102	0101	0203	0101	0202	0103	0101	0303	0101	0303	0101	0101	0404	0202	0103	0202	0102	0101	0202	0101	0101	0303	0404	0202	0101	0303	0101	0101	0202	0102	0202	0204	0205	0203	0202	0000	0304	0202	0303	0101	0303	0303	0102	0101	0303	0303	0404	0202	0101	0101	0103	0303	0303	0101	0000	0101	0102	0102	0202	0202	0102	0101	0202	0202	0202	0101	0101	0304	0203	0101	0101	0203	0404	0102	0101	0202	0103	0102	0101	0101	0101	0101	0505	0303	0202	0304	0202	0606	0202	0203	0101	0303	0102	0101	0102	0102	0101	0202	0505	0202	0202	0101	0101	0202	0101	0102	0103	0102	0202	0101	0101	0101	0202	0000	0101	0102	0101	0102	0404	0202	0101	0202	0204	0000	0102	0202	0204	0404	0203	0303	0303	0303	0202	0303	0101	0102	0303	0101	0101	0207	0202	0203	0202	0202	0103	0202	0102	0303	0102	0102	0202	0101	0303	0203	0103	0202	0202	0101	0101	0202	0101	0105	0000	0101	0203	0101	0202	0101	0102	0101	0303	0202	0000	0101	0202	0000	0203	0304	0101	0304	0103	0104	0102	0203	0303	0203	0101	0202	0103	0102	0202	0303	0000	0101	0102	0101	0102	0101	0102	0102	0101	0101	0202	0202	0102	0101	0104	0101	0102	0102	0202	0405	0202	0101	0303	0101	0202	0105	0102	0101	0202	0000	0104	0102	0101	0303	0303	0202	0303	0101	0101	0104	0101	0202	0101	0101	0102	0303	0202	0101	0102	0101	0101	0202	0202	0101	0202	0102	0102	0101	0404	0202	0202	0202	0303	0404	0202	0202	0102	0202	0101	0101	0101	0101	0303	0101	0101	0303	0203	0101	0000	0304	0303	0202	0101	0202	0101	0101	0202	0303	0101	0203	0101	0303	0202	0101	0101	0103	0303	0101	0203	0101	0101	0405	0202	0102	0101	0202	0102	0101	0103	0101	0101	0202	0303	0202	0303	0303	0202	0103	0202	0202	0101	0102	0404	0202	0204	0202	0202	0102	0202	0202	0102	0101	0101	0101	0203	0101	0102	0303	0104	0203	0202	0101	0203	0101	0202	0203	0303	0303	0202	0202	0404	0101	0303	0404	0000	0101	0103	0202	0101	0202	0101	0404	0205	0405	0102	0000	0102	0202	0101	0101	0202	0102	0202	0202	0303	0101	0303	0202	0102	0202	0101	0102	0101	0104	0202	0101	0202	0202	0101	0304	0203	0102	0202	0202	0103	0102	0202	0101	0303	0103	0303	0101	0303	0102	0202	0101	0104	0202	0101	0202	0202	0101	0202	0102	0102	0303	0101	0101	0202	0202	0101	0101	0101	0101	0101	0303	0404	0202	0203	0101	0203	0101	0102	0102	0202	0000	0303	0101	0101	0203	0102	0103	0000	0202	0304	0101	0101	0101	0101	0202	0202	0102	0909	0101	0102	0101	0303	0102	0102	0101	0303	0202	0202	0101	0303	0202	0202	0202	0102	0101	0202	0202	0303	0101	0405	0203	0101	0101	0204	0101	0202	0101	0101	0101	0101	0202	0202	0303	0202	0303	0202	0303	0203	0101	0103	0203	0404	0202	0101	0102	0303	0101	0303	0202	0202	0505	0202	0202	0103	0101	0202	0304	0102	0303	0101	0101	0101	0101	0101	0203	0404	0102	0202	0104	1111	0102	0202	0202	0102	0101	0202	0202	0101	0303	0202	0101	0505	0101	0202	0202	0101	0102	0101	0102	0104	0101	0303	0101	0104	0202	0203	0202	0202	0101	0101	0102	0101	0102	0101	0101	0202	0102	0204	0103	0202	0202	0101	0404	0000	0101	0102	0202	0202	0304	0000	0101	0102	0102	0202	0305	0101	0203	0202	0202	0102	0102	0103	0606	0102	0101	0102	0102	0202	0103	0505	0303	0105	0303	0404	0202	0102	0202	0202	0102	0202	0101	0101	0303	0101	0101	0103	0303	0101	0101	0404	0203	0103	0101	0101	0202	0303	0203	0202	0202	0103	0101	0202	0202	0203	0101	0102	0202	0202	0202	0101	0202	0202	0102	0202	0102	0202	0101	0304	0103	0101	0102	0203	0104	0202	0102	0101	0101	0203	0303	0101	0303	0102	0909	0404	0102	0103	0101	0102	0101	0202	0103	0101	0102	0101	0101	0102	0202	0101	0103	0102	0303	0202	0202	0202	0505	0102	0303	0101	0202	0609	0707	0404	0404	0101	0101	0102	0102	0404	0102	0202	0101	0303	0202	0303	0202	0000	0102	0202	0101	0102	0202	0101	0202	0404	0202	0101	0101	0303	0101	0303	0202	0102	0102	0102	0202	0303	0202	0101	0202	0406	0707	0101	0102	0202	0101	0202	0101	0505	0101	0202	0202	0606	0102	0101	0202	0203	0202	0102	0102	0202	0303	0101	0102	0202	0202	0102	0202	0102	0404	0304	0202	0103	0101	0102	0202	0101	0202	0304	0102	0102	0202	0303	0104	0203	0101	0304	0202	0101	0101	0103	0101	0102	0202	0202	0102	0303	0103	0303	0202	0303	0102	0101	0404	0102	0202	0101	0101	0101	0203	0404	0505	0202	0101	0202	0404	0101	0101	0203	0101	0303	0101	0101	0202	0202	0101	0202	0202	0101	0101	0202	0202	0202	0202	0202	0102	0101	0101	0202	0101	0101	0202	0103	0101	0102	0104	0104	0202	0101	0101	0203	0102	0204	0102	0103	0304	0102	0101	0202	0101	0101	0102	0404	0202	0404	0101	0303	0202	0102	0102	0102	0202	0202	0202	0303	0101	0202	0202	0202	0103	0101	0303	0202	0103	0101	0202	0101	0202	0202	0404	0101	0202	0101	0104	0101	0203	0103	0101	0202	0203	0101	0303	0202	0204	0202	0203	0202	0202	0101	0101	0303	0202	0102	0101	0202	0101	0404	0101	0606	0101	0202	0101	0101	0303	0102	0202	0202	0202	0102	0202	0101	0101	0202	0202	0203	0303	0101	0102	0102	0202	0202	0102	0303	0202	0202	0000	0101	0101	0303	0304	0102	0202	0000	0101	0103	0101	0304	0101	0204	0103	0203	0202	0101	0202	0202	0202	0202	0202	0101	0202	0101	0103	0101	0202	0103	0303	0202	0202	0202	0101	0103	0202	0101	0103	0101	0101	0202	0101	0101	0102	0102	0303	0101	0101	0202	0101	0202	0103	0101	0101	0404	0202	0107	0606	0303	0101	0103	0303	0303	0202	0202	0505	0102	0202	0202	0202	0101	0404	0102	0101	0202	0306	0000	0202	0101	0101	0202	0202	0101	0102	0303	0101	0101	0102	0102	0202	0202	0102	0101	0202	0202	0101	0102	0101	0101	0104	0101	0202	0303	0202	0303	0101	0101	0303	0202	0102	0303	0101	0304	0101	0101	0303	0202	0102	0404	0101	0202	0202	0304	0105	0101	0202	0505	0101	0101	0202	0202	0202	0101	0202	0303	0102	0203	0202	0101	0101	0202	0101	0102	0101	0202	0405	0103	0202	0203	0202	0103	0202	0102	0101	0303	0102	0404	0102	0303	0202	0202	0101	0102	0202	0101	0101	0102	0102	0303	0103	0000	0303	0101	0101	0102	0101	0101	0203	0101	0000	0202
Dvex089,	0102	0203	0101	0102	0202	0204	0203	0202	0102	0101	0202	0202	0303	0103	0101	0101	0101	0204	0303	0202	0202	0205	0304	0102	0202	0204	0000	0303	0505	0202	0202	0101	0102	0203	0303	0405	0102	0202	0102	0105	0202	0202	0101	0303	0101	0303	0103	0101	0202	0102	0101	0102	0202	0102	0101	0202	0203	0105	0202	0606	0202	0101	0202	0303	0101	0202	0101	0303	0101	0101	0103	0102	0303	0102	0202	0203	0103	0101	0101	0101	0303	0202	0103	0000	0203	0102	0102	0205	0202	0204	0101	0202	0101	0303	0202	0202	0103	0202	0202	0102	0202	0202	0202	0202	0304	0203	0102	0303	0104	0202	0204	0101	0101	0305	0202	0202	0202	0101	0101	0103	0209	0102	0505	0505	0102	0707	0101	0101	0102	0202	0102	0101	0101	0606	0000	0304	0202	0303	0102	0202	0101	0101	0101	0104	0303	0102	0102	0303	0202	0202	0202	0101	0102	0102	0101	0102	0102	0202	0103	0202	0101	0101	0101	0608	0202	0102	0303	0102	0303	0102	0101	0103	0202	0000	0102	0101	0202	0102	0102	0104	0202	0202	0101	0303	0104	0101	0101	0101	0103	0101	0101	0101	0000	0000	0101	0101	0404	0204	0101	0102	0102	0202	0404	0203	0303	0102	0707	0102	0404	0101	0303	0101	0101	0202	0101	0404	0101	0404	0101	0101	0000	0202	0101	0102	0101	0202	0101	0000	0808	0404	0102	0101	0101	0101	0202	0202	0101	0203	0202	0101	0202	0101	0505	0202	0101	0202	0202	0205	0000	0202	0304	0000	0404	0102	0103	0101	0303	0101	0102	0606	0404	0101	0202	0303	0102	0000	0101	0102	0404	0202	0202	0202	0202	0303	0102	0101	0303	0404	0102	0000	0305	0101	0000	0202	0203	0103	0101	0303	0102	0303	0303	0101	0103	0101	0303	0101	0202	0101	0102	0000	0202	0303	0203	0202	0202	0202	0204	0303	0303	0202	0505	0202	0505	0202	0101	0202	0303	0101	0202	0202	0101	0103	0203	0404	0202	0202	0101	0202	0505	0101	0202	0102	0202	0202	0202	0405	0104	0102	0101	0202	0303	0101	0202	0101	0101	0202	0306	0103	0203	0101	0202	0202	0404	0404	0101	0101	0203	0101	0101	0708	0101	0103	0102	0102	0101	0303	0404	0202	0102	0203	0303	0304	0202	0202	0000	0303	0104	0101	0202	0202	0102	0202	0202	0202	0202	0202	0202	0202	0104	0202	0203	0101	0101	0101	0101	0202	0102	0304	0102	0102	0103	0102	0202	0303	0102	0102	0101	0101	0203	0101	0202	0101	0102	0103	0303	0303	0210	0101	0404	0101	0707	0303	0102	0202	0102	0202	0101	0304	0202	0101	0101	0202	0303	0202	0202	0202	0202	0000	0000	0101	0101	0202	0202	0202	0101	0304	0101	0202	0101	0103	0202	0101	0202	0303	0606	0303	0303	0203	0404	0203	0202	0101	0102	0101	0101	0102	0101	0101	0202	0303	0202	0202	0202	0102	0303	0102	0101	0606	0202	0102	0202	0102	0101	0101	0202	0102	0102	0101	0000	0102	0202	0202	0303	0102	0202	0202	0102	0103	0101	0101	0101	0202	0101	0101	0304	0102	0102	0000	0101	0102	0103	0202	0202	0203	0203	0303	0101	0303	0404	0101	0303	0101	0404	0303	0102	0202	0101	0404	0202	0102	0203	0102	0103	0203	0405	0707	0202	0203	0101	0202	0202	0101	0102	0202	0101	0103	0101	0101	0102	0102	0707	0202	0101	0102	0102	0101	0203	0101	0303	0405	0101	0101	0202	0303	0202	0101	0101	0000	0101	0404	0102	0102	0101	0303	0203	0202	0404	0102	0101	0505	0101	0102	0102	0104	0101	0101	0202	0000	0202	0303	0101	0101	0204	0103	0101	0102	0102	0101	0202	0303	0101	0202	0102	0202	0303	0103	0101	0202	0303	0808	0202	0102	0202	0202	0101	0202	0101	0101	0203	0202	0101	0101	0104	0202	0202	0103	0101	0303	0202	0303	0101	0303	0101	0101	0203	0101	0202	0205	0101	0202	0101	0101	0103	0202	0303	0000	0102	0101	0202	0202	0202	0102	0303	0202	0203	0202	0202	0203	0103	0101	0202	0101	0101	0505	0202	0202	0101	0202	0303	0202	0101	0102	0103	0102	0303	0102	0102	0202	0202	0202	0101	0103	0102	0405	0101	0102	0303	0101	0303	0203	0103	0202	0202	0104	0101	0404	0101	0104	0303	0202	0203	0101	0101	0202	0101	0103	0101	0101	0202	0103	0203	0101	0101	0101	0101	0304	0102	0101	0707	0202	0101	0202	0101	0103	0102	0101	0202	0000	0000	0202	0101	0404	0102	0204	0202	0202	0303	0202	0507	0203	0101	0202	0202	0102	0102	0101	0102	0101	0102	0101	0101	0102	0505	0101	0103	0505	0102	0101	0303	0202	0103	0101	0202	0204	0202	0303	0101	0303	0909	0000	0202	0303	0202	0203	0303	0101	0102	0101	0103	0103	0101	0303	0404	0203	0202	0303	0105	0102	0102	0101	0203	0102	0104	0202	0102	0104	0102	0000	0202	0101	0606	0202	0303	0101	0101	0101	0102	0606	0102	0202	0303	0102	0102	0303	0101	0204	0102	0202	0101	0202	0202	0102	0202	0101	0203	0202	0101	0203	0202	0202	0103	0101	0202	0101	0101	0101	0202	0203	0202	0101	0207	0103	0303	0102	0102	0102	0404	0102	0103	0101	0103	0206	0103	0303	0102	0404	0202	0101	0202	0202	0202	0102	0000	0101	0202	0608	0101	0101	0202	0000	0404	0102	0102	0101	0103	0101	0101	0407	0000	0103	0101	0105	0202	0203	0102	0000	0101	0102	0102	0102	0205	0101	0909	0000	0204	0303	0202	0102	0102	0202	0101	0103	0304	0101	0202	0202	0303	0202	0102	0101	0102	0101	0303	0303	0202	0303	0102	0202	0101	0102	0000	0102	0404	0204	0303	0404	0000	0103	0202	0101	0101	0102	0303	0102	0102	0202	0101	0202	0101	0101	0202	0202	0202	0202	0102	0303	0203	0202	0204	0101	0101	0202	0304	0000	0102	0102	0202	0203	0102	0103	0202	0404	0202	0101	0101	0101	0000	0205	0101	0101	0102	0404	0202	0101	0101	0101	0303	0000	0101	0102	0202	0303	0303	0101	0203	0102	0202	0102	0101	0202	0101	0606	0303	0101	0102	0101	0103	0103	0104	0101	0303	0202	0102	0101	0303	0101	0203	0101	0102	0505	0202	0101	0202	0303	0505	0202	0505	0101	0202	0101	0303	0102	0101	0101	0202	0000	0101	0000	0606	0303	0103	0505	0102	0102	0103	0202	0101	0405	0102	0101	0404	0101	0102	0101	0203	0101	0202	0103	0101	0303	0101	0303	0101	0101	0404	0202	0101	0202	0102	0101	0202	0101	0101	0303	0404	0202	0101	0303	0101	0101	0202	0102	0202	0204	0202	0203	0202	0000	0304	0202	0303	0101	0303	0303	0102	0101	0303	0303	0404	0202	0101	0101	0103	0303	0303	0101	0101	0101	0102	0102	0202	0202	0102	0101	0202	0202	0202	0101	0101	0304	0203	0101	0101	0203	0404	0102	0101	0202	0103	0102	0101	0101	0101	0101	0505	0303	0202	0307	0202	0606	0202	0203	0101	0303	0102	0101	0102	0102	0101	0202	0105	0202	0202	0101	0101	0202	0101	0102	0103	0102	0202	0101	0101	0101	0202	0000	0101	0102	0101	0102	0404	0202	0101	0202	0204	0000	0102	0202	0404	0404	0203	0303	0303	0303	0202	0303	0101	0102	0303	0101	0101	0207	0202	0202	0202	0202	0103	0202	0102	0303	0102	0102	0202	0101	0303	0203	0103	0202	0202	0101	0101	0202	0101	0105	0000	0101	0203	0101	0202	0101	0102	0101	0303	0202	0000	0101	0202	0000	0203	0304	0101	0304	0103	0104	0102	0203	0303	0203	0101	0202	0103	0102	0202	0304	0000	0101	0102	0101	0102	0101	0102	0102	0101	0101	0202	0202	0102	0101	0104	0101	0102	0102	0202	0405	0202	0101	0303	0101	0202	0105	0102	0101	0202	0000	0104	0102	0101	0303	0303	0202	0303	0101	0101	0104	0101	0202	0101	0101	0102	0303	0202	0101	0102	0101	0101	0202	0202	0101	0202	0102	0102	0101	0404	0202	0202	0202	0303	0404	0202	0202	0102	0202	0101	0101	0101	0101	0303	0101	0101	0303	0203	0101	0000	0404	0303	0202	0101	0202	0101	0101	0202	0303	0101	0203	0101	0303	0202	0101	0101	0103	0303	0101	0203	0101	0101	0405	0202	0102	0101	0202	0102	0101	0103	0101	0101	0202	0303	0202	0303	0303	0202	0103	0202	0202	0101	0102	0404	0202	0204	0202	0202	0102	0202	0202	0102	0101	0101	0101	0203	0101	0102	0303	0104	0203	0202	0101	0203	0101	0202	0203	0303	0303	0202	0202	0404	0101	0303	0404	0000	0101	0101	0202	0101	0202	0101	0404	0205	0405	0102	0000	0102	0202	0101	0101	0202	0101	0202	0202	0303	0101	0303	0202	0102	0202	0101	0102	0101	0104	0202	0101	0202	0202	0101	0404	0203	0102	0202	0202	0103	0102	0202	0101	0303	0103	0303	0101	0303	0102	0202	0101	0104	0202	0101	0202	0202	0101	0202	0102	0102	0303	0101	0101	0202	0202	0101	0101	0101	0101	0101	0303	0404	0202	0203	0101	0203	0101	0102	0102	0202	0000	0103	0101	0101	0203	0102	0103	0000	0202	0304	0101	0101	0101	0101	0202	0202	0102	0000	0101	0102	0101	0303	0102	0102	0101	0000	0202	0202	0101	0303	0202	0202	0202	0102	0101	0202	0202	0303	0101	0405	0203	0101	0101	0404	0101	0202	0101	0101	0101	0101	0202	0202	0303	0202	0303	0202	0303	0203	0101	0103	0203	0404	0202	0101	0102	0303	0101	0303	0202	0202	0505	0202	0202	0103	0101	0202	0304	0102	0303	0101	0101	0101	0101	0101	0203	0404	0102	0202	0104	1011	0102	0202	0202	0102	0101	0202	0202	0101	0000	0202	0101	0505	0101	0202	0202	0101	0102	0101	0102	0104	0102	0303	0101	0101	0202	0000	0202	0202	0101	0101	0102	0101	0101	0101	0101	0202	0102	0204	0103	0202	0202	0101	0404	0000	0101	0102	0202	0202	0304	0000	0101	0102	0102	0202	0305	0101	0203	0202	0202	0102	0102	0103	0606	0102	0101	0102	0102	0202	0103	0505	0303	0105	0303	0404	0202	0102	0202	0202	0102	0202	0101	0101	0303	0101	0101	0103	0303	0101	0101	0404	0203	0103	0101	0101	0202	0303	0203	0202	0202	0103	0101	0202	0202	0203	0101	0102	0202	0202	0202	0101	0202	0202	0102	0202	0102	0202	0101	0304	0103	0101	0102	0203	0104	0202	0102	0104	0101	0203	0103	0101	0303	0102	0909	0404	0102	0103	0101	0102	0101	0202	0103	0101	0102	0101	0101	0102	0202	0101	0103	0102	0303	0202	0202	0202	0505	0102	0303	0101	0202	0206	0307	0404	0404	0101	0101	0102	0102	0404	0102	0202	0101	0303	0202	0303	0202	0000	0102	0202	0101	0102	0202	0101	0202	0404	0202	0101	0101	0303	0101	0303	0202	0102	0102	0102	0202	0303	0202	0101	0202	0406	0707	0101	0102	0202	0101	0202	0101	0505	0101	0202	0202	0606	0102	0101	0202	0203	0202	0102	0102	0202	0303	0101	0102	0202	0202	0102	0202	0102	0404	0304	0202	0103	0101	0102	0202	0101	0202	0304	0102	0102	0202	0303	0101	0203	0101	0304	0202	0101	0101	0103	0101	0102	0202	0202	0102	0303	0103	0303	0202	0303	0102	0101	0404	0102	0202	0101	0101	0101	0203	0404	0405	0202	0101	0202	0404	0101	0101	0203	0101	0303	0101	0101	0202	0202	0101	0202	0202	0101	0101	0203	0202	0202	0202	0202	0102	0101	0101	0202	0101	0101	0202	0103	0101	0102	0104	0104	0202	0101	0101	0203	0102	0204	0102	0103	0304	0102	0101	0202	0101	0101	0102	0404	0202	0404	0101	0303	0202	0102	0102	0102	0202	0202	0202	0303	0101	0202	0202	0202	0103	0101	0303	0202	0103	0101	0202	0101	0202	0202	0404	0101	0202	0101	0104	0101	0203	0103	0101	0202	0203	0101	0303	0202	0204	0202	0203	0202	0202	0101	0101	0303	0202	0101	0101	0202	0101	0404	0101	0606	0101	0202	0101	0101	0303	0102	0202	0202	0202	0102	0202	0101	0101	0202	0202	0203	0303	0101	0102	0102	0202	0202	0102	0303	0202	0202	0000	0101	0101	0303	0404	0102	0000	0000	0101	0103	0101	0304	0101	0204	0103	0203	0202	0101	0202	0202	0102	0202	0202	0101	0202	0101	0103	0101	0202	0103	0303	0202	0202	0202	0101	0103	0202	0101	0103	0101	0101	0202	0101	0101	0102	0102	0303	0101	0101	0202	0101	0202	0103	0101	0101	0404	0202	0707	0606	0303	0101	0103	0303	0303	0202	0202	0505	0102	0202	0102	0202	0101	0404	0102	0101	0202	0306	0000	0202	0101	0101	0202	0202	0101	0102	0303	0101	0101	0102	0102	0202	0202	0102	0101	0202	0202	0101	0102	0101	0101	0104	0101	0202	0303	0202	0303	0101	0101	0303	0202	0102	0303	0101	0304	0101	0101	0203	0202	0102	0404	0101	0202	0202	0304	0105	0101	0202	0505	0101	0101	0202	0202	0202	0101	0202	0303	0102	0203	0202	0101	0101	0202	0101	0102	0101	0202	0404	0103	0202	0203	0202	0103	0202	0102	0105	0303	0102	0404	0102	0303	0202	0202	0101	0102	0202	0101	0101	0102	0102	0303	0103	0000	0303	0101	0101	0102	0101	0101	0203	0101	0000	0202
Dvex090,	0102	0203	0101	0102	0202	0202	0203	0202	0102	0101	0202	0202	0303	0103	0101	0101	0101	0202	0303	0202	0202	0202	0304	0102	0202	0204	0000	0303	0505	0202	0202	0101	0102	0203	0303	0405	0102	0202	0102	0105	0202	0202	0101	0303	0101	0303	0103	0101	0202	0102	0101	0102	0202	0102	0101	0202	0203	0105	0202	0606	0202	0101	0202	0303	0101	0202	0101	0303	0101	0101	0103	0102	0303	0102	0202	0203	0103	0101	0101	0101	0303	0202	0103	0000	0203	0102	0102	0205	0202	0204	0101	0202	0101	0303	0202	0202	0103	0202	0202	0102	0202	0202	0202	0202	0304	0203	0102	0303	0101	0202	0204	0101	0101	0305	0202	0202	0202	0101	0101	0103	0202	0102	0505	0505	0102	0707	0101	0101	0102	0202	0102	0101	0101	0606	0000	0304	0202	0303	0102	0202	0101	0101	0101	0104	0303	0102	0102	0303	0202	0202	0202	0101	0102	0102	0101	0102	0102	0202	0103	0202	0101	0101	0101	0808	0202	0202	0303	0102	0303	0102	0101	0103	0202	0000	0102	0101	0202	0102	0102	0104	0202	0202	0101	0303	0104	0101	0101	0101	0103	0101	0101	0101	0000	0000	0101	0101	0404	0204	0101	0102	0102	0202	0404	0203	0303	0102	0707	0102	0404	0101	0303	0101	0101	0202	0101	0404	0101	0404	0101	0101	0202	0202	0101	0102	0101	0202	0101	0202	0808	0404	0102	0101	0101	0101	0202	0202	0101	0203	0202	0101	0202	0101	0505	0202	0101	0202	0202	0205	0707	0202	0304	0606	0404	0102	0103	0103	0303	0101	0102	0606	0404	0101	0202	0303	0102	0101	0101	0102	0404	0202	0202	0202	0202	0303	0102	0101	0303	0404	0102	0000	0305	0101	0000	0202	0203	0103	0101	0303	0102	0303	0303	0101	0103	0101	0303	0101	0202	0101	0102	0000	0202	0303	0203	0202	0202	0202	0204	0303	0303	0202	0505	0202	0505	0202	0101	0202	0303	0101	0202	0202	0101	0103	0203	0404	0202	0202	0101	0202	0505	0101	0202	0102	0202	0202	0202	0405	0104	0102	0101	0202	0303	0101	0202	0101	0101	0202	0306	0103	0203	0101	0202	0202	0404	0404	0101	0101	0203	0101	0101	0808	0101	0103	0102	0102	0101	0303	0404	0202	0102	0203	0303	0304	0202	0202	0606	0303	0104	0101	0202	0202	0102	0202	0202	0202	0202	0202	0202	0202	0104	0202	0203	0101	0101	0101	0101	0202	0102	0304	0102	0102	0103	0102	0202	0303	0102	0102	0101	0101	0203	0101	0202	0101	0102	0103	0303	0303	1010	0101	0404	0101	0000	0303	0102	0202	0102	0202	0101	0304	0202	0101	0101	0202	0303	0202	0202	0203	0202	0505	0104	0101	0101	0202	0202	0202	0101	0304	0101	0202	0101	0103	0202	0101	0202	0303	0606	0303	0303	0203	0404	0203	0202	0101	0102	0101	0101	0102	0101	0101	0202	0303	0202	0202	0202	0102	0303	0102	0101	0606	0202	0102	0202	0102	0101	0101	0202	0101	0102	0101	0306	0102	0202	0202	0303	0102	0202	0202	0102	0103	0101	0101	0101	0202	0101	0101	0304	0102	0102	0000	0101	0102	0103	0202	0202	0203	0203	0303	0101	0303	0404	0101	0303	0101	0404	0303	0102	0202	0101	0404	0203	0102	0203	0102	0103	0203	0405	0707	0202	0203	0101	0202	0202	0101	0102	0202	0101	0103	0101	0101	0102	0102	0707	0202	0101	0102	0102	0101	0203	0101	0303	0404	0101	0101	0202	0303	0202	0101	0101	0202	0101	0404	0102	0102	0101	0303	0203	0202	0404	0102	0101	0505	0101	0102	0102	0104	0101	0101	0202	0000	0202	0303	0101	0101	0204	0103	0101	0102	0102	0101	0202	0303	0101	0202	0102	0202	0303	0103	0103	0202	0303	0808	0202	0102	0202	0202	0101	0202	0101	0101	0203	0202	0101	0101	0101	0202	0202	0103	0101	0303	0202	0303	0101	0303	0101	0101	0203	0101	0202	0205	0101	0202	0101	0101	0103	0202	0303	0909	0102	0101	0202	0202	0202	0102	0303	0202	0203	0202	0202	0203	0103	0101	0202	0101	0101	0505	0202	0202	0101	0202	0303	0202	0101	0102	0103	0102	0303	0102	0102	0202	0202	0202	0101	0103	0102	0405	0101	0102	0303	0101	0303	0203	0103	0202	0202	0104	0101	0404	0101	0104	0303	0202	0203	0101	0101	0202	0101	0103	0101	0101	0202	0103	0203	0101	0101	0101	0101	0303	0102	0101	0707	0202	0101	0202	0101	0103	0102	0101	0202	0000	0000	0202	0101	0404	0102	0204	0202	0202	0303	0202	0505	0203	0101	0202	0202	0102	0102	0101	0102	0101	0102	0101	0101	0102	0505	0101	0303	0505	0102	0101	0303	0202	0103	0101	0202	0204	0202	0000	0101	0303	0909	1111	0202	0303	0202	0203	0303	0101	0102	0101	0103	0103	0101	0203	0404	0203	0202	0303	0105	0102	0102	0101	0203	0102	0104	0202	0102	0104	0102	0000	0202	0101	0606	0202	0303	0101	0101	0101	0102	0606	0102	0202	0303	0102	0102	0303	0101	0204	0102	0202	0101	0202	0202	0102	0202	0101	0203	0202	0101	0203	0202	0202	0103	0101	0202	0101	0101	0101	0202	0203	0202	0101	0507	0103	0303	0102	0102	0102	0404	0102	0103	0101	0103	0206	0103	0303	0102	0404	0202	0101	0202	0202	0202	0102	0000	0101	0202	0608	0101	0101	0202	0000	0404	0102	0102	0101	0103	0101	0101	0707	0000	0103	0101	0105	0202	0203	0102	0303	0101	0102	0102	0102	0205	0101	0909	0707	0204	0303	0202	0102	0102	0202	0101	0103	0303	0101	0202	0202	0303	0202	0102	0101	0102	0101	0303	0303	0202	0303	0102	0202	0101	0101	0000	0102	0404	0204	0303	0404	0202	0103	0202	0102	0101	0102	0303	0102	0102	0202	0101	0202	0101	0101	0202	0202	0202	0202	0102	0303	0203	0202	0204	0101	0101	0202	0304	0000	0102	0102	0202	0203	0102	0103	0202	0404	0202	0101	0101	0101	0000	0205	0101	0101	0102	0404	0202	0104	0101	0101	0303	0000	0101	0102	0202	0303	0303	0101	0203	0102	0202	0102	0101	0202	0101	0606	0303	0101	0102	0101	0103	0103	0104	0101	0303	0202	0102	0101	0303	0101	0203	0101	0102	0505	0202	0101	0202	0303	0505	0202	0505	0101	0202	0101	0303	0102	0101	0101	0202	0000	0101	0202	0606	0303	0103	0505	0102	0102	0103	0202	0101	0405	0102	0101	0404	0101	0102	0101	0203	0101	0202	0103	0101	0303	0101	0303	0101	0101	0404	0202	0101	0202	0102	0101	0202	0101	0101	0303	0404	0202	0101	0303	0101	0101	0202	0102	0202	0204	0202	0203	0202	0000	0304	0202	0303	0101	0303	0303	0102	0101	0303	0303	0404	0202	0101	0101	0103	0303	0303	0101	0000	0101	0102	0102	0202	0202	0102	0101	0202	0202	0202	0101	0101	0304	0203	0101	0101	0203	0404	0102	0101	0202	0103	0102	0101	0101	0101	0101	0505	0303	0202	0303	0202	0606	0202	0203	0101	0303	0102	0101	0102	0102	0101	0202	0505	0202	0202	0101	0101	0202	0101	0102	0103	0102	0202	0101	0101	0101	0202	0000	0101	0102	0101	0102	0404	0202	0101	0202	0204	0000	0102	0202	0404	0404	0203	0303	0303	0303	0202	0303	0101	0102	0303	0101	0101	0207	0202	0202	0202	0202	0103	0202	0102	0303	0102	0102	0202	0101	0303	0203	0103	0202	0202	0101	0101	0202	0101	0105	0000	0101	0203	0101	0202	0101	0102	0101	0303	0202	0000	0101	0202	0000	0203	0304	0101	0304	0103	0104	0102	0203	0303	0203	0101	0202	0103	0102	0202	0303	0000	0101	0102	0101	0102	0101	0102	0102	0101	0101	0202	0202	0102	0101	0104	0101	0102	0102	0202	0405	0202	0101	0303	0101	0202	0105	0102	0101	0202	0505	0104	0102	0101	0303	0303	0202	0303	0101	0101	0104	0101	0202	0101	0101	0102	0303	0202	0101	0102	0101	0101	0202	0202	0101	0202	0102	0102	0101	0404	0202	0202	0202	0303	0404	0202	0202	0102	0202	0101	0101	0101	0101	0303	0101	0101	0303	0203	0101	0000	0404	0303	0202	0101	0202	0101	0101	0202	0303	0101	0203	0101	0303	0202	0101	0101	0103	0303	0101	0203	0101	0101	0405	0202	0102	0101	0202	0102	0101	0103	0101	0101	0202	0303	0202	0303	0303	0202	0103	0202	0202	0101	0102	0404	0202	0204	0202	0202	0102	0202	0202	0102	0101	0101	0101	0203	0101	0102	0303	0104	0203	0202	0101	0203	0101	0202	0203	0303	0303	0202	0202	0404	0101	0303	0404	0000	0101	0101	0202	0101	0202	0101	0404	0205	0405	0102	0505	0102	0202	0101	0101	0202	0101	0202	0202	0303	0101	0303	0202	0102	0202	0101	0102	0101	0104	0202	0101	0202	0202	0101	0404	0203	0102	0202	0202	0103	0102	0202	0101	0303	0103	0303	0101	0303	0102	0202	0101	0104	0202	0101	0202	0202	0101	0202	0102	0102	0303	0101	0101	0202	0202	0101	0101	0101	0101	0101	0303	0404	0202	0203	0101	0203	0101	0102	0102	0202	0000	0303	0101	0101	0203	0102	0103	0000	0202	0304	0101	0101	0101	0101	0202	0202	0102	0909	0101	0102	0101	0303	0102	0102	0101	0303	0202	0202	0101	0303	0202	0202	0202	0102	0101	0202	0202	0303	0101	0405	0203	0101	0101	0404	0101	0202	0101	0101	0101	0101	0202	0202	0303	0202	0303	0202	0303	0203	0101	0103	0203	0404	0202	0101	0102	0303	0101	0303	0202	0202	0505	0202	0202	0103	0101	0202	0304	0102	0303	0101	0101	0101	0101	0101	0203	0404	0102	0202	0104	1111	0102	0202	0202	0102	0101	0202	0202	0101	0000	0202	0101	0505	0101	0202	0202	0101	0102	0101	0102	0104	0101	0303	0101	0101	0202	0203	0202	0202	0101	0101	0102	0101	0101	0101	0101	0202	0102	0204	0103	0202	0202	0101	0404	0000	0101	0102	0202	0202	0304	0000	0101	0102	0102	0202	0305	0101	0203	0202	0202	0102	0102	0103	0606	0102	0101	0102	0102	0202	0103	0505	0303	0105	0303	0404	0202	0102	0202	0202	0102	0202	0101	0101	0303	0101	0101	0103	0303	0101	0101	0404	0203	0103	0101	0101	0202	0303	0203	0202	0202	0103	0101	0202	0202	0203	0101	0102	0202	0202	0202	0101	0202	0202	0102	0202	0102	0202	0101	0304	0103	0101	0102	0203	0104	0202	0102	0101	0101	0203	0303	0101	0303	0102	0909	0304	0102	0103	0101	0102	0101	0202	0103	0101	0102	0101	0101	0102	0202	0101	0103	0102	0303	0202	0202	0202	0505	0102	0303	0101	0202	0606	0707	0404	0404	0101	0101	0102	0102	0404	0102	0202	0101	0203	0202	0303	0202	0000	0102	0202	0101	0102	0202	0101	0202	0405	0202	0101	0101	0303	0101	0303	0202	0102	0102	0102	0202	0303	0202	0101	0202	0406	0707	0101	0102	0202	0101	0202	0101	0505	0101	0202	0202	0606	0102	0101	0202	0203	0202	0102	0102	0202	0303	0101	0102	0202	0202	0102	0202	0102	0404	0304	0202	0103	0101	0102	0202	0101	0202	0304	0102	0102	0202	0303	0101	0203	0101	0304	0202	0101	0101	0103	0101	0102	0202	0202	0102	0303	0103	0303	0202	0303	0102	0101	0304	0102	0202	0101	0101	0101	0203	0404	0405	0202	0101	0202	0404	0101	0101	0203	0101	0303	0101	0101	0202	0202	0101	0202	0202	0101	0101	0203	0202	0202	0202	0202	0102	0101	0101	0202	0101	0101	0202	0103	0101	0102	0104	0104	0202	0101	0101	0203	0102	0204	0102	0103	0304	0102	0101	0202	0101	0101	0102	0404	0202	0404	0101	0303	0202	0102	0102	0102	0202	0202	0202	0303	0101	0202	0202	0202	0103	0101	0304	0202	0103	0101	0202	0101	0202	0202	0404	0101	0202	0101	0104	0101	0203	0103	0101	0202	0203	0101	0303	0202	0204	0202	0203	0202	0202	0101	0101	0303	0202	0101	0101	0202	0101	0404	0101	0606	0101	0202	0101	0101	0303	0102	0202	0202	0202	0102	0202	0101	0101	0202	0202	0203	0303	0101	0102	0102	0202	0202	0102	0303	0202	0202	0000	0101	0101	0303	0404	0102	0202	0000	0101	0103	0101	0304	0101	0204	0103	0203	0202	0101	0202	0202	0202	0202	0202	0101	0202	0101	0103	0101	0202	0103	0303	0202	0202	0202	0101	0103	0202	0101	0103	0101	0101	0202	0101	0101	0102	0102	0303	0101	0101	0202	0101	0202	0103	0101	0101	0404	0202	0707	0606	0303	0101	0103	0303	0303	0202	0202	0505	0102	0202	0202	0202	0101	0404	0102	0101	0202	0306	0000	0202	0102	0101	0202	0202	0101	0102	0303	0101	0101	0102	0102	0202	0202	0102	0101	0202	0202	0101	0102	0101	0101	0104	0101	0202	0303	0202	0303	0101	0101	0303	0202	0102	0303	0101	0304	0101	0101	0303	0202	0102	0404	0101	0202	0000	0304	0105	0101	0202	0505	0101	0101	0202	0202	0202	0101	0202	0303	0102	0203	0202	0101	0101	0202	0101	0102	0101	0202	0404	0103	0202	0203	0202	0103	0202	0102	0101	0303	0102	0404	0102	0303	0202	0202	0101	0102	0202	0101	0101	0102	0102	0303	0103	0000	0303	0101	0101	0102	0101	0101	0203	0101	0000	0202
Dvex091,	0101	0203	0101	0102	0202	0202	0203	0102	0101	0101	0000	0202	0303	0203	0102	0101	0101	0207	0303	0102	0202	0204	0203	0102	0202	0202	0303	0303	0505	0102	0202	0203	0202	0303	0303	0405	0202	0202	0202	0205	0202	0101	0101	0303	0303	0303	0203	0303	0102	0104	0101	0101	0101	0102	0101	0202	0303	0303	0202	0000	0000	0000	0202	0303	0101	0202	0101	0103	0101	0101	0101	0202	0303	0102	0202	0103	0102	0101	0101	0101	0203	0202	0404	0202	0303	0303	0202	0104	0202	0101	0102	0202	0104	0103	0202	0202	0000	0202	0202	0102	0202	0101	0202	0202	0104	0101	0202	0303	0101	0102	0404	0102	0202	0305	0202	0202	0202	0101	0101	0303	0202	0102	0505	0505	0101	0606	0101	0102	0202	0102	0102	0102	0102	0606	0202	0303	0102	0505	0203	0202	0102	0102	0101	0104	0103	0101	0202	0101	0202	0203	0202	0101	0202	0202	0101	0101	0202	0202	0102	0202	0101	0101	0202	0708	0000	0202	0101	0101	0303	0203	0102	0101	0202	0202	0202	0202	0101	0101	0102	0204	0202	0000	0102	0101	0101	0101	0202	0101	0303	0102	0101	0102	0101	0202	0101	0101	0307	0203	0202	0101	0102	0202	0304	0202	0303	0101	0707	0102	0404	0202	0102	0101	0101	0202	0101	0404	0102	0000	0101	0101	0202	0202	0102	0101	0000	0202	0102	0202	0808	0404	0101	0102	0102	0102	0202	0102	0101	0303	0202	0101	0202	0101	0505	0202	0203	0202	0102	0105	0707	0102	0204	0606	0405	0101	0305	0303	0203	0102	0101	0000	0202	0102	0202	0303	0102	0101	0101	0102	0304	0203	0000	0202	0000	0303	0101	0103	0202	0404	0102	0202	0505	0103	0101	0203	0101	0103	0101	0303	0101	0303	0103	0101	0101	0101	0103	0101	0304	0202	0202	0202	0202	0202	0202	0102	0202	0202	0202	0303	0303	0202	0505	0303	0102	0000	0101	0202	0203	0103	0202	0202	0101	0203	0202	0204	0202	0102	0101	0202	0000	0202	0202	0101	0203	0101	0202	0405	0404	0101	0101	0202	0303	0101	0102	0101	0101	0202	0306	0203	0202	0202	0202	0202	0606	0404	0101	0101	0203	0101	0101	0208	0101	0103	0101	0202	0101	0102	0102	0202	0202	0303	0000	0404	0101	0101	0606	0203	0204	0101	0102	0404	0202	0202	0202	0202	0202	0102	0102	0101	0202	0303	0205	0202	0000	0101	0000	0102	0102	0303	0102	0202	0303	0202	0303	0303	0202	0101	0101	0101	0203	0202	0202	0103	0102	0102	0202	0303	1010	0101	0202	0101	0709	0000	0202	0202	0103	0202	0101	0304	0103	0102	0101	0101	0303	0305	0202	0202	0202	0505	0303	0101	0101	0102	0102	0202	0101	0204	0102	0202	0000	0303	0202	0101	0202	0103	0506	0303	0203	0203	0303	0405	0102	0101	0102	0000	0101	0102	0101	0000	0202	0303	0202	0202	0202	0102	0000	0101	0101	0506	0202	0204	0202	0101	0104	0101	0202	0101	0202	0101	0606	0101	0202	0202	0204	0101	0202	0202	0304	0101	0101	0101	0101	0202	0101	0101	0303	0101	0101	0202	0101	0102	0203	0202	0202	0202	0303	0103	0101	0303	0204	0101	0102	0101	0404	0203	0202	0202	0101	0404	0202	0303	0103	0101	0103	0303	0304	0707	0202	0304	0101	0202	0102	0000	0101	0202	0101	0103	0101	0101	0202	0102	0207	0202	0101	0102	0104	0101	0203	0104	0103	0404	0101	0101	0101	0303	0303	0101	0101	0202	0000	0404	0202	0101	0102	0303	0102	0303	0404	0202	0103	0105	0101	0202	0202	0103	0102	0101	0202	0202	0202	0303	0101	0202	0102	0203	0101	0202	0202	0101	0101	0000	0103	0101	0102	0202	0303	0105	0203	0102	0103	0108	0202	0102	0102	0202	0102	0202	0000	0101	0303	0202	0101	0102	0303	0202	0202	0102	0101	0203	0202	0101	0101	0101	0101	0101	0202	0101	0202	0505	0101	0202	0101	0101	0103	0202	0203	0109	0101	0101	0202	0102	0202	0101	0101	0102	0101	0102	0202	0203	0101	0101	0202	0202	0101	0505	0202	0202	0202	0202	0304	0202	0202	0101	0303	0202	0303	0102	0202	0202	0101	0202	0102	0102	0102	0404	0101	0102	0304	0000	0304	0102	0101	0101	0202	0202	0101	0404	0102	0101	0103	0102	0203	0202	0000	0202	0303	0101	0101	0101	0203	0202	0202	0101	0202	0101	0102	0303	0101	0203	0707	0202	0101	0202	0101	0303	0202	0101	0202	0102	0505	0102	0102	0304	0202	0404	0202	0404	0203	0202	0505	0303	0000	0202	0202	0102	0101	0103	0102	0102	0202	0101	0102	0202	0505	0101	0303	0505	0101	0101	0000	0202	0303	0101	0202	0304	0202	0000	0101	0103	0909	1111	0202	0303	0101	0202	0304	0101	0202	0101	0102	0303	0202	0203	0303	0303	0205	0203	0000	0102	0102	0101	0304	0404	0303	0202	0202	0103	0404	0203	0202	0101	0405	0404	0102	0101	0101	0102	0202	0202	0101	0202	0304	0101	0101	0103	0102	0404	0202	0000	0101	0202	0101	0202	0204	0505	0102	0102	0202	0203	0101	0202	0103	0101	0202	0102	0101	0101	0202	0203	0102	0101	0707	0303	0303	0000	0202	0102	0303	0101	0103	0101	0102	0202	0203	0303	0102	0000	0102	0202	0203	0202	0202	0102	0101	0102	0000	0202	0102	0101	0202	0404	0204	0202	0102	0101	0203	0101	0202	0709	0303	0202	0101	0103	0202	0102	0102	0000	0101	0102	0102	0202	0101	0202	0707	0709	0000	0101	0202	0102	0202	0101	0101	0101	0303	0101	0202	0101	0000	0505	0101	0101	0101	0101	0203	0304	0404	0303	0102	0202	0101	0303	0202	0202	0304	0203	0303	0404	0202	0000	0203	0102	0101	0202	0000	0102	0103	0202	0101	0202	0101	0101	0202	0202	0202	0000	0102	0303	0303	0202	0204	0101	0101	0101	0404	0101	0202	0101	0101	0303	0202	0202	0102	0404	0202	0101	0102	0101	0202	0505	0101	0101	0000	0404	0202	0101	0102	0101	0000	0101	0101	0101	0102	0103	0304	0103	0202	0202	0102	0202	0202	0202	0101	0606	0204	0202	0203	0101	0104	0303	0105	0101	0103	0202	0102	0103	0202	0101	0202	0101	0101	0000	0202	0202	0303	0000	0404	0000	0103	0102	0202	0101	0303	0102	0101	0102	0202	0404	0101	0000	0606	0303	0203	0505	0102	0101	0101	0202	0000	0505	0101	0101	0404	0101	0101	0101	0303	0101	0102	0000	0102	0203	0101	0303	0101	0101	0202	0202	0101	0202	0101	0101	0202	0101	0303	0303	0101	0202	0101	0303	0000	0101	0203	0202	0102	0202	0203	0203	0202	0303	0404	0202	0303	0101	0101	0404	0202	0102	0303	0000	0104	0202	0101	0101	0101	0303	0303	0102	0202	0102	0202	0202	0102	0000	0101	0102	0102	0101	0202	0101	0102	0304	0203	0202	0101	0303	0404	0202	0101	0102	0303	0000	0102	0102	0101	0101	0303	0303	0202	0303	0202	0606	0102	0102	0101	0202	0101	0202	0102	0101	0101	0202	0505	0202	0303	0101	0202	0202	0101	0102	0103	0102	0202	0101	0000	0101	0202	0909	0101	0102	0101	0102	0204	0202	0202	0102	0202	0202	0102	0202	0000	0404	0203	0303	0303	0303	0101	0102	0101	0202	0203	0204	0101	0707	0202	0202	0202	0202	0303	0102	0203	0000	0202	0102	0102	0202	0101	0101	0303	0202	0202	0101	0101	0203	0203	0303	0303	0101	0203	0102	0202	0101	0102	0000	0303	0202	0505	0000	0202	0101	0202	0101	0102	0103	0103	0101	0101	0202	0303	0103	0102	0102	0101	0101	0202	0303	0404	0102	0000	0202	0102	0101	0101	0102	0101	0101	0202	0000	0202	0102	0103	0104	0101	0101	0102	0505	0202	0102	0101	0101	0202	0203	0202	0000	0202	0505	0202	0102	0101	0203	0000	0202	0203	0101	0102	0202	0102	0202	0101	0101	0202	0203	0202	0102	0102	0103	0101	0203	0203	0103	0202	0202	0101	0101	0203	0202	0202	0101	0203	0202	0202	0202	0101	0102	0101	0101	0101	0102	0101	0202	0101	0303	0203	0101	0103	0404	0303	0000	0101	0202	0102	0101	0203	0606	0101	0102	0101	0303	0202	0101	0101	0103	0303	0101	0203	0101	0101	0505	0203	0202	0101	0101	0202	0101	0101	0101	0000	0202	0303	0202	0202	0303	0103	0101	0202	0101	0101	0101	0102	0202	0404	0000	0202	0102	0202	0203	0202	0101	0000	0102	0303	0101	0103	0204	0101	0101	0202	0102	0203	0101	0101	0101	0303	0102	0101	0102	0404	0101	0304	0000	0202	0101	0101	0202	0101	0202	0101	0404	0405	0304	0000	0506	0103	0103	0103	0102	0202	0000	0303	0202	0202	0101	0202	0000	0202	0202	0101	0102	0101	0404	0202	0101	0202	0202	0205	0404	0000	0102	0202	0202	0204	0303	0101	0202	0303	0101	0303	0202	0103	0202	0202	0101	0404	0202	0101	0202	0202	0101	0202	0202	0102	0304	0101	0102	0102	0202	0101	0101	0101	0101	0101	0303	0404	0202	0203	0102	0102	0000	0202	0202	0101	0202	0202	0102	0101	0103	0202	0101	0202	0202	0104	0101	0101	0101	0101	0102	0202	0202	0909	0101	0202	0101	0103	0202	0202	0101	0404	0202	0202	0102	0303	0000	0202	0303	0202	0203	0203	0202	0303	0102	0105	0103	0101	0101	0404	0101	0404	0101	0101	0102	0103	0202	0303	0303	0202	0000	0103	0404	0303	0101	0101	0303	0102	0202	0101	0202	0101	0101	0103	0000	0202	0104	0202	0102	0103	0101	0202	0304	0101	0303	0202	0101	0202	0102	0101	0303	0404	0202	0101	0102	0000	0102	0000	0202	0303	0202	0102	0202	0101	0404	0102	0102	0000	0101	0102	0102	0101	0202	0103	0101	0103	0101	0203	0101	0202	0102	0101	0101	0202	0101	0101	0101	0101	0101	0101	0000	0202	0101	0404	0303	0101	0101	0102	0204	0103	0102	0000	0101	0202	0202	0101	0102	0101	0202	0102	0205	0101	0303	0102	0202	0103	0202	0303	0101	0101	0202	0101	0101	0202	0101	0404	0304	0202	0101	0204	0202	0202	0202	0102	0101	0101	0101	0102	0101	0101	0101	0203	0303	0101	0102	0404	0000	0303	0101	0304	0202	0000	0103	0101	0101	0102	0202	0202	0203	0203	0101	0202	0101	0303	0000	0101	0102	0000	0204	0303	0202	0101	0102	0104	0203	0101	0102	0000	0404	0202	0101	0101	0000	0102	0303	0105	0303	0102	0909	0202	0202	0303	0102	0102	0101	0202	0101	0000	0202	0102	0103	0202	0203	0101	0102	0303	0101	0202	0000	0101	0505	0101	0303	0101	0202	0606	0707	0404	0303	0101	0000	0101	0103	0404	0202	0102	0202	0303	0202	0203	0202	0202	0202	0202	0101	0101	0202	0102	0202	0304	0101	0103	0000	0203	0101	0104	0202	0101	0101	0104	0202	0303	0203	0101	0101	0101	0707	0103	0101	0202	0101	0101	0000	0506	0102	0304	0202	0606	0102	0101	0202	0303	0102	0202	0103	0202	0303	0102	0202	0101	0000	0102	0202	0102	0404	0404	0202	0101	0101	0101	0203	0101	0303	0101	0202	0102	0202	0103	0202	0303	0202	0104	0202	0101	0101	0101	0102	0203	0202	0202	0202	0303	0404	0303	0102	0303	0101	0103	0404	0102	0202	0101	0102	0102	0202	0104	0404	0102	0101	0202	0404	0104	0101	0102	0101	0102	0102	0101	0202	0202	0103	0303	0203	0101	0000	0303	0202	0203	0202	0102	0101	0102	0101	0202	0101	0102	0202	0103	0101	0202	0204	0404	0101	0101	0202	0203	0101	0204	0101	0203	0404	0202	0101	0101	0103	0202	0102	0104	0202	0404	0101	0303	0202	0303	0102	0102	0202	0202	0202	0303	0202	0202	0202	0203	0303	0101	0203	0202	0303	0404	0202	0202	0202	0102	0404	0202	0101	0101	0404	0202	0404	0505	0202	0000	0203	0202	0303	0202	0404	0202	0203	0101	0202	0102	0101	0303	0202	0102	0101	0202	0102	0204	0101	0000	0101	0202	0202	0101	0303	0101	0202	0000	0102	0103	0202	0202	0101	0202	0202	0202	0101	0101	0202	0202	0202	0202	0202	0303	0202	0202	0101	0101	0101	0000	0000	0101	0208	0202	0101	0101	0101	0101	0101	0203	0303	0203	0202	0202	0101	0202	0202	0202	0202	0101	0101	0101	0303	0101	0202	0102	0101	0202	0202	0202	0103	0103	0101	0101	0103	0101	0102	0202	0505	0102	0102	0101	0303	0202	0101	0202	0101	0202	0102	0101	0101	0304	0202	0707	0506	0303	0101	0203	0203	0304	0202	0101	0505	0202	0203	0202	0303	0101	0404	0202	0101	0202	0307	0202	0102	0101	0103	0404	0303	0101	0202	0303	0101	0101	0102	0202	0404	0102	0101	0101	0202	0202	0101	0202	0202	0303	0204	0101	0203	0101	0202	0203	0101	0102	0303	0202	0202	0303	0101	0103	0202	0101	0303	0102	0203	0404	0303	0202	0202	0303	0205	0101	0102	0205	0101	0101	0102	0101	0202	0101	0202	0203	0202	0202	0102	0000	0101	0103	0202	0103	0101	0202	0202	0103	0202	0203	0202	0303	0101	0202	0106	0202	0101	0405	0101	0303	0102	0102	0102	0203	0102	0101	0202	0101	0202	0303	0103	0202	0303	0101	0101	0202	0101	0101	0303	0101	0101	0203
Dvex093,	0101	0203	0101	0102	0202	0202	0203	0102	0101	0101	0000	0202	0303	0203	0102	0101	0101	0202	0303	0102	0202	0202	0203	0102	0202	0202	0303	0306	0505	0102	0202	0203	0202	0303	0303	0405	0202	0202	0202	0205	0202	0101	0101	0303	0303	0303	0203	0303	0102	0104	0101	0101	0101	0102	0101	0202	0303	0303	0202	0000	0000	0000	0202	0203	0101	0202	0101	0103	0101	0101	0101	0202	0303	0102	0202	0103	0102	0101	0101	0101	0203	0202	0404	0202	0303	0303	0202	0104	0202	0101	0102	0202	0104	0103	0202	0202	0000	0202	0202	0102	0202	0101	0202	0202	0104	0101	0202	0303	0101	0102	0404	0102	0202	0305	0202	0202	0202	0101	0101	0303	0204	0102	0505	0505	0101	0606	0101	0102	0202	0102	0102	0102	0102	0606	0202	0303	0102	0505	0203	0202	0102	0102	0101	0104	0103	0101	0202	0101	0202	0203	0202	0101	0202	0202	0101	0101	0202	0202	0102	0202	0101	0101	0202	0708	0000	0202	0101	0101	0303	0203	0102	0101	0202	0202	0202	0202	0101	0101	0102	0204	0202	0000	0102	0101	0101	0101	0202	0101	0303	0102	0101	0102	0101	0202	0101	0101	0707	0203	0202	0101	0102	0202	0000	0202	0303	0101	0707	0102	0404	0202	0102	0101	0101	0202	0101	0404	0102	0000	0101	0101	0202	0202	0102	0101	0000	0202	0102	0202	0408	0104	0101	0102	0102	0102	0202	0102	0101	0303	0202	0101	0202	0101	0505	0202	0203	0202	0102	0105	0707	0102	0204	0606	0000	0101	0305	0303	0203	0102	0101	0406	0202	0102	0202	0303	0102	0101	0101	0102	0304	0203	0000	0202	0000	0303	0101	0103	0202	0404	0102	0202	0505	0103	0101	0203	0101	0103	0101	0303	0101	0303	0103	0101	0101	0101	0103	0101	0304	0202	0202	0202	0202	0202	0202	0102	0202	0202	0202	0303	0303	0202	0305	0303	0102	0000	0101	0202	0203	0103	0202	0202	0101	0203	0202	0204	0202	0102	0101	0202	0000	0202	0202	0101	0203	0101	0202	0405	0404	0101	0101	0202	0303	0101	0102	0101	0101	0202	0306	0203	0202	0202	0202	0202	0606	0404	0101	0101	0203	0101	0101	0808	0101	0103	0101	0202	0101	0102	0102	0202	0202	0303	0000	0404	0101	0101	0000	0203	0204	0101	0102	0404	0202	0202	0202	0202	0202	0102	0102	0101	0202	0303	0205	0202	0000	0101	0000	0102	0102	0303	0102	0202	0303	0202	0303	0303	0202	0101	0101	0101	0203	0202	0202	0103	0102	0102	0202	0303	0510	0101	0202	0101	0707	0000	0202	0202	0103	0202	0101	0304	0103	0102	0101	0101	0303	0305	0202	0202	0202	0505	0303	0101	0101	0102	0102	0202	0101	0204	0102	0202	0000	0303	0202	0101	0202	0103	0606	0303	0203	0203	0303	0405	0102	0101	0102	0000	0101	0102	0101	0000	0202	0303	0202	0202	0202	0102	0000	0101	0101	0606	0202	0204	0202	0101	0104	0101	0202	0101	0202	0101	0606	0101	0202	0202	0204	0101	0202	0202	0304	0101	0101	0101	0101	0202	0101	0101	0303	0101	0101	0202	0101	0102	0203	0202	0202	0202	0303	0103	0101	0303	0404	0101	0102	0101	0404	0203	0202	0202	0101	0404	0202	0203	0103	0101	0103	0103	0304	0507	0202	0304	0101	0202	0102	0000	0101	0202	0101	0103	0101	0101	0202	0102	0207	0202	0101	0102	0104	0101	0203	0104	0103	0404	0101	0101	0101	0303	0303	0101	0101	0202	0000	0404	0202	0101	0102	0303	0101	0303	0000	0202	0103	0505	0101	0202	0202	0103	0102	0101	0202	0202	0202	0303	0101	0202	0102	0203	0101	0202	0202	0101	0101	0000	0103	0101	0102	0202	0303	0105	0203	0102	0103	0108	0000	0102	0102	0202	0102	0202	0101	0101	0303	0202	0101	0102	0306	0000	0102	0102	0101	0203	0202	0101	0101	0101	0101	0102	0202	0101	0202	0505	0101	0203	0101	0101	0103	0202	0203	0909	0103	0101	0202	0102	0202	0101	0101	0102	0101	0102	0202	0203	0101	0101	0202	0202	0101	0505	0202	0202	0202	0202	0000	0202	0202	0101	0303	0202	0303	0102	0202	0202	0101	0202	0102	0102	0102	0104	0101	0102	0304	0000	0304	0102	0101	0101	0202	0202	0101	0404	0102	0101	0103	0102	0203	0202	0000	0202	0303	0101	0101	0101	0203	0202	0202	0101	0202	0101	0102	0305	0101	0203	0707	0202	0101	0202	0101	0303	0202	0101	0202	0102	0505	0102	0101	0304	0202	0404	0202	0404	0203	0202	0505	0303	0000	0202	0202	0102	0101	0103	0102	0102	0202	0101	0102	0202	0205	0101	0303	0105	0101	0101	0000	0202	0303	0101	0202	0304	0202	0000	0101	0103	0909	0000	0202	0303	0101	0202	0304	0101	0202	0101	0102	0303	0202	0203	0303	0303	0205	0203	0101	0102	0102	0101	0304	0404	0303	0202	0202	0103	0404	0203	0202	0101	0405	0404	0102	0101	0101	0102	0202	0202	0101	0202	0304	0101	0101	0103	0102	0404	0202	0000	0101	0202	0101	0202	0102	0505	0102	0102	0202	0202	0101	0202	0103	0101	0202	0102	0101	0101	0202	0203	0102	0101	0707	0303	0303	0000	0202	0102	0303	0101	0103	0101	0102	0202	0203	0303	0102	0000	0102	0202	0203	0202	0202	0102	0101	0102	0000	0202	0102	0101	0202	0404	0204	0202	0102	0101	0203	0101	0202	0709	0303	0202	0101	0103	0202	0102	0102	0000	0101	0102	0102	0202	0101	0202	0707	0707	0000	0101	0202	0102	0202	0101	0101	0101	0303	0101	0202	0101	0000	0505	0101	0101	0101	0101	0203	0304	0404	0303	0102	0202	0101	0303	0202	0202	0000	0203	0303	0404	0202	0000	0203	0101	0101	0202	0000	0102	0103	0202	0101	0202	0101	0101	0202	0202	0202	0000	0102	0303	0303	0202	0204	0101	0101	0101	0404	0101	0202	0101	0101	0303	0202	0202	0102	0000	0202	0101	0102	0101	0202	0505	0101	0101	0000	0404	0202	0101	0102	0101	0000	0101	0101	0101	0102	0103	0304	0103	0202	0202	0102	0202	0202	0202	0101	0606	0204	0202	0203	0101	0104	0303	0105	0101	0103	0202	0102	0103	0202	0101	0202	0101	0101	0000	0202	0202	0303	0000	0404	0000	0103	0102	0202	0101	0000	0102	0101	0102	0202	0404	0101	0000	0606	0303	0203	0505	0102	0103	0101	0202	0000	0505	0101	0101	0404	0101	0101	0101	0303	0101	0102	0000	0102	0203	0101	0303	0101	0101	0202	0202	0104	0202	0101	0101	0202	0101	0303	0303	0101	0202	0101	0303	0000	0101	0203	0202	0202	0202	0202	0203	0202	0303	0404	0202	0303	0101	0101	0404	0202	0102	0303	0000	0104	0202	0101	0101	0101	0303	0304	0102	0202	0102	0202	0202	0102	0000	0101	0102	0102	0101	0202	0101	0102	0304	0203	0202	0101	0303	0404	0202	0101	0102	0303	0000	0102	0102	0101	0101	0303	0303	0202	0303	0202	0000	0102	0102	0101	0202	0101	0202	0102	0101	0101	0202	0505	0202	0303	0101	0202	0204	0101	0102	0103	0102	0202	0101	0000	0101	0202	0909	0101	0102	0101	0102	0404	0202	0202	0102	0202	0202	0102	0202	0000	0404	0203	0303	0303	0303	0101	0102	0101	0202	0203	0204	0101	0707	0202	0202	0202	0202	0303	0102	0203	0000	0202	0102	0102	0202	0101	0101	0303	0202	0202	0101	0101	0203	0203	0303	0303	0101	0203	0102	0202	0101	0102	0000	0303	0202	0505	0000	0202	0101	0202	0101	0102	0103	0103	0101	0101	0202	0303	0103	0102	0102	0101	0101	0202	0303	0404	0102	0000	0202	0102	0101	0101	0102	0101	0101	0202	0000	0202	0102	0103	0104	0101	0101	0102	0505	0202	0102	0101	0101	0202	0203	0202	0000	0202	0000	0202	0102	0101	0203	0000	0202	0203	0101	0102	0202	0102	0202	0101	0101	0202	0203	0202	0102	0102	0103	0101	0203	0202	0101	0202	0202	0101	0101	0203	0202	0202	0101	0303	0202	0202	0202	0101	0102	0101	0101	0101	0102	0000	0202	0101	0303	0203	0101	0103	0000	0303	0000	0101	0202	0102	0101	0203	0606	0101	0102	0101	0303	0202	0101	0101	0103	0303	0101	0203	0101	0101	0505	0203	0202	0101	0101	0202	0101	0101	0101	0000	0202	0303	0202	0202	0303	0103	0101	0202	0101	0101	0101	0102	0202	0404	0000	0202	0102	0202	0203	0202	0101	0000	0102	0303	0101	0103	0404	0101	0101	0202	0102	0203	0101	0101	0101	0303	0102	0101	0102	0404	0101	0304	0000	0202	0101	0101	0202	0101	0202	0107	0404	0405	0304	0000	0505	0103	0103	0103	0102	0202	0000	0000	0202	0202	0101	0202	0000	0202	0202	0101	0102	0101	0404	0202	0101	0202	0202	0205	0404	0303	0102	0202	0202	0204	0303	0101	0202	0303	0101	0303	0202	0103	0202	0202	0101	0404	0202	0101	0202	0000	0101	0203	0202	0102	0304	0101	0102	0102	0202	0101	0101	0101	0101	0102	0303	0204	0202	0203	0102	0102	0000	0202	0202	0101	0202	0202	0102	0101	0103	0202	0101	0202	0202	0104	0101	0101	0101	0101	0102	0202	0202	0000	0101	0202	0101	0103	0202	0202	0101	0404	0202	0202	0102	0303	0000	0202	0303	0202	0203	0203	0202	0303	0102	0105	0103	0101	0101	0404	0101	0404	0101	0101	0102	0103	0202	0303	0303	0102	0000	0103	0204	0303	0101	0101	0303	0102	0102	0101	0202	0102	0101	0103	0000	0202	0104	0202	0102	0103	0101	0202	0304	0101	0303	0202	0101	0202	0102	0101	0303	0404	0202	0101	0102	0000	0102	0000	0202	0303	0202	0102	0202	0101	0404	0102	0102	0105	0101	0102	0102	0101	0202	0103	0101	0103	0101	0203	0101	0202	0102	0101	0101	0202	0101	0101	0101	0101	0101	0101	0000	0202	0101	0404	0303	0101	0101	0102	0204	0103	0101	0000	0101	0202	0202	0101	0102	0101	0202	0102	0205	0101	0303	0102	0202	0103	0202	0303	0102	0101	0202	0101	0101	0202	0101	0404	0304	0202	0101	0204	0202	0202	0202	0102	0101	0101	0101	0102	0101	0101	0101	0203	0303	0101	0102	0404	0000	0303	0101	0304	0202	0000	0103	0101	0101	0102	0202	0202	0203	0203	0101	0202	0101	0303	0000	0101	0102	0000	0204	0303	0202	0101	0102	0104	0203	0101	0102	0000	0404	0202	0101	0101	0000	0102	0303	0105	0303	0102	0909	0202	0202	0303	0102	0102	0101	0202	0101	0000	0202	0102	0103	0202	0203	0102	0102	0303	0101	0202	0000	0101	0000	0101	0306	0101	0202	0606	0207	0404	0303	0101	0000	0101	0103	0404	0202	0102	0202	0000	0202	0203	0202	0202	0202	0202	0101	0101	0202	0102	0202	0404	0101	0103	0000	0203	0101	0104	0202	0101	0101	0104	0202	0303	0203	0101	0101	0101	0707	0103	0101	0202	0101	0101	0000	0405	0102	0304	0202	0406	0102	0101	0202	0303	0102	0202	0103	0202	0303	0102	0202	0101	0000	0102	0202	0102	0404	0404	0202	0101	0101	0101	0203	0101	0303	0101	0202	0102	0202	0103	0202	0303	0202	0104	0202	0101	0101	0101	0102	0203	0202	0202	0202	0303	0404	0303	0102	0303	0101	0103	0404	0102	0202	0101	0102	0102	0202	0104	0404	0102	0101	0202	0404	0104	0000	0102	0101	0102	0102	0101	0202	0202	0101	0303	0203	0101	0000	0303	0202	0203	0202	0102	0101	0102	0101	0202	0101	0102	0202	0103	0101	0202	0204	0404	0101	0101	0202	0203	0101	0204	0101	0203	0404	0202	0101	0101	0103	0202	0102	0104	0202	0404	0101	0303	0202	0303	0102	0102	0202	0202	0202	0303	0202	0202	0202	0203	0303	0101	0000	0202	0303	0404	0202	0202	0202	0102	0404	0202	0101	0101	0404	0202	0404	0505	0202	0000	0203	0202	0304	0202	0404	0202	0203	0101	0202	0102	0101	0303	0202	0101	0101	0202	0102	0204	0101	0606	0000	0202	0202	0101	0303	0101	0202	0000	0000	0103	0202	0202	0101	0202	0202	0202	0101	0101	0202	0202	0202	0202	0202	0303	0202	0202	0101	0101	0101	0000	0000	0101	0000	0202	0101	0101	0101	0101	0101	0203	0303	0203	0202	0202	0101	0202	0202	0202	0202	0101	0101	0101	0303	0101	0202	0102	0101	0202	0202	0202	0103	0103	0101	0101	0103	0101	0102	0202	0505	0102	0102	0101	0303	0202	0101	0202	0101	0202	0102	0101	0101	0304	0202	0707	0506	0303	0101	0203	0203	0304	0202	0101	0505	0202	0203	0202	0303	0101	0404	0202	0103	0202	0307	0202	0102	0101	0103	0404	0303	0101	0202	0303	0101	0101	0102	0202	0404	0102	0101	0101	0202	0202	0101	0202	0202	0303	0204	0101	0203	0101	0202	0203	0101	0102	0303	0202	0202	0303	0101	0103	0202	0101	0303	0102	0203	0404	0303	0202	0202	0303	0205	0101	0102	0205	0101	0101	0102	0101	0202	0101	0202	0203	0202	0202	0102	0000	0101	0103	0202	0103	0101	0202	0202	0103	0202	0203	0202	0303	0101	0202	0101	0202	0101	0405	0101	0303	0102	0102	0102	0203	0102	0101	0202	0101	0202	0303	0103	0202	0303	0101	0101	0202	0101	0101	0303	0101	0101	0203
Dvex094,	0101	0203	0101	0102	0202	0202	0203	0102	0101	0101	0000	0202	0303	0203	0102	0101	0101	0202	0303	0102	0202	0000	0203	0102	0202	0202	0303	0303	0405	0102	0202	0203	0202	0303	0303	0405	0202	0202	0202	0205	0202	0101	0101	0303	0303	0303	0203	0303	0102	0104	0101	0101	0101	0102	0101	0202	0303	0303	0202	0000	0000	0000	0202	0303	0101	0202	0101	0103	0101	0101	0101	0202	0303	0102	0202	0103	0102	0101	0101	0103	0203	0202	0404	0202	0303	0303	0202	0104	0202	0101	0102	0202	0104	0103	0202	0202	0000	0202	0202	0102	0202	0101	0202	0202	0104	0101	0202	0303	0101	0102	0404	0102	0202	0305	0202	0202	0202	0101	0101	0303	0202	0102	0505	0505	0101	0606	0101	0102	0202	0102	0102	0102	0102	0606	0202	0303	0102	0305	0203	0202	0102	0102	0101	0104	0103	0101	0202	0101	0202	0203	0202	0101	0202	0202	0101	0101	0202	0202	0102	0202	0101	0101	0202	0708	0000	0000	0101	0101	0303	0203	0102	0101	0202	0202	0202	0202	0101	0101	0102	0204	0202	0000	0102	0101	0101	0101	0202	0101	0303	0102	0101	0102	0101	0202	0101	0101	0000	0203	0202	0101	0102	0202	0404	0202	0303	0101	0307	0102	0404	0202	0102	0101	0101	0202	0101	0404	0102	0000	0101	0101	0202	0202	0102	0101	0000	0202	0102	0202	0108	0404	0101	0102	0102	0102	0202	0102	0101	0303	0202	0101	0202	0101	0505	0202	0203	0202	0102	0105	0707	0102	0204	0306	0404	0101	0305	0303	0203	0102	0101	0000	0202	0102	0202	0303	0102	0101	0101	0102	0304	0203	0000	0202	0000	0303	0101	0103	0202	0404	0102	0202	0505	0103	0101	0203	0101	0103	0101	0303	0101	0303	0103	0101	0101	0101	0103	0101	0304	0202	0202	0202	0202	0202	0202	0102	0202	0202	0202	0303	0303	0202	0000	0303	0102	0000	0101	0202	0203	0103	0202	0202	0101	0203	0202	0204	0202	0102	0101	0202	0000	0202	0202	0101	0203	0101	0202	0405	0404	0101	0101	0202	0303	0101	0102	0101	0101	0202	0306	0203	0202	0202	0202	0202	0606	0404	0101	0101	0203	0101	0101	0808	0101	0103	0101	0202	0101	0102	0102	0202	0202	0303	0000	0404	0101	0101	0606	0203	0204	0101	0102	0404	0202	0202	0202	0202	0202	0102	0102	0101	0202	0303	0205	0202	0000	0101	0000	0102	0102	0303	0102	0202	0303	0202	0303	0000	0202	0101	0101	0101	0203	0202	0202	0103	0102	0102	0202	0303	1010	0101	0202	0101	0707	0000	0202	0202	0103	0202	0101	0304	0103	0102	0101	0101	0303	0305	0202	0202	0202	0505	0303	0101	0101	0102	0102	0202	0101	0204	0102	0202	0000	0303	0202	0101	0202	0103	0606	0303	0203	0203	0303	0405	0102	0101	0102	0000	0101	0102	0101	0000	0202	0303	0202	0202	0202	0102	0000	0101	0101	0606	0202	0204	0202	0101	0104	0101	0202	0101	0202	0101	0406	0101	0202	0202	0204	0101	0202	0202	0304	0101	0101	0101	0101	0202	0101	0101	0303	0101	0101	0202	0101	0102	0203	0202	0202	0202	0303	0103	0101	0303	0404	0101	0102	0101	0404	0203	0202	0202	0101	0404	0202	0203	0103	0101	0103	0303	0304	0707	0202	0304	0101	0202	0102	0000	0101	0202	0101	0103	0101	0101	0202	0102	0207	0202	0101	0102	0104	0101	0203	0104	0103	0404	0101	0101	0101	0303	0303	0101	0101	0202	0000	0404	0202	0101	0102	0303	0102	0303	0404	0202	0103	0505	0101	0202	0202	0103	0102	0101	0202	0202	0202	0303	0101	0202	0102	0203	0101	0202	0202	0101	0101	0000	0103	0101	0102	0202	0303	0105	0203	0102	0103	0108	0202	0102	0102	0202	0102	0202	0101	0101	0303	0202	0101	0102	0303	0202	0202	0102	0101	0203	0202	0101	0105	0101	0101	0103	0202	0101	0202	0505	0101	0202	0101	0101	0103	0202	0203	0909	0101	0101	0202	0102	0202	0101	0101	0102	0101	0102	0202	0203	0101	0101	0202	0202	0101	0405	0202	0202	0202	0202	0304	0202	0202	0101	0303	0202	0303	0102	0202	0202	0101	0202	0102	0102	0102	0404	0101	0102	0304	0000	0304	0102	0101	0101	0202	0202	0101	0404	0102	0101	0103	0102	0203	0202	0000	0202	0303	0101	0101	0101	0203	0202	0202	0101	0202	0101	0102	0303	0101	0203	0707	0202	0101	0202	0101	0303	0202	0101	0202	0102	0505	0102	0101	0304	0202	0404	0202	0404	0203	0202	0505	0303	0000	0202	0202	0102	0101	0103	0102	0102	0202	0101	0102	0202	0505	0101	0303	0505	0101	0101	0000	0202	0303	0101	0202	0304	0202	0303	0101	0103	0909	0211	0202	0303	0101	0202	0304	0101	0202	0101	0102	0303	0202	0203	0303	0303	0205	0203	0105	0102	0102	0101	0304	0404	0303	0202	0202	0103	0404	0203	0202	0101	0405	0404	0102	0101	0101	0102	0202	0202	0101	0202	0304	0101	0101	0103	0102	0404	0202	0000	0101	0202	0101	0202	0204	0505	0102	0102	0202	0202	0101	0202	0103	0101	0202	0102	0101	0101	0202	0203	0102	0101	0707	0303	0303	0000	0202	0102	0303	0101	0103	0101	0102	0202	0203	0303	0102	0000	0102	0202	0203	0202	0202	0102	0101	0102	0000	0202	0102	0101	0202	0404	0204	0202	0102	0101	0203	0101	0202	0709	0303	0202	0101	0103	0202	0102	0102	0000	0101	0102	0102	0202	0101	0202	0407	0207	0000	0101	0202	0102	0202	0101	0101	0101	0303	0101	0202	0101	0000	0505	0101	0101	0101	0101	0203	0304	0404	0303	0102	0202	0101	0303	0202	0202	0404	0203	0303	0404	0202	0000	0203	0102	0101	0202	0000	0102	0103	0202	0101	0202	0101	0101	0202	0202	0202	0000	0102	0303	0303	0202	0204	0101	0101	0101	0404	0101	0202	0101	0101	0303	0202	0202	0102	0404	0202	0101	0102	0101	0202	0505	0101	0101	0000	0304	0202	0101	0102	0101	0000	0101	0101	0101	0102	0103	0304	0103	0202	0202	0102	0202	0202	0202	0101	0606	0204	0202	0203	0101	0104	0303	0105	0101	0103	0202	0102	0103	0202	0101	0202	0101	0101	0000	0202	0202	0303	0000	0404	0000	0103	0102	0202	0101	0303	0102	0101	0102	0202	0000	0101	0000	0606	0303	0203	0505	0102	0101	0101	0202	0000	0505	0101	0101	0404	0101	0101	0101	0303	0101	0102	0000	0102	0203	0101	0303	0101	0101	0202	0202	0101	0202	0101	0101	0202	0101	0303	0303	0101	0202	0101	0303	0000	0101	0203	0202	0102	0202	0202	0203	0202	0303	0404	0202	0303	0101	0101	0404	0202	0102	0303	0000	0104	0202	0101	0101	0101	0303	0303	0102	0202	0102	0202	0202	0102	0000	0101	0102	0102	0101	0202	0101	0102	0304	0203	0202	0101	0303	0404	0202	0101	0102	0303	0000	0102	0102	0101	0101	0303	0303	0202	0303	0202	0606	0102	0102	0101	0202	0101	0202	0102	0101	0101	0202	0505	0202	0303	0101	0202	0202	0101	0102	0103	0102	0202	0101	0000	0101	0202	0909	0101	0102	0101	0102	0404	0202	0202	0102	0202	0202	0102	0202	0000	0404	0203	0303	0303	0303	0101	0102	0101	0202	0203	0204	0101	0707	0202	0202	0202	0202	0303	0102	0203	0000	0202	0102	0102	0202	0101	0101	0303	0202	0202	0101	0101	0203	0203	0303	0303	0101	0203	0102	0202	0101	0102	0000	0303	0202	0505	0000	0202	0101	0202	0101	0102	0103	0103	0101	0101	0202	0303	0103	0102	0102	0101	0101	0202	0303	0404	0102	0000	0202	0102	0101	0101	0102	0101	0101	0202	0000	0202	0102	0103	0104	0101	0101	0102	0505	0202	0102	0101	0101	0202	0203	0202	0000	0202	0000	0202	0102	0101	0203	0000	0202	0203	0101	0102	0202	0102	0202	0101	0101	0202	0203	0202	0102	0102	0103	0101	0203	0202	0101	0202	0202	0101	0101	0203	0202	0202	0101	0303	0202	0202	0202	0101	0102	0101	0101	0101	0102	0101	0202	0101	0303	0203	0101	0103	0000	0303	0000	0101	0202	0102	0101	0203	0606	0101	0102	0101	0303	0202	0101	0101	0103	0303	0101	0203	0101	0101	0505	0203	0202	0101	0101	0202	0101	0101	0101	0000	0202	0303	0202	0202	0103	0103	0101	0202	0101	0101	0101	0102	0202	0404	0000	0202	0102	0202	0203	0202	0101	0000	0102	0303	0101	0103	0404	0101	0101	0202	0102	0203	0101	0101	0101	0303	0102	0101	0102	0404	0101	0304	0000	0202	0101	0101	0202	0101	0202	0101	0404	0405	0304	0000	0505	0103	0103	0103	0102	0202	0000	0103	0202	0202	0104	0202	0000	0202	0202	0101	0102	0101	0404	0202	0101	0202	0202	0205	0404	0303	0102	0202	0202	0204	0303	0101	0202	0303	0101	0303	0202	0103	0202	0202	0101	0404	0202	0101	0202	0202	0101	0202	0202	0102	0304	0101	0102	0102	0202	0101	0101	0101	0101	0101	0303	0404	0202	0203	0102	0102	0000	0202	0202	0101	0202	0202	0102	0101	0103	0202	0101	0202	0202	0104	0101	0101	0101	0101	0102	0202	0202	0000	0101	0202	0101	0103	0202	0202	0101	0404	0202	0202	0102	0303	0000	0202	0303	0202	0203	0203	0202	0303	0102	0105	0103	0101	0101	0404	0101	0404	0101	0101	0102	0103	0202	0303	0303	0202	0000	0103	0404	0303	0101	0101	0303	0102	0202	0101	0202	0101	0101	0103	0000	0202	0104	0202	0102	0103	0101	0202	0304	0101	0303	0202	0101	0202	0102	0101	0303	0404	0202	0101	0102	1111	0102	0000	0202	0303	0202	0102	0202	0101	0404	0102	0102	0505	0101	0102	0102	0101	0202	0103	0101	0103	0101	0203	0101	0202	0102	0101	0101	0202	0101	0101	0101	0101	0101	0101	0000	0202	0101	0404	0303	0101	0101	0102	0204	0103	0101	0000	0101	0202	0202	0101	0102	0101	0202	0102	0205	0101	0303	0102	0202	0103	0202	0303	0101	0101	0202	0101	0101	0202	0101	0404	0304	0202	0101	0204	0202	0202	0202	0102	0101	0101	0101	0102	0101	0101	0101	0203	0303	0101	0102	0404	0000	0303	0101	0304	0202	0000	0103	0101	0101	0102	0202	0202	0203	0203	0101	0202	0101	0303	0000	0101	0102	0000	0204	0303	0202	0101	0102	0104	0203	0101	0102	0000	0404	0202	0101	0101	0000	0102	0303	0105	0303	0102	0909	0202	0202	0303	0102	0102	0101	0202	0101	0000	0202	0102	0103	0202	0203	0101	0102	0303	0101	0202	0000	0101	0105	0101	0303	0101	0202	0606	0000	0404	0303	0101	0000	0101	0103	0404	0202	0102	0202	0000	0202	0203	0202	0202	0202	0202	0101	0101	0202	0102	0202	0404	0101	0103	0000	0203	0101	0104	0202	0101	0101	0104	0202	0303	0203	0101	0101	0101	0607	0103	0101	0202	0101	0101	0000	0505	0102	0304	0202	0606	0102	0101	0202	0303	0102	0202	0103	0202	0303	0102	0202	0101	0000	0102	0202	0102	0404	0404	0202	0101	0101	0101	0203	0101	0303	0101	0202	0102	0202	0103	0202	0303	0202	0104	0202	0101	0101	0101	0102	0203	0102	0202	0202	0303	0404	0303	0102	0303	0101	0103	0404	0102	0202	0101	0102	0102	0202	0104	0404	0102	0101	0202	0404	0104	0101	0102	0101	0102	0102	0101	0202	0202	0103	0303	0203	0101	0000	0303	0202	0203	0202	0102	0101	0102	0101	0202	0101	0102	0202	0103	0101	0202	0204	0404	0101	0101	0202	0203	0101	0204	0101	0203	0404	0202	0101	0101	0103	0202	0102	0104	0202	0404	0101	0303	0202	0303	0102	0102	0202	0202	0202	0303	0202	0202	0202	0203	0303	0101	0303	0202	0303	0404	0202	0202	0202	0102	0404	0202	0101	0101	0404	0202	0404	0505	0202	0000	0203	0202	0303	0202	0404	0202	0203	0101	0202	0102	0101	0303	0202	0101	0101	0202	0102	0204	0101	0000	0101	0202	0202	0101	0303	0101	0202	0000	0102	0103	0202	0202	0101	0202	0202	0202	0101	0101	0202	0202	0202	0202	0202	0303	0202	0202	0101	0101	0101	0000	0000	0101	0202	0202	0101	0101	0101	0101	0101	0203	0303	0203	0202	0202	0101	0202	0202	0202	0202	0101	0101	0101	0303	0101	0202	0102	0101	0202	0202	0202	0103	0103	0101	0101	0103	0101	0102	0202	0505	0102	0102	0101	0303	0202	0101	0202	0101	0202	0102	0101	0101	0304	0202	0307	0506	0303	0101	0203	0203	0304	0202	0101	0505	0202	0203	0202	0303	0101	0404	0202	0101	0202	0307	0202	0102	0101	0103	0404	0303	0101	0202	0303	0101	0101	0102	0202	0404	0102	0101	0101	0202	0202	0101	0202	0202	0303	0204	0101	0203	0101	0202	0203	0101	0102	0303	0202	0202	0303	0101	0103	0202	0101	0303	0102	0203	0404	0303	0202	0202	0303	0205	0101	0102	0205	0101	0101	0102	0101	0202	0101	0202	0303	0202	0202	0102	0000	0101	0103	0202	0103	0101	0202	0202	0103	0202	0203	0202	0303	0101	0202	0101	0202	0101	0405	0101	0303	0102	0102	0102	0203	0102	0101	0202	0101	0202	0303	0103	0202	0303	0101	0101	0202	0101	0101	0303	0101	0101	0203
Dvex095,	0101	0203	0101	0102	0202	0202	0203	0102	0101	0101	0000	0202	0303	0203	0102	0101	0101	0000	0303	0102	0202	0202	0203	0102	0202	0202	0303	0305	0205	0102	0202	0203	0202	0303	0303	0405	0202	0202	0202	0205	0202	0101	0101	0303	0303	0000	0203	0303	0102	0104	0101	0101	0101	0102	0101	0202	0303	0303	0202	0000	0000	0000	0202	0303	0101	0202	0101	0103	0101	0101	0101	0202	0303	0102	0202	0103	0102	0101	0101	0101	0203	0202	0404	0202	0303	0303	0202	0104	0202	0101	0102	0202	0104	0103	0202	0202	0000	0202	0202	0102	0202	0101	0202	0202	0104	0101	0202	0303	0106	0102	0404	0102	0202	0305	0202	0202	0202	0101	0101	0303	0202	0102	0505	0505	0101	0606	0101	0102	0202	0102	0102	0102	0102	0606	0202	0303	0102	0305	0203	0202	0102	0102	0101	0104	0103	0101	0202	0101	0202	0203	0202	0101	0202	0202	0101	0101	0202	0202	0102	0202	0101	0101	0202	0000	0000	0202	0101	0101	0303	0203	0102	0101	0202	0202	0202	0202	0101	0101	0102	0204	0202	0000	0102	0101	0101	0101	0202	0101	0303	0102	0101	0102	0101	0202	0101	0101	0707	0203	0202	0101	0102	0202	0000	0202	0304	0101	0000	0102	0404	0202	0102	0101	0101	0202	0101	0404	0102	0000	0101	0101	0202	0202	0102	0101	0000	0202	0102	0202	0808	0405	0101	0102	0102	0102	0202	0102	0101	0303	0202	0101	0202	0101	0505	0202	0203	0202	0102	0105	0707	0102	0204	0606	0304	0101	0305	0303	0203	0102	0101	0606	0202	0102	0202	0303	0102	0103	0101	0102	0304	0203	0000	0202	0000	0303	0101	0103	0202	0404	0102	0202	0505	0103	0101	0203	0101	0103	0101	0303	0101	0303	0103	0101	0101	0101	0103	0101	0304	0202	0202	0202	0202	0202	0202	0102	0202	0202	0202	0303	0303	0202	0505	0303	0102	0000	0101	0202	0203	0103	0202	0202	0101	0203	0202	0204	0202	0102	0101	0202	0000	0202	0202	0101	0203	0101	0202	0405	0404	0101	0101	0202	0303	0101	0102	0101	0101	0202	0306	0203	0202	0202	0202	0202	0606	0404	0101	0101	0203	0101	0101	0808	0101	0103	0101	0202	0101	0102	0102	0202	0202	0303	0000	0404	0101	0101	0206	0203	0204	0101	0102	0404	0202	0202	0202	0202	0202	0102	0102	0101	0202	0303	0205	0202	0000	0101	0000	0102	0102	0303	0102	0202	0303	0202	0303	0000	0202	0101	0101	0101	0203	0202	0202	0103	0102	0102	0202	0303	0610	0101	0202	0101	0707	0000	0202	0202	0103	0202	0101	0304	0103	0102	0101	0101	0303	0305	0202	0202	0202	0505	0303	0101	0102	0102	0102	0202	0101	0204	0102	0202	0000	0303	0202	0101	0202	0103	0606	0303	0203	0203	0303	0405	0102	0101	0102	0000	0101	0102	0101	0000	0202	0303	0202	0202	0202	0102	0000	0101	0101	0606	0202	0204	0202	0101	0104	0101	0202	0101	0202	0101	0606	0101	0202	0202	0204	0101	0202	0202	0304	0101	0101	0101	0101	0202	0101	0101	0303	0101	0101	0202	0101	0102	0203	0202	0202	0202	0303	0103	0101	0303	0404	0101	0102	0101	0404	0203	0202	0202	0101	0404	0202	0303	0103	0101	0103	0303	0304	0207	0202	0304	0101	0202	0102	0000	0101	0202	0101	0103	0101	0101	0202	0102	0207	0202	0101	0102	0104	0101	0203	0104	0103	0404	0101	0101	0101	0303	0303	0101	0101	0202	0000	0404	0202	0101	0102	0000	0102	0303	0404	0202	0103	0505	0101	0202	0202	0103	0102	0101	0202	0202	0202	0303	0101	0202	0102	0203	0101	0202	0202	0101	0101	0000	0103	0101	0102	0202	0303	0105	0203	0102	0103	0108	0202	0102	0102	0202	0102	0202	0101	0101	0303	0202	0101	0102	0303	0202	0202	0102	0101	0203	0202	0101	0101	0101	0101	0101	0202	0101	0202	0505	0101	0202	0101	0101	0103	0202	0203	0909	0101	0101	0202	0102	0202	0101	0101	0102	0101	0102	0202	0203	0101	0102	0202	0202	0101	0505	0202	0202	0202	0202	0304	0202	0202	0101	0303	0202	0303	0102	0202	0202	0101	0202	0102	0102	0102	0404	0101	0102	0304	0000	0304	0102	0101	0101	0202	0202	0101	0404	0102	0101	0103	0102	0203	0202	0000	0202	0303	0101	0101	0101	0203	0202	0202	0101	0202	0101	0102	0303	0101	0203	0708	0202	0101	0202	0101	0303	0202	0101	0202	0102	0505	0102	0101	0304	0202	0404	0202	0404	0203	0202	0505	0303	0000	0202	0202	0102	0101	0103	0102	0102	0202	0101	0102	0202	0305	0101	0303	0205	0101	0101	0000	0202	0303	0101	0202	0304	0202	0000	0101	0103	0909	0111	0202	0303	0101	0202	0304	0101	0202	0101	0102	0303	0202	0203	0303	0303	0205	0203	0101	0102	0102	0101	0304	0404	0303	0202	0202	0103	0404	0203	0202	0101	0405	0404	0102	0101	0101	0102	0202	0202	0101	0202	0304	0101	0101	0103	0102	0404	0202	0000	0101	0202	0101	0202	0204	0505	0102	0102	0202	0202	0101	0202	0103	0101	0202	0102	0101	0101	0202	0203	0102	0101	0707	0303	0303	0000	0202	0102	0303	0101	0103	0101	0102	0202	0203	0303	0102	0000	0102	0202	0203	0202	0202	0102	0101	0102	0000	0202	0102	0101	0202	0404	0204	0202	0102	0101	0203	0101	0202	0709	0303	0202	0101	0103	0202	0102	0102	0000	0101	0102	0102	0202	0101	0202	0710	0707	0000	0101	0202	0102	0202	0101	0101	0101	0303	0101	0202	0101	0000	0505	0101	0101	0101	0101	0203	0304	0404	0303	0102	0202	0101	0303	0202	0202	0404	0203	0303	0404	0202	0000	0203	0101	0101	0202	0000	0102	0103	0202	0101	0202	0101	0101	0202	0202	0202	0000	0102	0303	0303	0202	0204	0101	0101	0101	0404	0101	0202	0101	0101	0303	0202	0202	0102	0000	0202	0101	0102	0101	0202	0505	0101	0101	0000	0000	0202	0101	0102	0101	0000	0101	0101	0101	0102	0103	0304	0103	0202	0202	0102	0202	0202	0202	0101	0606	0204	0202	0203	0101	0104	0303	0105	0101	0103	0202	0102	0103	0202	0101	0202	0101	0101	0000	0202	0202	0303	0000	0404	0000	0103	0102	0202	0101	0203	0102	0101	0102	0202	0000	0101	0000	0000	0303	0203	0505	0102	0101	0101	0202	0000	0505	0101	0101	0404	0101	0101	0101	0303	0101	0102	0000	0102	0203	0101	0303	0101	0101	0202	0202	0101	0202	0101	0101	0202	0101	0303	0303	0101	0202	0101	0303	0000	0101	0203	0202	0202	0202	0202	0203	0202	0303	0404	0202	0303	0101	0101	0000	0202	0102	0303	0000	0104	0202	0103	0101	0101	0303	0304	0102	0202	0102	0202	0202	0102	0000	0101	0102	0102	0101	0202	0101	0102	0304	0203	0202	0105	0303	0404	0202	0101	0102	0303	0000	0102	0102	0101	0101	0303	0303	0202	0303	0202	0606	0102	0102	0101	0202	0101	0202	0102	0101	0101	0202	0505	0202	0303	0101	0202	0202	0101	0102	0103	0102	0202	0101	0000	0101	0202	0909	0101	0102	0101	0102	0000	0202	0202	0102	0202	0202	0102	0202	0000	0404	0203	0203	0303	0305	0101	0102	0101	0202	0203	0204	0101	0707	0202	0202	0202	0202	0303	0102	0203	0000	0202	0102	0102	0202	0101	0101	0303	0202	0202	0101	0101	0203	0203	0303	0303	0101	0203	0102	0202	0101	0102	0000	0303	0202	0505	0000	0202	0101	0202	0101	0102	0103	0103	0101	0101	0202	0303	0103	0102	0102	0101	0101	0202	0303	0404	0102	0000	0202	0102	0101	0101	0102	0101	0101	0202	0000	0202	0102	0103	0104	0101	0101	0102	0505	0202	0102	0101	0101	0202	0203	0202	0000	0202	0000	0202	0102	0101	0203	0000	0202	0203	0101	0102	0202	0102	0202	0101	0101	0202	0203	0202	0102	0102	0103	0101	0203	0204	0101	0202	0202	0101	0101	0203	0202	0202	0101	0303	0202	0202	0202	0101	0102	0102	0101	0101	0102	0101	0202	0101	0303	0203	0101	0103	0000	0303	0000	0000	0202	0102	0101	0203	0606	0101	0102	0101	0303	0202	0101	0101	0103	0303	0101	0203	0101	0101	0505	0203	0202	0101	0101	0202	0101	0101	0101	0000	0202	0303	0202	0202	0303	0103	0101	0202	0101	0101	0101	0102	0202	0404	0000	0202	0102	0202	0203	0202	0101	0000	0102	0303	0101	0103	0404	0101	0101	0202	0102	0203	0101	0101	0101	0303	0102	0101	0102	0404	0101	0304	0000	0202	0101	0101	0202	0101	0202	0101	0404	0405	0304	0000	0507	0103	0103	0103	0102	0202	0000	0304	0202	0202	0101	0202	0000	0202	0202	0101	0102	0101	0404	0202	0101	0202	0202	0205	0404	0304	0102	0202	0202	0204	0303	0101	0202	0303	0101	0303	0202	0103	0202	0202	0101	0404	0202	0101	0202	0202	0101	0203	0202	0102	0304	0101	0102	0102	0202	0101	0101	0101	0101	0101	0303	0404	0202	0203	0102	0102	0000	0202	0202	0101	0202	0202	0102	0101	0103	0202	0101	0202	0202	0104	0101	0101	0101	0101	0102	0202	0202	0909	0101	0202	0101	0103	0202	0202	0101	0404	0202	0202	0102	0303	0000	0202	0303	0202	0203	0203	0202	0303	0102	0105	0103	0101	0101	0000	0101	0404	0101	0101	0102	0103	0202	0303	0303	0202	0000	0103	0404	0303	0101	0101	0303	0102	0202	0101	0202	0101	0101	0103	0000	0202	0104	0202	0102	0103	0101	0202	0304	0101	0303	0202	0101	0202	0102	0101	0303	0404	0202	0101	0102	0000	0102	0000	0202	0303	0202	0102	0202	0101	0404	0102	0102	0505	0101	0102	0102	0101	0202	0103	0101	0103	0101	0203	0101	0202	0102	0101	0101	0202	0101	0101	0101	0101	0101	0101	0000	0202	0101	0404	0303	0101	0101	0102	0204	0103	0101	0000	0101	0202	0202	0101	0102	0101	0202	0102	0205	0101	0303	0102	0202	0103	0202	0303	0101	0101	0202	0101	0101	0202	0101	0404	0304	0202	0101	0204	0202	0202	0202	0102	0101	0101	0101	0102	0101	0101	0101	0203	0304	0101	0102	0404	0000	0303	0101	0304	0202	0000	0103	0101	0101	0102	0202	0202	0203	0203	0101	0202	0101	0303	0000	0101	0102	0000	0204	0303	0202	0101	0102	0104	0203	0101	0102	0000	0404	0202	0101	0000	0000	0102	0303	0105	0303	0102	0909	0202	0202	0303	0102	0102	0101	0202	0101	0000	0202	0102	0103	0202	0203	0101	0102	0303	0101	0202	0000	0101	0505	0101	0303	0101	0202	0606	0000	0404	0303	0101	0000	0101	0103	0404	0202	0102	0202	0303	0202	0203	0202	0202	0202	0202	0101	0101	0202	0102	0202	0404	0101	0103	0000	0203	0101	0104	0202	0101	0101	0104	0202	0303	0203	0101	0101	0101	0207	0103	0101	0202	0101	0101	0000	0305	0102	0304	0202	0606	0102	0101	0202	0303	0102	0202	0103	0202	0303	0102	0202	0101	0000	0102	0202	0102	0404	0204	0202	0101	0101	0101	0203	0101	0303	0101	0202	0102	0202	0103	0202	0303	0202	0104	0202	0101	0101	0101	0102	0203	0202	0202	0202	0000	0404	0303	0102	0303	0101	0103	0404	0102	0202	0101	0102	0102	0202	0104	0404	0102	0101	0102	0404	0104	0101	0102	0101	0102	0102	0101	0202	0202	0103	0303	0203	0101	0000	0303	0202	0203	0202	0102	0101	0102	0101	0202	0101	0102	0202	0103	0101	0202	0204	0404	0101	0101	0202	0203	0101	0204	0101	0203	0404	0202	0101	0101	0103	0202	0102	0104	0202	0404	0101	0303	0202	0303	0102	0102	0202	0202	0202	0303	0202	0202	0202	0203	0303	0101	0303	0202	0303	0404	0202	0202	0202	0102	0404	0202	0101	0101	0404	0202	0404	0505	0202	0000	0203	0202	0303	0202	0404	0207	0203	0101	0202	0102	0101	0303	0202	0102	0101	0202	0102	0204	0101	0000	0101	0202	0202	0101	0303	0101	0202	0000	0102	0103	0202	0202	0101	0202	0202	0202	0101	0101	0202	0202	0202	0202	0202	0303	0202	0202	0101	0101	0101	0000	0000	0101	0000	0202	0101	0101	0101	0101	0101	0203	0303	0203	0202	0202	0101	0202	0202	0202	0202	0101	0101	0101	0303	0101	0202	0102	0101	0202	0202	0202	0103	0103	0101	0101	0103	0101	0102	0202	0505	0102	0102	0101	0303	0202	0101	0202	0101	0202	0102	0101	0101	0304	0202	0607	0506	0303	0101	0203	0203	0304	0202	0101	0505	0202	0203	0202	0303	0101	0404	0202	0101	0202	0307	0102	0102	0102	0103	0404	0303	0101	0202	0303	0101	0101	0102	0202	0404	0102	0101	0101	0202	0202	0101	0202	0202	0303	0204	0101	0203	0101	0202	0203	0101	0102	0303	0202	0202	0303	0101	0103	0202	0101	0303	0102	0203	0404	0303	0202	0000	0303	0205	0101	0102	0205	0101	0101	0102	0101	0202	0101	0202	0303	0202	0202	0102	0000	0101	0103	0202	0103	0101	0202	0000	0103	0202	0203	0202	0303	0101	0202	0104	0202	0101	0405	0101	0303	0102	0102	0102	0203	0102	0101	0202	0101	0202	0303	0103	0202	0303	0101	0101	0202	0101	0101	0303	0101	0101	0203
Dvex096,	0101	0203	0101	0102	0202	0202	0203	0102	0101	0101	0000	0202	0303	0203	0102	0101	0101	0000	0303	0102	0202	0202	0203	0102	0202	0202	0303	0303	0505	0102	0202	0203	0202	0303	0303	0405	0202	0202	0202	0205	0202	0101	0101	0303	0303	0306	0203	0303	0102	0104	0101	0101	0101	0102	0101	0202	0303	0303	0202	0000	0000	0000	0202	0303	0101	0202	0101	0103	0101	0101	0101	0202	0303	0102	0202	0103	0102	0101	0101	0101	0203	0202	0404	0202	0303	0303	0202	0104	0202	0101	0102	0202	0104	0103	0202	0202	0000	0202	0202	0102	0202	0101	0202	0202	0104	0101	0202	0303	0101	0102	0404	0102	0202	0305	0202	0202	0202	0101	0101	0303	0203	0102	0505	0505	0101	0606	0101	0102	0202	0102	0102	0102	0102	0606	0202	0303	0102	0305	0203	0202	0102	0102	0101	0104	0103	0101	0202	0101	0202	0203	0202	0101	0202	0202	0101	0101	0202	0202	0102	0202	0101	0101	0202	0708	0000	0202	0101	0101	0303	0203	0102	0101	0202	0202	0202	0202	0101	0101	0102	0204	0202	0000	0102	0101	0102	0101	0202	0101	0303	0102	0101	0102	0101	0202	0101	0101	0107	0203	0202	0101	0102	0202	0404	0202	0303	0101	0707	0102	0404	0202	0102	0101	0101	0202	0101	0404	0102	0000	0101	0101	0202	0202	0102	0101	0000	0202	0102	0202	0808	0404	0101	0102	0102	0102	0202	0102	0101	0303	0202	0101	0202	0101	0505	0202	0203	0202	0102	0105	0707	0102	0204	0606	0104	0101	0305	0303	0203	0102	0101	0606	0202	0102	0202	0303	0102	0101	0101	0102	0304	0203	0000	0202	0000	0303	0101	0103	0202	0404	0102	0202	0505	0103	0101	0203	0101	0103	0101	0303	0101	0303	0103	0101	0101	0101	0103	0101	0304	0202	0202	0202	0202	0202	0202	0102	0202	0202	0202	0303	0303	0202	0505	0303	0102	0000	0101	0202	0203	0103	0202	0202	0101	0203	0202	0204	0202	0102	0101	0202	0000	0202	0202	0101	0203	0101	0202	0405	0404	0101	0101	0202	0303	0101	0102	0101	0101	0202	0306	0203	0202	0202	0202	0202	0606	0404	0101	0101	0203	0101	0101	0808	0101	0103	0101	0202	0101	0102	0102	0202	0202	0303	0000	0404	0101	0101	0606	0203	0204	0101	0102	0404	0202	0202	0202	0202	0202	0102	0102	0101	0202	0303	0205	0202	0000	0101	0000	0102	0102	0303	0102	0202	0303	0202	0303	0303	0202	0101	0101	0101	0203	0202	0202	0103	0102	0102	0202	0303	1010	0101	0202	0101	0000	0000	0202	0202	0103	0202	0101	0304	0103	0102	0101	0101	0303	0305	0202	0202	0202	0505	0303	0101	0101	0102	0102	0202	0101	0204	0102	0202	0000	0303	0202	0101	0202	0103	0606	0303	0203	0203	0303	0405	0102	0101	0102	0000	0101	0102	0101	0000	0202	0303	0202	0202	0202	0102	0000	0101	0101	0606	0202	0204	0202	0101	0104	0101	0202	0101	0202	0101	0606	0101	0202	0202	0204	0101	0202	0202	0304	0101	0101	0101	0101	0202	0101	0101	0303	0101	0101	0202	0101	0102	0203	0202	0202	0202	0303	0103	0101	0303	0404	0101	0102	0101	0404	0203	0202	0202	0101	0404	0202	0203	0103	0101	0103	0303	0304	0707	0202	0304	0101	0202	0102	0000	0101	0102	0101	0103	0101	0101	0202	0102	0207	0202	0101	0102	0104	0101	0203	0104	0103	0404	0101	0101	0101	0303	0303	0101	0101	0202	0000	0404	0202	0101	0102	0303	0102	0303	0404	0202	0103	0505	0101	0202	0202	0103	0102	0101	0202	0202	0202	0303	0101	0202	0102	0203	0101	0202	0202	0101	0101	0000	0103	0101	0102	0202	0303	0105	0203	0102	0103	0808	0202	0102	0102	0202	0102	0202	0101	0101	0303	0202	0101	0102	0303	0202	0202	0102	0101	0203	0202	0101	0101	0101	0101	0101	0202	0101	0202	0505	0101	0202	0101	0101	0103	0202	0203	0909	0101	0101	0202	0102	0202	0101	0101	0102	0101	0102	0202	0203	0101	0101	0202	0202	0101	0505	0202	0202	0202	0202	0304	0202	0202	0101	0303	0202	0303	0102	0202	0202	0101	0202	0102	0102	0102	0404	0101	0102	0304	0000	0304	0102	0101	0101	0202	0202	0101	0404	0102	0101	0103	0102	0203	0202	0000	0202	0303	0101	0101	0101	0203	0202	0202	0101	0202	0101	0102	0303	0101	0203	0707	0202	0101	0202	0101	0303	0202	0101	0202	0102	0505	0102	0101	0304	0202	0404	0202	0404	0203	0202	0505	0303	0000	0202	0202	0102	0101	0103	0102	0102	0202	0101	0102	0202	0505	0101	0303	0505	0101	0101	0000	0202	0303	0101	0202	0304	0202	0000	0101	0103	0909	1111	0202	0303	0101	0202	0304	0101	0202	0101	0102	0303	0202	0203	0303	0303	0205	0203	0105	0102	0102	0101	0304	0404	0303	0202	0202	0103	0404	0203	0202	0101	0405	0404	0102	0101	0101	0102	0202	0205	0101	0202	0304	0101	0101	0103	0102	0404	0202	0000	0101	0202	0101	0202	0204	0505	0102	0102	0202	0202	0101	0202	0103	0101	0202	0102	0101	0101	0202	0203	0102	0101	0707	0303	0303	0000	0202	0102	0303	0101	0103	0101	0102	0202	0203	0303	0102	0000	0102	0202	0203	0202	0202	0102	0101	0102	0000	0202	0102	0101	0202	0404	0204	0202	0102	0101	0203	0101	0202	0709	0303	0202	0101	0103	0202	0102	0102	0000	0101	0102	0102	0202	0101	0202	0707	0707	0000	0101	0202	0102	0202	0101	0101	0101	0303	0101	0202	0101	0000	0505	0101	0101	0101	0101	0203	0304	0404	0303	0102	0202	0101	0303	0202	0202	0404	0203	0303	0404	0202	0000	0203	0102	0101	0202	0000	0102	0103	0202	0101	0202	0101	0101	0202	0202	0202	0000	0102	0303	0303	0202	0204	0101	0101	0101	0404	0101	0202	0101	0101	0303	0202	0202	0102	0404	0202	0101	0102	0101	0202	0505	0101	0101	0000	0404	0202	0101	0102	0101	0000	0101	0101	0101	0102	0103	0304	0103	0202	0202	0102	0202	0202	0202	0101	0607	0204	0202	0203	0101	0104	0303	0105	0101	0103	0202	0102	0103	0202	0101	0202	0101	0101	0000	0202	0202	0303	0000	0404	0000	0103	0102	0202	0101	0303	0102	0101	0102	0202	0000	0101	0000	0606	0303	0203	0505	0102	0101	0101	0202	0000	0505	0101	0101	0404	0101	0101	0101	0303	0101	0102	0000	0102	0203	0101	0303	0101	0101	0202	0202	0101	0202	0101	0101	0202	0101	0303	0303	0101	0202	0101	0303	0000	0101	0203	0202	0202	0202	0202	0203	0202	0303	0404	0202	0303	0101	0101	0405	0202	0102	0303	0000	0104	0202	0101	0101	0101	0303	0303	0102	0202	0102	0202	0202	0102	0000	0101	0102	0102	0101	0202	0101	0102	0304	0203	0202	0000	0303	0404	0202	0101	0102	0303	0000	0102	0102	0101	0101	0303	0303	0202	0303	0202	0606	0102	0102	0101	0202	0101	0202	0102	0101	0101	0202	0505	0202	0303	0101	0202	0202	0101	0102	0103	0102	0202	0101	0000	0101	0202	0909	0101	0102	0101	0102	0404	0202	0202	0102	0202	0202	0102	0202	0404	0404	0203	0303	0303	0303	0101	0102	0101	0202	0203	0204	0101	0707	0202	0202	0202	0202	0303	0102	0203	0000	0202	0102	0102	0202	0101	0101	0303	0202	0202	0101	0101	0203	0203	0303	0303	0101	0203	0102	0202	0101	0102	0000	0303	0202	0505	0000	0202	0101	0202	0101	0102	0103	0103	0101	0101	0202	0303	0103	0102	0102	0101	0101	0202	0303	0404	0102	0000	0202	0102	0101	0101	0102	0101	0101	0202	0000	0202	0102	0103	0104	0101	0101	0102	0505	0202	0102	0101	0101	0202	0203	0202	0000	0202	0505	0202	0102	0101	0203	0000	0202	0203	0101	0102	0202	0102	0202	0101	0101	0202	0203	0202	0102	0102	0103	0101	0203	0202	0101	0202	0202	0101	0101	0203	0202	0202	0101	0303	0202	0202	0202	0101	0102	0101	0101	0101	0102	0101	0202	0101	0303	0203	0101	0103	0404	0303	0000	0101	0202	0102	0101	0203	0606	0101	0102	0101	0303	0202	0101	0101	0103	0303	0101	0203	0101	0101	0505	0203	0202	0101	0101	0202	0101	0101	0101	0000	0202	0303	0202	0202	0303	0103	0101	0202	0101	0101	0101	0102	0202	0404	0000	0202	0102	0202	0203	0202	0101	0000	0102	0303	0101	0103	0104	0101	0101	0202	0102	0203	0101	0101	0101	0303	0102	0101	0102	0404	0101	0304	0000	0202	0101	0101	0202	0101	0202	0101	0404	0405	0304	0000	0505	0103	0103	0103	0102	0202	0000	0303	0202	0202	0103	0202	0000	0202	0202	0101	0102	0101	0404	0202	0101	0202	0202	0205	0404	0303	0102	0202	0202	0204	0303	0101	0202	0303	0101	0303	0202	0103	0202	0202	0101	0404	0202	0101	0202	0202	0101	0202	0202	0102	0304	0101	0102	0102	0202	0101	0101	0101	0101	0101	0303	0404	0202	0203	0102	0102	0000	0202	0202	0101	0202	0202	0102	0101	0103	0202	0101	0202	0202	0104	0101	0101	0101	0101	0102	0202	0202	0709	0101	0202	0101	0103	0202	0202	0101	0404	0202	0202	0102	0303	0000	0202	0303	0202	0203	0203	0202	0303	0102	0105	0103	0101	0101	0404	0101	0404	0101	0101	0102	0103	0102	0303	0303	0202	0000	0103	0404	0303	0101	0101	0303	0102	0202	0101	0202	0101	0101	0103	0000	0202	0104	0202	0102	0103	0101	0202	0304	0101	0303	0202	0101	0202	0102	0101	0303	0404	0202	0101	0102	0511	0102	0000	0202	0303	0202	0102	0202	0101	0404	0102	0102	0505	0101	0102	0102	0101	0202	0103	0101	0103	0101	0203	0101	0202	0102	0101	0101	0202	0101	0101	0101	0101	0101	0101	0000	0202	0101	0404	0303	0101	0101	0102	0204	0103	0101	0000	0101	0202	0202	0101	0102	0101	0202	0102	0205	0101	0303	0102	0202	0103	0202	0303	0101	0101	0202	0101	0101	0202	0101	0404	0304	0202	0101	0204	0202	0202	0202	0102	0101	0101	0101	0102	0101	0101	0101	0203	0303	0101	0102	0404	0000	0303	0101	0304	0202	0000	0103	0101	0101	0102	0202	0202	0203	0203	0101	0202	0101	0303	0000	0101	0102	0000	0204	0303	0202	0101	0102	0104	0203	0101	0102	0000	0404	0202	0101	0101	0000	0102	0303	0105	0303	0102	0309	0202	0202	0303	0102	0102	0101	0202	0101	0000	0202	0102	0103	0202	0203	0101	0102	0303	0101	0202	0000	0101	0505	0101	0303	0101	0202	0606	0707	0404	0303	0101	0000	0101	0103	0404	0202	0102	0202	0303	0202	0203	0202	0202	0202	0202	0101	0101	0202	0102	0202	0404	0101	0103	0000	0203	0101	0104	0202	0101	0101	0104	0202	0303	0203	0101	0101	0101	0707	0103	0101	0202	0101	0101	0000	0505	0102	0304	0202	0606	0102	0101	0202	0303	0102	0202	0103	0202	0303	0102	0202	0101	0000	0102	0202	0102	0404	0404	0202	0101	0101	0101	0203	0101	0303	0101	0202	0102	0202	0103	0202	0303	0202	0104	0202	0101	0101	0101	0102	0203	0202	0202	0202	0303	0404	0303	0102	0303	0101	0103	0404	0102	0202	0101	0102	0102	0202	0104	0404	0102	0101	0202	0404	0104	0101	0102	0101	0102	0102	0101	0202	0202	0103	0303	0203	0101	0000	0303	0202	0203	0202	0102	0101	0102	0101	0202	0101	0102	0202	0103	0101	0202	0204	0404	0101	0101	0202	0203	0101	0404	0101	0203	0404	0202	0101	0101	0103	0202	0102	0104	0202	0404	0101	0303	0202	0303	0102	0102	0202	0202	0202	0303	0202	0202	0202	0203	0303	0101	0000	0202	0303	0404	0202	0202	0202	0102	0404	0202	0101	0101	0404	0202	0404	0505	0202	0000	0203	0202	0303	0202	0404	0202	0203	0101	0202	0102	0101	0303	0202	0101	0101	0202	0102	0204	0101	0606	0101	0202	0202	0101	0303	0101	0202	0000	0102	0103	0202	0202	0101	0202	0202	0202	0101	0101	0202	0202	0202	0202	0202	0303	0202	0202	0101	0101	0101	0000	0000	0101	0206	0202	0101	0101	0101	0101	0101	0203	0303	0203	0202	0202	0101	0202	0202	0202	0202	0101	0101	0101	0303	0101	0202	0102	0101	0202	0202	0202	0103	0103	0101	0101	0103	0101	0102	0202	0505	0102	0102	0101	0303	0202	0101	0202	0101	0202	0102	0101	0101	0304	0202	0707	0506	0303	0101	0203	0203	0304	0202	0101	0505	0202	0203	0202	0303	0101	0404	0202	0101	0202	0307	0202	0102	0102	0103	0404	0303	0101	0202	0303	0101	0101	0102	0202	0404	0102	0101	0101	0202	0202	0101	0202	0202	0303	0204	0101	0203	0101	0202	0203	0101	0102	0303	0202	0202	0303	0101	0103	0202	0101	0303	0102	0203	0404	0303	0202	0202	0303	0205	0101	0102	0205	0101	0101	0102	0101	0202	0101	0202	0203	0202	0202	0102	0000	0101	0103	0202	0103	0101	0202	0202	0103	0202	0203	0202	0303	0101	0202	0101	0202	0101	0405	0101	0303	0102	0102	0102	0203	0102	0101	0202	0101	0202	0303	0103	0202	0303	0101	0101	0202	0101	0101	0303	0101	0101	0203
Dvex097,	0101	0102	0304	0101	0202	0202	0203	0101	0202	0101	0202	0000	0303	0103	0102	0103	0102	0202	0303	0102	0203	0202	0102	0102	0102	0204	0303	0303	0505	0202	0102	0000	0102	0303	0203	0404	0202	0202	0202	0101	0202	0101	0101	0303	0101	0303	0101	0103	0202	0102	0101	0102	0202	0101	0101	0202	0203	0103	0202	0406	0303	0101	0202	0303	0101	0202	0101	0303	0101	0102	0203	0202	0101	0101	0203	0303	0102	0102	0101	0104	0203	0000	0203	0303	0103	0102	0202	0406	0202	0202	0102	0202	0101	0102	0102	0202	0303	0101	0102	0202	0202	0000	0202	0202	0303	0303	0103	0303	0101	0303	0404	0202	0101	0205	0202	0202	0102	0102	0101	0203	0202	0202	0000	0505	0101	0707	0101	0101	0202	0103	0103	0101	0101	0606	0202	0304	0102	0505	0203	0203	0102	0101	0101	0101	0303	0101	0101	0101	0102	0203	0000	0102	0102	0202	0303	0101	0202	0202	0303	0202	0101	0101	0000	0808	0202	0202	0303	0101	0303	0203	0101	0102	0202	0102	0202	0000	0202	0101	0101	0203	0103	0202	0103	0202	0101	0101	0202	0105	0303	0101	0101	0101	0202	0101	0101	0202	0607	0102	0101	0202	0101	0202	0404	0202	0303	0101	0707	0102	0404	0101	0203	0000	0101	0202	0101	0404	0101	0404	0203	0101	0000	0202	0202	0101	0000	0202	0202	0202	0808	0000	0101	0102	0101	0103	0202	0202	0000	0303	0102	0102	0202	0101	0505	0102	0303	0202	0102	0203	0707	0102	0202	0606	0204	0101	0303	0103	0303	0102	0000	0606	0404	0101	0202	0103	0101	0101	0202	0101	0104	0202	0303	0202	0303	0303	0101	0101	0303	0104	0101	0202	0205	0101	0101	0202	0102	0103	0202	0000	0102	0303	0103	0202	0101	0101	0303	0101	0101	0102	0202	0202	0202	0203	0102	0202	0202	0102	0204	0303	0303	0102	0505	0303	0104	0203	0101	0202	0303	0202	0101	0202	0101	0303	0202	0404	0101	0000	0203	0102	0205	0202	0202	0202	0202	0202	0202	0505	0404	0102	0101	0202	0103	0101	0102	0101	0101	0102	0606	0101	0202	0102	0102	0102	0304	0404	0101	0102	0203	0202	0101	0308	0101	0101	0101	0202	0102	0102	0101	0000	0202	0202	0303	0204	0303	0101	0606	0203	0404	0101	0202	0606	0202	0202	0202	0202	0202	0101	0102	0202	0203	0303	0204	0202	0101	0101	0101	0202	0202	0103	0203	0203	0303	0101	0203	0303	0202	0102	0101	0101	0206	0000	0202	0103	0101	0202	0202	0303	0910	0101	0203	0101	0107	0303	0102	0202	0203	0202	0101	0000	0203	0102	0101	0101	0303	0304	0202	0202	0202	0505	0303	0000	0101	0202	0202	0202	0101	0104	0101	0102	0102	0303	0202	0101	0202	0202	0606	0000	0203	0203	0204	0202	0102	0101	0202	0101	0101	0101	0101	0202	0102	0303	0202	0203	0202	0202	0404	0202	0101	0000	0102	0103	0202	0000	0101	0101	0102	0101	0202	0101	0606	0204	0102	0102	0202	0101	0202	0202	0102	0101	0202	0101	0101	0202	0101	0101	0404	0101	0202	0102	0101	0101	0202	0202	0102	0202	0303	0103	0101	0101	0404	0101	0102	0101	0404	0203	0102	0202	0101	0404	0202	0203	0204	0101	0101	0304	0105	0000	0202	0103	0101	0202	0102	0101	0101	0202	0000	0303	0101	0000	0101	0103	0407	0000	0101	0102	0104	0101	0102	0103	0303	0404	0101	0202	0102	0303	0303	0101	0102	0101	0101	0404	0102	0101	0101	0303	0203	0304	0404	0102	0103	0505	0101	0202	0000	0404	0102	0101	0202	0202	0202	0103	0102	0102	0203	0202	0101	0202	0203	0101	0101	0202	0102	0102	0202	0202	0303	0204	0102	0102	0101	0308	0102	0102	0102	0202	0102	0202	0101	0101	0304	0203	0203	0101	0103	0202	0202	0103	0303	0101	0202	0303	0101	0202	0101	0101	0303	0101	0203	0505	0102	0202	0101	0101	0303	0202	0202	0409	0202	0101	0202	0202	0202	0102	0101	0202	0203	0202	0202	0203	0103	0101	0202	0102	0101	0303	0202	0202	0202	0102	0103	0202	0202	0101	0101	0102	0303	0202	0202	0202	0202	0202	0000	0304	0102	0405	0101	0202	0104	0101	0304	0103	0303	0101	0202	0203	0000	0304	0101	0404	0102	0202	0303	0202	0101	0202	0303	0303	0101	0101	0203	0102	0202	0202	0102	0101	0101	0303	0101	0103	0707	0202	0101	0103	0000	0203	0000	0101	0202	0202	0505	0202	0104	0303	0202	0101	0202	0303	0303	0000	0000	0303	0101	0000	0202	0202	0101	0101	0000	0102	0102	0000	0102	0203	0505	0101	0303	0505	0101	0101	0101	0202	0304	0101	0101	0203	0102	0303	0101	0203	0909	0910	0202	0303	0103	0202	0303	0202	0203	0101	0202	0203	0202	0103	0303	0203	0202	0104	0101	0202	0102	0101	0202	0203	0303	0202	0202	0203	0404	0204	0202	0101	0606	0202	0203	0202	0101	0102	0202	0206	0202	0202	0303	0101	0101	0103	0102	0106	0202	0000	0102	0202	0000	0202	0202	0505	0202	0202	0101	0203	0202	0102	0101	0101	0102	0101	0101	0101	0202	0203	0102	0101	0707	0203	0304	0202	0202	0202	0404	0102	0304	0101	0203	0202	0204	0303	0102	0404	0202	0202	0203	0202	0101	0102	0102	0203	0202	0202	0101	0101	0202	0304	0204	0102	0202	0101	0102	0101	0101	0107	0303	0303	0101	0105	0202	0202	0102	0303	0101	0000	0102	0203	0102	0101	0000	0707	0202	0404	0202	0102	0000	0101	0101	0103	0303	0101	0202	0202	0303	0206	0101	0000	0101	0101	0203	0303	0202	0103	0101	0202	0101	0101	0202	0202	0404	0202	0303	0304	0202	0101	0103	0103	0101	0102	0103	0101	0102	0202	0102	0202	0105	0101	0102	0101	0102	0000	0102	0303	0303	0202	0405	0101	0101	0102	0404	0101	0202	0101	0202	0303	0102	0202	0202	0404	0202	0101	0101	0103	0101	0505	0101	0101	0102	0000	0202	0101	0101	0101	0303	0202	0101	0101	0202	0101	0000	0101	0202	0101	0101	0000	0101	0202	0102	0606	0000	0101	0303	0000	0304	0303	0205	0101	0303	0202	0202	0103	0203	0101	0203	0101	0101	0404	0202	0101	0203	0303	0505	0202	0505	0101	0202	0103	0303	0202	0101	0101	0102	0404	0101	0102	0606	0303	0101	0505	0202	0101	0104	0102	0101	0404	0101	0101	0104	0102	0101	0101	0101	0101	0202	0303	0101	0303	0101	0303	0101	0101	0101	0202	0101	0202	0102	0101	0000	0101	0303	0303	0202	0202	0000	0303	0202	0202	0202	0202	0102	0404	0202	0203	0202	0303	0104	0202	0303	0102	0101	0303	0102	0101	0303	0303	0404	0202	0101	0103	0103	0103	0303	0101	0102	0101	0102	0101	0102	0202	0101	0101	0101	0101	0202	0102	0102	0102	0203	0202	0101	0203	0404	0102	0102	0101	0303	0101	0102	0101	0102	0000	0303	0303	0202	0000	0202	0606	0202	0101	0203	0304	0101	0102	0102	0102	0101	0202	0505	0202	0203	0101	0000	0202	0101	0101	0103	0101	0202	0103	0202	0102	0202	0404	0101	0102	0101	0202	0404	0202	0202	0101	0202	0102	0000	0202	0404	0404	0303	0303	0103	0303	0101	0102	0101	0101	0203	0203	0101	0102	0102	0102	0202	0202	0303	0102	0202	0404	0202	0202	0202	0102	0101	0103	0101	0202	0202	0101	0101	0102	0102	0203	0203	0101	0204	0101	0202	0101	0102	0101	0303	0202	0505	0101	0202	0101	0203	0303	0102	0303	0101	0304	0101	0202	0102	0103	0102	0102	0101	0101	0202	0303	0404	0202	0202	0202	0202	0101	0101	0102	0101	0101	0102	0000	0102	0101	0404	0104	0101	0102	0202	0105	0102	0102	0203	0101	0102	0101	0102	0101	0202	0305	0204	0102	0202	0304	0303	0000	0203	0101	0101	0202	0101	0202	0202	0101	0102	0202	0202	0202	0102	0101	0101	0303	0202	0101	0202	0101	0102	0101	0103	0202	0202	0000	0000	0202	0202	0000	0102	0102	0101	0102	0101	0101	0103	0202	0102	0303	0304	0101	0101	0404	0303	0202	0101	0202	0103	0101	0202	0202	0101	0202	0101	0303	0202	0101	0101	0101	0103	0101	0103	0101	0101	0105	0202	0202	0101	0102	0202	0102	0103	0102	0202	0202	0303	0102	0103	0303	0102	0103	0202	0102	0103	0102	0404	0202	0202	0101	0202	0202	0102	0102	0202	0102	0101	0101	0203	0103	0303	0404	0304	0103	0202	0101	0303	0101	0202	0101	0303	0202	0101	0202	0404	0303	0303	0303	0202	0101	0101	0202	0101	0202	0101	0404	0202	0304	0102	0505	0202	0103	0103	0000	0202	0101	0202	0202	0303	0101	0202	0101	0102	0202	0101	0202	0101	0404	0101	0101	0202	0303	0505	0404	0305	0102	0102	0202	0205	0303	0304	0101	0303	0101	0303	0202	0103	0102	0202	0101	0404	0202	0101	0202	0202	0101	0203	0202	0102	0103	0102	0101	0202	0202	0101	0101	0101	0101	0101	0303	0404	0202	0202	0101	0202	0101	0101	0202	0101	0202	0303	0103	0101	0203	0204	0202	0202	0203	0304	0000	0101	0101	0101	0102	0202	0102	0909	0101	0202	0101	0303	0202	0202	0101	0808	0202	0202	0102	0303	0202	0102	0000	0202	0101	0203	0202	0303	0101	0203	0101	0202	0101	0000	0101	0103	0101	0102	0102	0101	0202	0101	0000	0202	0103	0101	0000	0203	0102	0102	0303	0104	0202	0202	0202	0303	0202	0103	0000	0202	0101	0202	0101	0102	0303	0202	0105	0101	0303	0202	0101	0202	0102	0101	0303	0404	0102	0202	0304	1111	0203	0202	0202	0103	0102	0202	0202	0103	0404	0202	0303	0507	0202	0102	0202	0101	0101	0103	0101	0404	0101	0103	0101	0202	0202	0103	0204	0202	0101	0101	0101	0101	0505	0101	0102	0202	0101	0404	0203	0101	0202	0203	0304	0202	0101	0102	0101	0202	0304	0101	0101	0202	0102	0202	0103	0101	0303	0203	0202	0101	0102	0103	0306	0102	0101	0101	0101	0202	0103	0000	0101	0101	0103	0404	0202	0000	0202	0202	0202	0101	0101	0101	0303	0101	0000	0202	0505	0101	0101	0404	0303	0303	0101	0203	0202	0404	0101	0103	0202	0303	0000	0202	0102	0203	0101	0202	0101	0102	0101	0103	0202	0202	0203	0202	0103	0101	0101	0101	0303	0101	0202	0000	0101	0202	0102	0101	0101	0101	0303	0303	0000	0202	0909	0202	0202	0203	0102	0101	0101	0101	0303	0000	0101	0202	0202	0202	0102	0101	0103	0101	0103	0202	0204	0101	0505	0000	0203	0101	0202	0000	0707	0304	0303	0101	0101	0101	0203	0103	0202	0202	0000	0303	0202	0202	0102	0101	0202	0202	0101	0303	0202	0202	0202	0404	0000	0103	0202	0202	0203	0103	0202	0203	0102	0101	0102	0101	0202	0101	0101	0205	0107	0102	0101	0202	0202	0102	0101	0000	0102	0404	0202	0606	0102	0404	0101	0203	0102	0202	0304	0203	0000	0101	0204	0202	0102	0202	0202	0101	0404	0304	0102	0103	0101	0101	0303	0101	0000	0101	0102	0102	0101	0103	0102	0203	0202	0204	0202	0101	0102	0101	0101	0303	0202	0000	0102	0000	0404	0303	0102	0303	0102	0101	0404	0101	0202	0202	0101	0101	0303	0102	0304	0000	0102	0000	0304	0404	0101	0102	0101	0203	0101	0101	0202	0202	0101	0202	0202	0101	0101	0102	0202	0203	0202	0202	0101	0101	0101	0202	0101	0101	0202	0103	0101	0102	0101	0204	0000	0101	0102	0202	0203	0404	0101	0303	0406	0101	0101	0102	0303	0202	0000	0304	0202	0404	0101	0303	0404	0203	0102	0102	0202	0202	0101	0303	0202	0000	0102	0202	0103	0101	0303	0202	0203	0101	0202	0102	0202	0203	0404	0000	0101	0101	0303	0101	0104	0205	0102	0202	0303	0102	0303	0303	0404	0204	0102	0202	0202	0102	0101	0303	0202	0202	0101	0202	0101	0000	0101	0606	0102	0202	0101	0101	0101	0102	0202	0101	0202	0101	0202	0101	0101	0000	0202	0203	0101	0101	0102	0202	0202	0202	0102	0103	0202	0202	0103	0101	0203	0202	0202	0101	0202	0202	0102	0103	0101	0101	0101	0203	0203	0203	0000	0000	0202	0202	0202	0203	0000	0101	0101	0000	0303	0101	0202	0102	0303	0202	0202	0202	0101	0103	0101	0101	0101	0303	0202	0202	0101	0102	0102	0202	0303	0102	0103	0102	0103	0202	0103	0101	0101	0204	0202	0707	0606	0303	0101	0203	0203	0304	0102	0102	0205	0202	0202	0203	0303	0102	0404	0102	0102	0202	0306	0202	0202	0101	0303	0404	0303	0103	0102	0303	0101	0101	0202	0102	0101	0202	0101	0101	0203	0202	0102	0202	0102	0304	0404	0101	0101	0303	0202	0303	0202	0102	0303	0202	0202	0303	0101	0303	0102	0101	0000	0202	0303	0404	0202	0202	0203	0405	0505	0101	0000	0205	0101	0101	0202	0202	0102	0101	0203	0203	0101	0205	0101	0101	0102	0303	0101	0102	0202	0000	0404	0303	0102	0303	0202	0303	0102	0202	0202	0202	0202	0405	0101	0303	0101	0101	0202	0203	0202	0000	0102	0102	0202	0203	0101	0203	0404	0101	0101	0202	0101	0101	0103	0101	0101	0103
Dvex099,	0101	0102	0304	0101	0202	0202	0203	0101	0202	0101	0202	0000	0303	0103	0102	0103	0102	0102	0303	0102	0203	0202	0102	0102	0102	0204	0303	0303	0506	0202	0102	0000	0102	0303	0203	0404	0202	0202	0202	0101	0202	0101	0101	0303	0101	0303	0103	0103	0202	0102	0101	0102	0202	0101	0101	0202	0203	0103	0202	0406	0303	0101	0202	0303	0101	0202	0101	0303	0101	0101	0203	0202	0101	0101	0203	0303	0102	0101	0101	0104	0203	0000	0203	0303	0103	0102	0202	0406	0202	0202	0102	0202	0101	0102	0102	0202	0303	0101	0102	0202	0202	0000	0202	0202	0303	0303	0103	0303	0101	0303	0404	0102	0101	0205	0202	0202	0102	0102	0101	0203	0000	0202	0506	0505	0101	0707	0101	0101	0202	0103	0103	0101	0101	0606	0202	0304	0102	0505	0203	0203	0102	0101	0101	0101	0303	0101	0101	0101	0102	0203	0000	0102	0102	0202	0303	0101	0202	0202	0303	0202	0101	0101	0000	0808	0202	0202	0303	0101	0303	0203	0101	0102	0202	0102	0202	0000	0202	0101	0101	0203	0103	0202	0103	0202	0101	0101	0202	0105	0303	0101	0101	0101	0202	0101	0101	0202	0607	0102	0101	0202	0101	0202	0404	0202	0303	0101	0707	0102	0404	0101	0203	0000	0101	0202	0101	0404	0101	0404	0203	0101	0000	0202	0202	0101	0000	0202	0202	0202	0000	0606	0101	0102	0101	0103	0202	0202	0000	0303	0102	0102	0202	0101	0305	0102	0303	0202	0102	0203	0707	0102	0202	0406	0204	0101	0303	0103	0303	0102	0000	0606	0404	0101	0202	0103	0101	0101	0202	0101	0104	0202	0303	0202	0303	0303	0101	0101	0303	0104	0101	0202	0205	0101	0101	0202	0102	0103	0202	0303	0102	0303	0103	0202	0101	0101	0303	0101	0101	0102	0202	0202	0202	0203	0102	0202	0000	0102	0204	0303	0303	0102	0505	0303	0104	0203	0101	0202	0303	0202	0101	0202	0101	0303	0202	0404	0101	0000	0203	0102	0205	0202	0202	0202	0202	0202	0202	0505	0404	0102	0101	0202	0103	0101	0102	0101	0101	0102	0606	0101	0202	0102	0102	0102	0404	0404	0101	0102	0203	0202	0101	0408	0101	0101	0101	0202	0102	0102	0101	0000	0202	0202	0303	0204	0303	0101	0606	0203	0404	0101	0202	0606	0202	0202	0202	0202	0202	0101	0102	0202	0203	0303	0204	0202	0101	0101	0101	0202	0202	0103	0203	0203	0303	0101	0203	0303	0202	0102	0101	0101	0206	0000	0202	0103	0101	0202	0202	0303	1010	0101	0203	0101	0707	0303	0102	0202	0202	0202	0101	0000	0203	0102	0101	0101	0303	0304	0202	0202	0202	0505	0103	0000	0101	0202	0202	0202	0101	0104	0101	0102	0102	0303	0202	0101	0202	0202	0606	0000	0203	0203	0204	0202	0102	0101	0202	0101	0101	0101	0101	0202	0102	0303	0202	0203	0202	0202	0404	0202	0101	0000	0102	0103	0202	0000	0101	0101	0102	0101	0202	0101	0606	0204	0102	0102	0202	0101	0202	0202	0102	0101	0202	0101	0101	0202	0101	0101	0404	0101	0202	0102	0101	0101	0202	0202	0102	0202	0303	0103	0101	0101	0404	0101	0102	0101	0404	0203	0102	0202	0101	0404	0202	0203	0204	0101	0101	0304	0105	0707	0202	0103	0101	0202	0102	0101	0101	0202	0000	0303	0101	0000	0101	0103	0407	0000	0101	0102	0104	0101	0102	0103	0303	0404	0101	0202	0102	0303	0303	0101	0102	0101	0101	0404	0102	0101	0101	0303	0203	0304	0404	0102	0103	0505	0101	0202	0000	0404	0102	0101	0202	0202	0202	0103	0102	0102	0203	0202	0101	0202	0203	0101	0101	0202	0102	0102	0202	0202	0303	0204	0102	0102	0101	0308	0102	0102	0102	0202	0102	0202	0101	0101	0304	0203	0203	0101	0103	0202	0202	0103	0303	0101	0202	0303	0101	0202	0101	0101	0303	0101	0203	0505	0102	0202	0101	0101	0303	0202	0202	0909	0202	0101	0202	0202	0202	0102	0101	0202	0203	0202	0202	0203	0103	0101	0202	0102	0101	0303	0202	0202	0202	0102	0303	0202	0202	0101	0101	0102	0303	0202	0202	0202	0202	0202	0000	0304	0102	0405	0101	0202	0104	0101	0304	0103	0303	0101	0202	0203	0000	0304	0101	0404	0102	0202	0303	0202	0101	0202	0303	0303	0101	0101	0203	0102	0202	0202	0102	0101	0101	0303	0101	0103	0707	0202	0101	0103	0000	0203	0000	0101	0202	0000	0505	0202	0104	0303	0202	0101	0202	0303	0303	0000	0000	0303	0101	0000	0202	0202	0101	0101	0000	0102	0102	0000	0102	0203	0505	0101	0303	0505	0101	0101	0101	0202	0304	0101	0101	0203	0102	0303	0101	0203	0709	0609	0202	0303	0103	0202	0303	0202	0203	0101	0202	0203	0202	0103	0303	0203	0202	0104	0103	0202	0102	0101	0202	0203	0303	0202	0202	0203	0404	0204	0202	0101	0606	0202	0203	0202	0101	0102	0202	0206	0202	0202	0303	0101	0101	0103	0102	0106	0202	0000	0102	0202	0000	0202	0202	0505	0202	0202	0101	0203	0202	0102	0101	0101	0102	0101	0101	0101	0202	0203	0102	0101	0707	0203	0304	0202	0202	0202	0404	0102	0304	0101	0203	0203	0204	0303	0102	0404	0202	0202	0203	0202	0101	0102	0102	0203	0202	0202	0101	0101	0202	0304	0204	0102	0202	0101	0102	0101	0101	0707	0303	0303	0101	0105	0202	0202	0102	0303	0101	0000	0102	0203	0102	0101	0909	0707	0000	0404	0202	0102	0000	0101	0101	0103	0303	0101	0202	0202	0303	0206	0101	0000	0101	0101	0203	0303	0202	0103	0101	0202	0101	0101	0202	0202	0404	0202	0303	0304	0202	0101	0103	0103	0101	0102	0103	0101	0102	0202	0102	0202	0101	0101	0102	0101	0102	0000	0102	0303	0303	0202	0405	0101	0101	0102	0404	0101	0202	0101	0202	0303	0102	0202	0202	0405	0202	0101	0101	0103	0101	0505	0101	0101	0102	0404	0202	0101	0101	0101	0303	0202	0101	0101	0202	0101	0000	0101	0202	0101	0101	0000	0101	0202	0102	0606	0000	0101	0303	0101	0304	0303	0205	0101	0303	0202	0202	0103	0203	0101	0203	0101	0101	0404	0202	0101	0203	0303	0505	0202	0505	0101	0202	0103	0303	0202	0101	0101	0102	0404	0101	0000	0606	0303	0101	0505	0202	0101	0101	0102	0101	0404	0101	0101	0104	0102	0101	0101	0101	0101	0202	0303	0101	0303	0101	0303	0101	0101	0101	0202	0000	0202	0102	0101	0000	0101	0303	0000	0202	0202	0000	0303	0202	0202	0202	0202	0202	0404	0202	0203	0202	0303	0104	0202	0303	0102	0101	0303	0102	0101	0303	0303	0404	0202	0101	0103	0103	0103	0303	0101	0102	0101	0102	0101	0102	0202	0101	0101	0101	0101	0202	0102	0102	0102	0203	0202	0101	0203	0404	0102	0102	0101	0303	0101	0102	0101	0102	0000	0303	0303	0202	0505	0202	0606	0202	0101	0203	0304	0101	0102	0102	0102	0101	0202	0505	0202	0203	0101	0000	0202	0101	0101	0103	0101	0202	0103	0202	0102	0202	0404	0101	0102	0101	0202	0404	0202	0202	0101	0202	0102	0000	0202	0404	0404	0303	0303	0103	0303	0101	0102	0101	0101	0203	0203	0101	0102	0102	0102	0202	0202	0303	0102	0202	0404	0202	0202	0202	0102	0101	0103	0101	0202	0202	0101	0101	0102	0102	0203	0203	0101	0204	0101	0202	0101	0102	0101	0303	0202	0505	0101	0202	0101	0203	0303	0102	0303	0101	0304	0101	0202	0102	0103	0102	0102	0101	0101	0202	0303	0404	0202	0202	0202	0202	0101	0101	0102	0101	0101	0102	0000	0102	0101	0404	0104	0101	0102	0202	0105	0102	0102	0203	0101	0102	0101	0102	0101	0202	0000	0204	0102	0202	0304	0303	0000	0203	0101	0101	0202	0101	0202	0202	0101	0102	0202	0202	0202	0102	0101	0101	0303	0202	0101	0202	0101	0102	0101	0103	0202	0202	0000	0000	0202	0202	0000	0102	0102	0101	0102	0101	0101	0103	0202	0102	0303	0304	0101	0101	0404	0303	0202	0101	0202	0103	0101	0202	0203	0101	0202	0101	0303	0202	0101	0101	0101	0103	0101	0103	0101	0101	0105	0202	0202	0101	0102	0202	0102	0103	0102	0202	0202	0103	0102	0103	0303	0102	0103	0202	0102	0103	0102	0404	0202	0202	0101	0202	0202	0102	0102	0202	0102	0101	0101	0203	0103	0303	0404	0304	0103	0202	0101	0303	0101	0202	0101	0303	0202	0101	0202	0404	0103	0303	0303	0202	0101	0101	0202	0101	0202	0101	0404	0202	0304	0102	0000	0202	0103	0103	0000	0202	0101	0202	0202	0303	0101	0202	0101	0102	0202	0101	0202	0101	0404	0101	0101	0202	0303	0505	0404	0303	0102	0102	0202	0205	0303	0304	0101	0303	0101	0303	0202	0103	0102	0202	0101	0404	0202	0101	0202	0202	0101	0202	0202	0102	0103	0102	0101	0202	0202	0101	0101	0101	0101	0101	0303	0404	0202	0202	0101	0202	0101	0101	0202	0101	0202	0303	0103	0101	0203	0204	0202	0202	0203	0304	0000	0101	0101	0101	0102	0202	0102	0909	0101	0202	0101	0303	0202	0202	0101	0808	0202	0202	0102	0303	0202	0102	0000	0202	0101	0203	0202	0303	0101	0203	0101	0202	0101	0404	0101	0103	0101	0102	0102	0101	0202	0101	0000	0202	0103	0101	0000	0203	0102	0102	0303	0104	0202	0202	0202	0303	0202	0103	0000	0202	0105	0202	0101	0102	0303	0202	0105	0101	0303	0202	0101	0202	0102	0101	0303	0404	0102	0202	0304	0811	0203	0202	0202	0103	0102	0202	0202	0101	0404	0202	0303	0505	0202	0102	0202	0101	0101	0103	0101	0404	0101	0103	0101	0202	0202	0103	0204	0202	0101	0101	0101	0101	0505	0101	0102	0202	0101	0404	0203	0101	0202	0203	0304	0202	0101	0102	0101	0202	0304	0101	0101	0202	0102	0202	0103	0101	0303	0203	0202	0101	0102	0103	0306	0102	0101	0101	0101	0202	0103	0505	0101	0101	0103	0404	0202	0000	0202	0202	0202	0101	0101	0101	0303	0101	0000	0202	0505	0101	0101	0404	0303	0303	0101	0203	0202	0404	0101	0103	0202	0303	0000	0202	0102	0203	0101	0202	0101	0102	0101	0103	0202	0202	0203	0202	0103	0101	0101	0101	0303	0101	0202	0000	0101	0202	0102	0101	0101	0101	0303	0303	0000	0202	0909	0202	0202	0203	0102	0101	0101	0101	0303	0000	0101	0202	0202	0202	0102	0101	0103	0101	0103	0202	0204	0101	0405	0000	0303	0101	0202	0000	0707	0304	0303	0101	0101	0101	0203	0103	0202	0202	0000	0303	0202	0202	0102	0101	0202	0202	0101	0303	0202	0202	0202	0404	0000	0103	0202	0202	0203	0103	0202	0203	0102	0101	0102	0101	0202	0101	0101	0205	0707	0102	0101	0202	0202	0102	0101	0000	0102	0404	0202	0606	0102	0404	0101	0203	0102	0202	0304	0203	0000	0101	0204	0202	0102	0202	0202	0101	0404	0304	0102	0103	0101	0101	0303	0101	0000	0101	0102	0102	0101	0103	0102	0203	0202	0204	0202	0101	0102	0101	0101	0303	0202	0000	0102	0303	0404	0303	0102	0303	0102	0101	0104	0101	0202	0202	0101	0101	0303	0102	0304	0000	0102	0000	0000	0404	0101	0102	0101	0203	0101	0101	0202	0202	0101	0202	0202	0101	0101	0102	0202	0203	0202	0202	0101	0101	0101	0202	0101	0101	0202	0103	0101	0102	0101	0204	0000	0101	0102	0202	0203	0404	0101	0303	0406	0101	0101	0102	0303	0202	0000	0304	0202	0404	0101	0303	0404	0203	0102	0102	0202	0202	0101	0303	0202	0000	0102	0202	0103	0101	0303	0202	0203	0101	0202	0102	0202	0203	0404	0000	0101	0101	0303	0101	0104	0205	0102	0202	0303	0102	0303	0303	0404	0202	0102	0202	0202	0102	0101	0303	0202	0202	0101	0202	0101	0000	0101	0606	0102	0202	0101	0101	0101	0102	0202	0101	0202	0101	0202	0101	0101	0000	0202	0203	0101	0101	0102	0202	0202	0202	0102	0103	0202	0202	0103	0101	0203	0202	0202	0101	0202	0202	0102	0103	0101	0101	0101	0203	0203	0203	0000	0000	0202	0202	0202	0203	0000	0101	0101	0000	0303	0101	0202	0102	0303	0202	0202	0202	0101	0103	0101	0101	0101	0303	0202	0202	0101	0102	0102	0202	0303	0102	0103	0102	0101	0202	0103	0101	0101	0204	0202	0707	0606	0303	0101	0203	0203	0304	0102	0102	0205	0202	0202	0202	0303	0102	0404	0102	0102	0202	0306	0202	0202	0101	0303	0404	0303	0103	0102	0303	0101	0101	0202	0102	0101	0202	0101	0101	0203	0202	0102	0202	0102	0304	0404	0101	0101	0303	0202	0303	0202	0102	0303	0202	0202	0303	0101	0303	0102	0101	0000	0202	0303	0404	0202	0202	0202	0405	0505	0101	0000	0205	0101	0101	0202	0202	0102	0101	0203	0303	0101	0205	0101	0101	0102	0303	0101	0102	0202	0000	0404	0303	0102	0303	0202	0303	0102	0202	0202	0202	0202	0405	0101	0303	0101	0101	0202	0203	0202	0000	0102	0102	0202	0203	0101	0203	0404	0101	0101	0202	0101	0101	0103	0101	0101	0103
Dvex100,	0101	0102	0304	0101	0202	0202	0203	0101	0202	0101	0202	0000	0303	0103	0102	0103	0102	0000	0303	0102	0203	0202	0102	0102	0102	0204	0303	0307	0505	0202	0102	0000	0102	0303	0203	0404	0202	0202	0202	0101	0202	0101	0101	0303	0101	0303	0103	0103	0202	0102	0101	0102	0202	0101	0101	0202	0203	0103	0202	0406	0303	0101	0202	0303	0101	0202	0101	0303	0101	0101	0203	0202	0101	0101	0203	0303	0102	0000	0101	0104	0203	0000	0203	0303	0103	0102	0202	0406	0202	0202	0102	0202	0101	0102	0102	0202	0303	0101	0102	0202	0202	0000	0202	0202	0303	0303	0103	0303	0101	0303	0404	0202	0101	0205	0202	0202	0102	0102	0101	0203	0000	0202	0505	0105	0101	0707	0101	0101	0202	0103	0103	0101	0101	0608	0202	0304	0102	0505	0203	0203	0102	0101	0101	0101	0303	0101	0101	0101	0102	0203	0000	0102	0102	0202	0303	0101	0202	0202	0303	0202	0101	0101	0000	0808	0202	0000	0303	0101	0303	0203	0101	0102	0202	0102	0202	0000	0202	0101	0101	0203	0103	0202	0103	0202	0101	0101	0202	0105	0303	0101	0101	0101	0202	0101	0101	0202	0607	0102	0101	0202	0101	0202	0404	0202	0303	0101	0707	0102	0404	0101	0203	0000	0101	0202	0101	0404	0101	0000	0203	0101	0000	0202	0202	0101	0000	0202	0202	0202	0208	0606	0101	0102	0101	0103	0202	0202	0000	0303	0102	0102	0202	0101	0505	0102	0303	0202	0102	0203	0000	0102	0202	0606	0204	0101	0303	0103	0303	0102	0000	0000	0404	0101	0202	0103	0101	0101	0202	0101	0104	0202	0303	0202	0303	0303	0101	0101	0303	0104	0101	0202	0205	0101	0101	0202	0102	0103	0202	0203	0102	0303	0103	0202	0101	0101	0303	0101	0101	0102	0202	0202	0202	0203	0102	0202	0000	0102	0204	0303	0303	0102	0505	0303	0104	0203	0101	0202	0303	0202	0101	0202	0101	0303	0202	0404	0101	0000	0203	0102	0205	0202	0202	0202	0202	0202	0202	0505	0404	0102	0101	0202	0103	0101	0102	0101	0101	0102	0106	0101	0202	0102	0102	0102	0404	0404	0101	0102	0203	0202	0101	0808	0101	0101	0101	0202	0102	0102	0101	0000	0202	0202	0303	0204	0303	0101	0000	0203	0404	0101	0202	0606	0202	0202	0202	0202	0202	0101	0102	0202	0203	0303	0204	0202	0101	0101	0101	0202	0202	0103	0203	0203	0303	0101	0203	0303	0202	0102	0101	0101	0206	0000	0202	0103	0101	0202	0202	0303	0710	0101	0203	0101	0707	0303	0102	0202	0203	0202	0101	0000	0203	0102	0101	0101	0303	0304	0202	0202	0202	0505	0303	0000	0101	0202	0202	0202	0101	0104	0101	0102	0102	0303	0202	0101	0202	0202	0000	0000	0203	0203	0204	0202	0102	0101	0202	0101	0101	0101	0101	0202	0102	0303	0202	0203	0202	0202	0404	0202	0101	0606	0102	0103	0202	0000	0101	0101	0102	0101	0202	0102	0606	0204	0102	0102	0202	0101	0202	0202	0102	0101	0202	0101	0101	0202	0101	0101	0404	0101	0202	0102	0101	0101	0202	0202	0102	0202	0303	0103	0101	0101	0404	0101	0102	0101	0404	0203	0102	0202	0101	0404	0202	0203	0204	0101	0101	0304	0105	0708	0202	0103	0101	0202	0102	0101	0101	0202	0000	0303	0101	0000	0101	0103	0407	0000	0101	0102	0104	0101	0102	0103	0303	0404	0101	0202	0102	0303	0303	0101	0102	0101	0101	0404	0102	0101	0101	0203	0203	0304	0404	0102	0103	0505	0101	0202	0000	0404	0102	0101	0202	0202	0202	0103	0102	0102	0203	0202	0101	0202	0203	0101	0101	0202	0102	0102	0202	0202	0303	0204	0102	0102	0101	0308	0102	0102	0102	0202	0102	0202	0101	0101	0304	0203	0203	0101	0103	0202	0202	0103	0303	0101	0202	0303	0101	0202	0101	0101	0303	0101	0203	0505	0102	0202	0101	0101	0303	0202	0202	0909	0202	0101	0202	0202	0202	0102	0101	0202	0203	0202	0202	0203	0103	0101	0202	0102	0101	0303	0202	0202	0202	0102	0203	0202	0202	0101	0101	0102	0303	0202	0202	0202	0202	0202	0000	0304	0102	0405	0101	0202	0104	0101	0304	0103	0303	0101	0202	0203	0000	0304	0101	0404	0102	0202	0303	0202	0101	0202	0303	0303	0103	0101	0203	0102	0202	0202	0102	0101	0101	0303	0101	0103	0000	0202	0101	0103	0000	0203	0000	0101	0202	0202	0505	0202	0104	0303	0202	0101	0202	0303	0303	0000	0000	0303	0101	0000	0202	0202	0101	0101	0000	0102	0102	0000	0102	0203	0505	0101	0303	0505	0101	0101	0101	0202	0304	0101	0101	0203	0102	0303	0101	0203	0909	0909	0202	0303	0103	0202	0303	0202	0203	0101	0202	0203	0202	0103	0303	0203	0202	0104	0103	0202	0102	0101	0202	0203	0303	0202	0202	0203	0404	0202	0202	0101	0606	0202	0203	0202	0101	0102	0202	0206	0202	0202	0303	0101	0101	0103	0102	0106	0202	0000	0102	0202	0000	0202	0202	0505	0202	0202	0101	0203	0202	0102	0101	0101	0102	0101	0101	0101	0202	0203	0102	0101	0707	0203	0304	0202	0202	0202	0404	0102	0304	0101	0203	0202	0204	0303	0102	0404	0202	0202	0203	0202	0101	0102	0102	0203	0202	0202	0101	0101	0202	0304	0204	0102	0202	0101	0102	0101	0101	0707	0303	0303	0101	0105	0202	0202	0102	0303	0101	0000	0102	0203	0102	0101	0609	0707	0202	0404	0202	0102	0000	0101	0101	0103	0303	0101	0202	0202	0303	0206	0101	0000	0101	0101	0203	0303	0202	0103	0101	0202	0101	0101	0202	0202	0404	0202	0303	0304	0202	0101	0103	0103	0101	0102	0103	0101	0102	0202	0101	0202	0102	0101	0102	0101	0102	0000	0102	0303	0303	0202	0405	0101	0101	0102	0404	0101	0202	0101	0202	0303	0102	0202	0202	0404	0202	0101	0101	0103	0101	0505	0101	0101	0102	0404	0202	0101	0101	0101	0304	0202	0101	0101	0202	0101	0000	0101	0202	0101	0101	0000	0101	0202	0102	0606	0000	0101	0303	0000	0304	0303	0205	0101	0303	0202	0202	0103	0203	0101	0203	0101	0101	0404	0202	0101	0203	0303	0505	0000	0505	0101	0202	0103	0304	0202	0101	0101	0102	0404	0101	0102	0406	0303	0101	0405	0202	0101	0101	0102	0101	0404	0101	0102	0104	0102	0101	0101	0101	0101	0202	0303	0101	0303	0101	0303	0101	0101	0101	0202	0000	0202	0102	0101	0000	0101	0303	0303	0202	0202	0000	0303	0202	0202	0202	0202	0203	0404	0202	0203	0202	0303	0104	0202	0303	0102	0101	0303	0102	0101	0303	0303	0404	0202	0101	0103	0103	0103	0303	0101	0102	0101	0102	0101	0102	0202	0101	0101	0101	0101	0202	0102	0102	0102	0203	0202	0101	0203	0404	0102	0102	0101	0303	0101	0102	0101	0102	0000	0303	0303	0202	0505	0202	0000	0202	0101	0203	0304	0101	0102	0102	0102	0101	0202	0505	0202	0203	0101	0000	0202	0101	0101	0103	0101	0202	0103	0202	0102	0202	0404	0101	0102	0101	0202	0404	0202	0202	0101	0202	0102	0000	0202	0404	0404	0303	0303	0103	0000	0101	0102	0101	0101	0203	0203	0101	0102	0102	0202	0202	0202	0303	0102	0202	0404	0202	0202	0202	0102	0101	0103	0101	0202	0202	0101	0101	0102	0102	0203	0203	0101	0204	0101	0202	0101	0102	0101	0303	0202	0505	0101	0202	0101	0203	0303	0102	0303	0101	0304	0101	0202	0102	0103	0102	0102	0101	0101	0202	0307	0404	0202	0202	0202	0202	0101	0101	0102	0101	0101	0102	0000	0102	0101	0404	0104	0101	0102	0202	0105	0102	0102	0203	0101	0102	0101	0102	0101	0202	0505	0204	0102	0202	0304	0303	0000	0203	0101	0101	0202	0101	0202	0202	0101	0102	0202	0202	0202	0102	0101	0101	0303	0202	0101	0202	0101	0102	0101	0103	0202	0202	0000	0000	0202	0202	0000	0102	0102	0101	0102	0101	0101	0103	0202	0102	0303	0304	0101	0101	0404	0303	0202	0101	0202	0103	0101	0202	0203	0102	0202	0101	0303	0202	0101	0101	0101	0103	0101	0103	0101	0101	0105	0202	0202	0101	0102	0202	0102	0103	0102	0202	0202	0303	0102	0103	0303	0102	0103	0202	0102	0103	0102	0404	0202	0202	0101	0202	0202	0102	0102	0202	0102	0101	0101	0203	0103	0303	0404	0304	0103	0202	0101	0303	0101	0202	0101	0303	0202	0101	0202	0404	0103	0303	0303	0202	0101	0101	0202	0101	0202	0101	0404	0202	0304	0102	0505	0202	0103	0103	0000	0202	0101	0202	0202	0303	0101	0202	0101	0102	0202	0101	0202	0101	0404	0101	0101	0202	0303	0505	0404	0303	0102	0102	0202	0205	0303	0304	0101	0303	0101	0303	0202	0103	0102	0202	0101	0404	0202	0101	0202	0202	0101	0203	0202	0102	0103	0102	0101	0202	0202	0101	0101	0101	0101	0101	0303	0404	0202	0202	0101	0202	0101	0101	0202	0101	0202	0303	0103	0101	0203	0204	0202	0202	0203	0304	0000	0101	0101	0101	0102	0202	0102	0109	0101	0202	0101	0303	0202	0202	0101	0000	0202	0202	0102	0303	0202	0102	0000	0202	0101	0203	0202	0303	0101	0203	0101	0202	0101	0304	0101	0103	0101	0102	0102	0101	0202	0101	0000	0202	0103	0101	0000	0203	0102	0102	0303	0104	0202	0202	0202	0303	0202	0103	0000	0202	0105	0202	0101	0102	0303	0202	0105	0101	0303	0202	0101	0202	0102	0101	0303	0404	0102	0202	0304	0000	0203	0202	0202	0103	0102	0202	0202	0101	0404	0202	0303	0505	0202	0102	0202	0101	0101	0103	0101	0404	0101	0103	0101	0202	0202	0103	0204	0202	0101	0101	0101	0101	0505	0101	0102	0202	0101	0404	0203	0101	0202	0203	0304	0202	0101	0102	0101	0202	0304	0101	0101	0202	0102	0202	0103	0101	0303	0203	0202	0101	0202	0103	0306	0102	0101	0101	0101	0202	0103	0505	0101	0101	0103	0404	0202	0000	0202	0202	0202	0101	0101	0101	0303	0101	0000	0202	0505	0101	0101	0404	0303	0303	0101	0203	0202	0404	0101	0103	0202	0303	0000	0202	0102	0203	0101	0202	0101	0102	0101	0103	0202	0202	0203	0202	0103	0101	0101	0101	0303	0101	0202	0000	0101	0202	0102	0101	0101	0101	0303	0303	0000	0202	0209	0202	0202	0203	0102	0101	0101	0101	0303	0000	0101	0202	0202	0202	0102	0101	0103	0101	0103	0202	0204	0101	0505	0000	0303	0101	0202	0000	0707	0304	0303	0101	0101	0101	0203	0103	0202	0202	0000	0303	0202	0202	0102	0101	0202	0202	0101	0303	0202	0202	0202	0204	0000	0103	0202	0202	0203	0103	0202	0203	0102	0101	0102	0101	0202	0101	0101	0205	0707	0102	0101	0202	0202	0102	0101	0000	0102	0404	0202	0606	0102	0404	0101	0203	0102	0202	0304	0203	0000	0101	0204	0202	0102	0202	0202	0101	0204	0304	0102	0103	0101	0101	0303	0101	0000	0101	0102	0102	0101	0103	0102	0203	0202	0204	0202	0101	0102	0101	0101	0303	0202	0000	0102	0000	0404	0303	0102	0303	0102	0101	0404	0101	0202	0202	0101	0101	0303	0102	0304	0000	0102	0000	0204	0404	0101	0102	0101	0203	0101	0101	0202	0202	0101	0202	0202	0101	0101	0102	0202	0203	0202	0202	0101	0101	0101	0202	0101	0101	0202	0103	0101	0102	0101	0204	0000	0101	0102	0202	0203	0404	0101	0303	0406	0101	0101	0102	0303	0202	0000	0304	0202	0404	0101	0303	0404	0203	0102	0102	0202	0202	0101	0303	0202	0000	0102	0202	0103	0101	0303	0202	0203	0101	0202	0102	0202	0203	0405	0000	0101	0101	0303	0101	0104	0205	0102	0202	0303	0102	0303	0303	0404	0202	0102	0202	0202	0102	0101	0303	0202	0202	0101	0202	0101	0000	0101	0000	0102	0202	0101	0101	0101	0102	0202	0101	0202	0101	0202	0101	0101	0000	0202	0203	0101	0101	0102	0202	0202	0202	0102	0103	0202	0202	0103	0101	0203	0202	0202	0101	0000	0202	0102	0103	0101	0101	0101	0203	0203	0203	0000	0000	0202	0202	0202	0203	0000	0101	0101	0000	0303	0101	0202	0102	0303	0202	0202	0202	0101	0103	0101	0101	0101	0303	0202	0202	0101	0102	0102	0202	0303	0102	0103	0102	0101	0202	0103	0101	0101	0204	0202	0707	0606	0303	0101	0203	0203	0304	0102	0102	0205	0202	0202	0202	0303	0102	0404	0102	0102	0202	0306	0000	0202	0101	0303	0404	0303	0103	0102	0303	0101	0101	0202	0102	0101	0202	0101	0101	0203	0202	0102	0202	0102	0304	0404	0101	0101	0303	0202	0303	0202	0102	0303	0202	0202	0303	0101	0303	0102	0101	0000	0202	0303	0404	0202	0202	0202	0405	0505	0101	0000	0205	0101	0101	0202	0202	0102	0101	0203	0303	0101	0205	0101	0101	0102	0303	0101	0102	0202	0000	0404	0303	0102	0303	0202	0303	0102	0202	0202	0202	0202	0405	0101	0000	0101	0101	0202	0203	0202	0000	0102	0102	0202	0203	0101	0203	0404	0101	0101	0202	0101	0101	0103	0101	0101	0103
Dvex101,	0101	0102	0304	0101	0202	0202	0203	0101	0202	0101	0202	0000	0303	0103	0102	0103	0102	0212	0303	0102	0203	0202	0102	0102	0102	0204	0303	0303	0505	0202	0102	0000	0102	0303	0203	0404	0202	0202	0202	0101	0202	0101	0101	0303	0101	0203	0103	0103	0202	0102	0101	0102	0202	0101	0101	0202	0203	0103	0202	0406	0303	0101	0202	0000	0101	0202	0101	0303	0101	0101	0203	0202	0101	0101	0203	0303	0102	0101	0101	0104	0203	0000	0203	0303	0103	0102	0202	0406	0202	0202	0102	0202	0101	0102	0102	0202	0303	0101	0101	0202	0202	0000	0202	0202	0303	0303	0103	0303	0105	0303	0404	0102	0101	0205	0202	0202	0102	0102	0101	0203	0000	0202	0505	0505	0101	0000	0101	0101	0202	0103	0103	0101	0101	0606	0202	0304	0102	0505	0203	0203	0102	0101	0101	0101	0303	0101	0101	0101	0102	0203	0000	0102	0102	0202	0303	0101	0202	0202	0303	0202	0101	0101	0000	0808	0202	0202	0303	0101	0303	0203	0101	0102	0202	0102	0202	0000	0202	0101	0101	0203	0103	0202	0103	0202	0101	0101	0202	0105	0303	0101	0101	0101	0202	0101	0101	0202	0607	0102	0101	0202	0101	0202	0404	0202	0303	0101	0707	0102	0404	0101	0203	0000	0101	0202	0101	0404	0101	0404	0203	0101	0202	0202	0202	0101	0000	0202	0202	0202	0808	0606	0101	0102	0101	0103	0202	0202	0000	0303	0102	0102	0202	0101	0505	0102	0303	0202	0102	0203	0000	0102	0202	0606	0204	0101	0303	0103	0303	0102	0000	0606	0404	0101	0202	0103	0101	0101	0202	0101	0104	0202	0303	0202	0303	0303	0101	0101	0303	0104	0101	0202	0205	0101	0101	0202	0102	0103	0202	0103	0102	0303	0103	0202	0101	0101	0303	0101	0101	0102	0202	0202	0202	0203	0102	0202	0000	0102	0204	0303	0303	0102	0505	0303	0104	0203	0101	0202	0303	0202	0101	0202	0103	0303	0202	0404	0101	0000	0203	0102	0205	0202	0202	0202	0202	0202	0202	0505	0404	0102	0101	0202	0103	0101	0102	0101	0101	0102	0506	0101	0202	0102	0102	0102	0404	0404	0101	0102	0203	0202	0101	0808	0101	0101	0101	0202	0102	0102	0101	0000	0202	0202	0303	0204	0303	0101	0000	0203	0404	0101	0202	0606	0202	0202	0202	0202	0202	0101	0102	0202	0203	0303	0204	0202	0101	0101	0101	0202	0202	0103	0203	0203	0303	0101	0203	0303	0202	0102	0101	0101	0206	0000	0202	0103	0101	0202	0202	0303	0810	0101	0203	0101	0707	0303	0102	0202	0203	0202	0101	0000	0203	0102	0101	0101	0303	0304	0202	0202	0202	0000	0303	0000	0101	0202	0202	0202	0101	0104	0101	0102	0102	0303	0202	0101	0202	0202	0606	0000	0203	0203	0204	0202	0102	0101	0202	0101	0101	0101	0101	0202	0102	0303	0202	0203	0202	0202	0404	0202	0101	0000	0102	0103	0202	0000	0101	0101	0102	0101	0202	0101	0606	0204	0102	0102	0202	0101	0202	0202	0102	0101	0202	0101	0101	0202	0101	0101	0404	0101	0202	0102	0101	0101	0202	0202	0102	0202	0303	0103	0101	0101	0405	0101	0102	0101	0404	0203	0102	0202	0101	0404	0202	0203	0204	0101	0101	0304	0105	0707	0202	0103	0101	0202	0102	0101	0101	0202	0000	0303	0101	0000	0101	0103	0407	0000	0101	0102	0104	0101	0102	0103	0303	0404	0101	0202	0102	0303	0303	0101	0102	0101	0101	0404	0102	0101	0101	0303	0203	0304	0404	0102	0103	0505	0101	0202	0000	0404	0102	0101	0202	0202	0202	0103	0102	0102	0203	0202	0101	0202	0203	0101	0101	0202	0102	0102	0202	0202	0303	0204	0102	0102	0101	0308	0102	0102	0102	0202	0102	0202	0101	0101	0304	0203	0203	0101	0103	0202	0202	0103	0303	0101	0202	0303	0101	0202	0101	0101	0303	0101	0203	0505	0102	0202	0101	0101	0303	0202	0202	0809	0202	0101	0202	0202	0202	0102	0101	0202	0203	0202	0202	0203	0103	0101	0202	0102	0101	0303	0202	0202	0202	0102	0303	0202	0202	0101	0101	0102	0303	0202	0202	0202	0202	0202	0000	0304	0102	0405	0101	0202	0104	0101	0304	0103	0303	0101	0202	0203	0000	0304	0101	0404	0102	0202	0303	0202	0101	0202	0303	0303	0101	0101	0203	0102	0202	0202	0102	0101	0101	0303	0101	0103	0707	0202	0101	0103	0000	0203	0000	0101	0202	0202	0505	0202	0104	0303	0202	0101	0202	0303	0303	0000	0000	0303	0101	0000	0202	0202	0101	0101	0000	0102	0102	0000	0102	0203	0505	0101	0303	0505	0101	0101	0101	0202	0304	0101	0101	0203	0102	0303	0101	0203	0909	0909	0202	0303	0103	0202	0303	0202	0203	0101	0202	0203	0202	0103	0303	0203	0202	0104	0103	0202	0102	0101	0202	0203	0303	0202	0202	0203	0404	0204	0202	0101	0606	0202	0203	0202	0101	0102	0202	0206	0202	0202	0303	0101	0101	0103	0102	0106	0202	0000	0102	0202	0000	0202	0202	0505	0202	0202	0101	0203	0202	0102	0101	0101	0102	0101	0101	0101	0202	0203	0102	0101	0707	0203	0304	0202	0202	0202	0404	0102	0304	0101	0203	0203	0204	0303	0102	0404	0202	0202	0203	0202	0101	0102	0102	0203	0202	0202	0101	0101	0202	0304	0204	0102	0202	0101	0102	0101	0101	0607	0303	0303	0101	0105	0202	0202	0102	0303	0101	0000	0102	0203	0102	0101	0909	0708	0202	0404	0202	0102	0000	0101	0101	0103	0303	0101	0202	0202	0303	0206	0101	0000	0101	0101	0203	0303	0202	0103	0101	0202	0104	0101	0202	0202	0404	0202	0203	0304	0202	0101	0103	0103	0101	0102	0103	0101	0102	0202	0101	0202	0106	0101	0102	0101	0102	0000	0102	0303	0303	0202	0405	0101	0101	0102	0404	0101	0202	0101	0202	0303	0102	0202	0202	0304	0202	0101	0101	0103	0101	0505	0101	0101	0102	0404	0202	0101	0101	0101	0303	0202	0101	0101	0202	0101	0000	0101	0202	0101	0101	0000	0101	0202	0102	0606	0000	0101	0303	0101	0304	0303	0205	0101	0303	0202	0202	0103	0203	0101	0203	0101	0101	0404	0202	0101	0203	0303	0505	0202	0505	0101	0202	0103	0000	0202	0101	0101	0102	0404	0101	0102	0606	0303	0101	0305	0202	0101	0101	0102	0101	0404	0101	0101	0104	0102	0101	0101	0101	0101	0202	0303	0101	0303	0101	0303	0101	0101	0101	0202	0102	0202	0102	0101	0000	0101	0303	0303	0202	0202	0000	0303	0202	0202	0202	0202	0102	0404	0209	0203	0202	0303	0104	0202	0303	0102	0101	0303	0102	0101	0303	0303	0404	0202	0101	0103	0103	0103	0303	0101	0202	0101	0102	0101	0102	0202	0101	0101	0101	0101	0202	0102	0102	0102	0203	0202	0101	0203	0404	0102	0102	0101	0303	0101	0102	0101	0102	0000	0303	0303	0202	0505	0202	0606	0202	0101	0203	0304	0101	0102	0102	0102	0101	0202	0505	0202	0203	0101	0000	0202	0101	0101	0103	0101	0202	0103	0202	0102	0202	0406	0101	0102	0101	0202	0404	0202	0202	0101	0202	0102	0000	0202	0404	0404	0303	0303	0103	0303	0101	0102	0101	0101	0203	0203	0101	0102	0102	0102	0202	0202	0303	0102	0202	0404	0202	0202	0202	0102	0101	0103	0101	0202	0202	0101	0101	0102	0102	0203	0203	0101	0204	0101	0202	0101	0102	0101	0303	0202	0505	0101	0202	0101	0203	0303	0102	0303	0101	0304	0101	0202	0102	0103	0102	0102	0101	0101	0202	0303	0404	0202	0202	0202	0202	0101	0101	0102	0101	0101	0102	0000	0102	0101	0404	0104	0101	0102	0202	0105	0102	0102	0203	0101	0102	0101	0102	0101	0202	0405	0204	0102	0202	0304	0303	0000	0203	0101	0101	0202	0101	0202	0202	0101	0102	0202	0202	0202	0102	0101	0102	0303	0202	0101	0202	0101	0102	0101	0103	0202	0202	0000	0000	0202	0202	0000	0102	0102	0101	0102	0101	0101	0103	0202	0102	0303	0304	0101	0101	0404	0303	0202	0101	0202	0103	0101	0202	0203	0101	0202	0101	0303	0202	0101	0101	0101	0103	0101	0103	0101	0101	0105	0202	0202	0101	0102	0202	0102	0103	0102	0202	0202	0303	0102	0103	0303	0102	0103	0202	0102	0103	0102	0404	0202	0202	0101	0202	0202	0102	0102	0202	0102	0101	0101	0203	0103	0303	0000	0304	0103	0202	0101	0303	0101	0202	0101	0303	0202	0101	0202	0404	0103	0303	0303	0202	0101	0101	0202	0101	0202	0101	0404	0202	0304	0102	0205	0202	0103	0103	0000	0202	0101	0202	0202	0303	0101	0202	0101	0102	0202	0101	0202	0101	0404	0101	0101	0202	0303	0505	0404	0000	0102	0102	0202	0205	0303	0304	0101	0303	0101	0303	0202	0103	0102	0202	0101	0404	0202	0101	0202	0202	0101	0202	0202	0102	0103	0102	0101	0202	0202	0101	0101	0101	0101	0101	0303	0404	0202	0202	0101	0202	0101	0101	0202	0101	0202	0303	0103	0101	0203	0204	0202	0202	0203	0304	0000	0101	0101	0101	0102	0202	0102	0909	0101	0202	0101	0303	0202	0202	0101	0308	0202	0202	0102	0203	0202	0102	0000	0202	0101	0203	0202	0303	0101	0203	0101	0202	0101	0000	0101	0103	0101	0102	0102	0101	0202	0101	0000	0202	0103	0101	0000	0203	0102	0102	0303	0104	0202	0202	0202	0303	0202	0103	0000	0202	0105	0202	0101	0102	0303	0202	0105	0101	0303	0202	0101	0202	0102	0101	0303	0404	0102	0202	0304	1111	0203	0202	0202	0103	0102	0203	0202	0101	0404	0202	0303	0505	0202	0102	0202	0101	0101	0103	0101	0404	0101	0103	0101	0202	0202	0103	0204	0202	0101	0101	0101	0101	0505	0101	0102	0202	0101	0404	0203	0101	0202	0203	0304	0202	0101	0102	0101	0202	0304	0101	0101	0202	0102	0202	0103	0101	0303	0203	0202	0101	0202	0103	0306	0102	0101	0101	0101	0202	0103	0505	0101	0101	0103	0404	0202	0000	0202	0202	0202	0101	0101	0101	0303	0101	0000	0202	0505	0101	0101	0404	0303	0303	0101	0203	0202	0404	0101	0103	0202	0000	0000	0202	0102	0203	0101	0202	0101	0102	0101	0103	0202	0202	0203	0202	0103	0101	0101	0101	0303	0101	0203	0000	0101	0202	0102	0102	0101	0101	0303	0303	0000	0202	0909	0202	0202	0203	0102	0101	0101	0101	0303	0000	0101	0202	0202	0202	0102	0101	0103	0101	0103	0202	0204	0101	0505	0000	0303	0101	0202	0000	0707	0304	0303	0101	0101	0101	0203	0103	0202	0202	0000	0303	0202	0202	0102	0101	0202	0202	0101	0303	0202	0202	0202	0404	0000	0103	0202	0202	0203	0103	0202	0203	0102	0101	0102	0101	0202	0101	0101	0205	0307	0102	0101	0202	0202	0102	0101	0000	0102	0404	0202	0106	0102	0404	0101	0203	0102	0202	0304	0203	0000	0101	0204	0202	0102	0202	0202	0101	0404	0304	0102	0103	0101	0101	0303	0101	0000	0101	0102	0102	0101	0103	0102	0203	0202	0204	0202	0101	0102	0101	0101	0303	0202	0000	0102	0303	0404	0303	0102	0303	0102	0101	0404	0101	0202	0202	0101	0101	0303	0102	0304	0000	0102	0000	0404	0404	0101	0102	0101	0203	0101	0101	0202	0202	0101	0202	0202	0101	0101	0102	0202	0203	0202	0202	0101	0101	0101	0202	0101	0101	0202	0103	0101	0102	0101	0204	0000	0101	0102	0202	0203	0404	0101	0303	0406	0101	0101	0102	0303	0202	0000	0304	0202	0404	0101	0303	0404	0203	0102	0102	0202	0202	0101	0303	0202	0000	0102	0202	0103	0101	0303	0202	0203	0101	0202	0102	0202	0203	0000	0000	0101	0101	0303	0101	0104	0205	0102	0202	0303	0102	0203	0303	0404	0203	0102	0202	0202	0102	0101	0303	0202	0202	0101	0202	0101	0000	0101	0606	0102	0202	0101	0101	0101	0102	0202	0101	0202	0101	0202	0101	0101	0000	0202	0203	0101	0101	0102	0202	0202	0202	0102	0103	0202	0202	0103	0101	0203	0202	0202	0101	0202	0202	0102	0103	0101	0101	0101	0203	0203	0203	0000	0000	0202	0202	0202	0203	0000	0101	0101	0000	0303	0101	0202	0102	0303	0202	0202	0202	0101	0103	0101	0101	0101	0303	0202	0202	0101	0102	0102	0202	0303	0102	0103	0102	0101	0202	0103	0101	0101	0204	0202	0707	0606	0303	0101	0203	0203	0304	0102	0102	0205	0202	0202	0202	0303	0102	0404	0102	0102	0202	0306	0202	0202	0101	0303	0404	0303	0103	0102	0303	0101	0101	0202	0102	0101	0202	0101	0101	0203	0202	0102	0202	0102	0304	0404	0101	0101	0303	0202	0303	0202	0102	0303	0202	0202	0303	0101	0303	0102	0101	0000	0202	0303	0404	0202	0202	0202	0405	0505	0101	0000	0205	0101	0101	0202	0202	0102	0101	0203	0303	0101	0205	0101	0101	0102	0303	0101	0102	0202	0000	0404	0303	0102	0303	0202	0303	0102	0202	0202	0202	0202	0405	0101	0303	0101	0101	0202	0203	0202	0000	0102	0102	0202	0203	0101	0203	0404	0101	0101	0202	0101	0101	0103	0101	0101	0103
Dvex102,	0101	0102	0304	0101	0202	0202	0203	0101	0202	0101	0202	0000	0303	0103	0102	0103	0102	0211	0303	0102	0203	0202	0102	0102	0102	0204	0303	0303	0505	0202	0102	0000	0102	0303	0203	0404	0202	0202	0202	0101	0202	0101	0101	0303	0101	0303	0103	0103	0202	0102	0101	0102	0202	0101	0101	0202	0203	0103	0202	0406	0303	0101	0202	0303	0101	0202	0101	0303	0101	0101	0203	0202	0101	0101	0203	0303	0102	0101	0101	0104	0203	0000	0203	0303	0103	0102	0202	0406	0202	0202	0102	0202	0103	0102	0102	0202	0303	0101	0102	0202	0202	0000	0202	0202	0303	0303	0103	0303	0101	0303	0404	0102	0101	0205	0202	0202	0102	0102	0101	0203	0202	0202	0505	0405	0101	0707	0101	0101	0202	0103	0103	0101	0101	0606	0202	0304	0102	0505	0203	0203	0102	0101	0101	0101	0303	0101	0101	0101	0102	0203	0000	0102	0102	0202	0303	0101	0202	0202	0303	0202	0101	0101	0000	0808	0202	0202	0303	0101	0303	0203	0101	0102	0202	0102	0202	0000	0202	0101	0101	0203	0103	0202	0103	0202	0101	0101	0202	0105	0303	0101	0101	0101	0202	0101	0101	0202	0607	0102	0101	0202	0101	0202	0404	0202	0303	0101	0707	0102	0404	0101	0203	0000	0101	0202	0101	0404	0101	0304	0203	0101	0000	0202	0202	0101	0000	0202	0202	0000	0808	0606	0101	0102	0101	0103	0202	0202	0000	0303	0102	0102	0202	0101	0505	0102	0303	0202	0102	0203	0707	0102	0202	0606	0204	0101	0303	0103	0303	0102	0000	0506	0404	0101	0202	0103	0101	0101	0202	0101	0104	0202	0303	0202	0303	0303	0101	0101	0303	0104	0101	0202	0205	0101	0101	0202	0102	0103	0202	0303	0102	0303	0103	0202	0101	0101	0303	0101	0101	0102	0202	0202	0202	0203	0102	0202	0202	0102	0204	0303	0303	0102	0505	0303	0104	0203	0101	0202	0303	0202	0101	0202	0101	0303	0202	0404	0101	0000	0203	0102	0205	0202	0202	0202	0202	0202	0202	0505	0404	0102	0101	0202	0103	0101	0102	0101	0101	0102	0606	0101	0202	0102	0102	0102	0404	0404	0101	0102	0203	0202	0101	0808	0101	0101	0101	0202	0102	0102	0101	0000	0202	0202	0303	0204	0303	0101	0506	0203	0404	0101	0202	0606	0202	0202	0202	0202	0202	0101	0102	0202	0203	0303	0204	0202	0101	0101	0101	0202	0202	0103	0203	0203	0303	0101	0203	0303	0202	0102	0101	0101	0206	0000	0202	0103	0101	0202	0202	0303	1010	0101	0203	0101	0707	0303	0102	0202	0203	0202	0101	0000	0203	0102	0101	0101	0303	0304	0202	0202	0202	0405	0303	0000	0101	0202	0202	0202	0101	0104	0101	0102	0102	0303	0202	0101	0202	0202	0306	0000	0203	0203	0204	0202	0102	0101	0202	0101	0101	0101	0101	0202	0102	0303	0202	0203	0202	0202	0404	0202	0101	0000	0102	0103	0202	0000	0101	0101	0102	0101	0202	0101	0606	0204	0102	0102	0202	0101	0202	0202	0102	0101	0202	0101	0101	0202	0101	0101	0404	0101	0202	0102	0101	0101	0202	0202	0102	0202	0303	0103	0101	0101	0000	0101	0102	0101	0404	0203	0102	0202	0101	0404	0202	0203	0204	0101	0101	0304	0105	0707	0202	0103	0101	0202	0102	0101	0101	0202	0000	0303	0101	0000	0101	0103	0407	0000	0101	0102	0104	0101	0102	0103	0303	0404	0101	0202	0102	0303	0303	0101	0102	0101	0102	0404	0102	0101	0101	0303	0203	0304	0404	0102	0103	0505	0101	0202	0000	0404	0102	0101	0202	0202	0202	0103	0102	0102	0203	0202	0101	0202	0203	0101	0101	0202	0102	0102	0202	0202	0303	0204	0102	0102	0101	0308	0102	0102	0102	0202	0102	0202	0101	0101	0304	0203	0203	0101	0103	0202	0202	0103	0303	0101	0202	0303	0101	0202	0101	0101	0303	0101	0203	0505	0102	0202	0101	0101	0303	0202	0202	0909	0202	0101	0202	0202	0202	0102	0101	0202	0203	0202	0202	0203	0103	0101	0202	0102	0101	0000	0202	0202	0202	0102	0303	0202	0202	0101	0101	0102	0303	0202	0202	0202	0202	0202	0000	0304	0102	0405	0101	0202	0104	0101	0304	0103	0303	0101	0202	0203	0000	0304	0101	0404	0102	0202	0303	0202	0101	0202	0303	0303	0101	0101	0203	0102	0202	0202	0102	0101	0101	0303	0101	0103	0707	0202	0101	0103	0000	0203	0000	0101	0202	0000	0505	0202	0104	0303	0202	0101	0202	0303	0303	0000	0000	0303	0101	0000	0202	0202	0101	0101	0000	0102	0102	0000	0102	0203	0000	0101	0303	0505	0101	0101	0101	0202	0304	0101	0101	0203	0102	0303	0101	0203	0909	0909	0202	0303	0103	0202	0303	0202	0203	0101	0202	0203	0202	0103	0303	0203	0202	0104	0103	0202	0102	0101	0202	0203	0303	0202	0202	0203	0404	0204	0202	0101	0606	0202	0203	0202	0101	0102	0202	0206	0202	0202	0303	0101	0101	0103	0102	0106	0202	0000	0102	0202	0000	0202	0202	0505	0202	0202	0101	0203	0202	0102	0101	0101	0102	0101	0101	0101	0202	0203	0102	0101	0707	0203	0304	0202	0202	0202	0404	0102	0304	0101	0203	0203	0204	0303	0102	0404	0202	0202	0203	0202	0101	0102	0102	0203	0202	0202	0101	0101	0202	0304	0204	0102	0202	0101	0102	0101	0101	0707	0303	0303	0101	0105	0202	0202	0102	0303	0101	0000	0102	0203	0102	0101	0509	0707	0202	0404	0202	0102	0000	0101	0101	0103	0303	0101	0202	0202	0303	0206	0101	0000	0101	0101	0203	0303	0202	0103	0101	0202	0104	0101	0202	0202	0404	0202	0304	0304	0202	0101	0103	0103	0103	0102	0103	0101	0102	0202	0102	0202	0101	0101	0102	0101	0102	0000	0102	0303	0303	0202	0405	0101	0101	0102	0404	0101	0202	0101	0202	0303	0102	0202	0202	0404	0202	0101	0101	0103	0101	0505	0101	0101	0102	0404	0202	0105	0101	0101	0203	0202	0101	0101	0202	0101	0000	0101	0202	0101	0101	0000	0101	0202	0102	0606	0000	0101	0303	0101	0304	0303	0205	0101	0203	0202	0202	0103	0203	0101	0203	0101	0101	0304	0202	0101	0203	0303	0505	0202	0505	0101	0202	0103	0303	0202	0101	0101	0102	0404	0101	0102	0000	0303	0101	0505	0202	0101	0101	0102	0101	0404	0101	0101	0104	0102	0101	0101	0101	0101	0202	0303	0101	0303	0101	0303	0101	0101	0101	0202	0101	0202	0102	0101	0000	0101	0303	0303	0202	0202	0000	0303	0202	0202	0202	0202	0202	0404	0202	0203	0202	0303	0104	0202	0303	0102	0101	0303	0102	0101	0303	0303	0404	0202	0101	0103	0103	0103	0303	0101	0202	0101	0102	0101	0102	0202	0101	0101	0101	0101	0202	0102	0102	0102	0203	0202	0101	0203	0404	0102	0102	0101	0303	0101	0102	0101	0102	0000	0303	0303	0202	0105	0202	0606	0202	0101	0203	0304	0101	0102	0102	0102	0101	0202	0505	0202	0203	0101	0000	0202	0101	0101	0103	0101	0202	0103	0202	0102	0202	0404	0101	0102	0101	0202	0404	0202	0202	0101	0202	0102	0000	0202	0404	0404	0303	0303	0103	0303	0101	0102	0101	0101	0203	0203	0101	0102	0102	0102	0202	0202	0303	0102	0202	0404	0202	0202	0202	0102	0101	0103	0101	0202	0202	0101	0101	0102	0102	0203	0203	0101	0204	0101	0202	0101	0102	0101	0303	0202	0505	0101	0202	0101	0203	0303	0102	0303	0101	0304	0101	0202	0102	0103	0102	0102	0101	0101	0202	0303	0404	0202	0202	0202	0202	0101	0101	0102	0101	0101	0102	0000	0102	0101	0404	0104	0101	0102	0202	0105	0102	0102	0203	0101	0102	0101	0102	0101	0202	0505	0204	0102	0202	0304	0303	0000	0203	0101	0101	0202	0101	0202	0202	0101	0102	0202	0202	0202	0102	0101	0101	0303	0202	0101	0202	0101	0102	0101	0103	0202	0202	0000	0000	0202	0202	0000	0102	0102	0101	0102	0101	0101	0103	0202	0102	0303	0304	0101	0101	0404	0303	0202	0101	0202	0103	0101	0202	0203	0101	0202	0101	0303	0202	0101	0101	0101	0103	0101	0103	0101	0101	0105	0202	0202	0101	0102	0202	0102	0103	0102	0202	0202	0203	0102	0103	0303	0102	0103	0202	0102	0103	0102	0404	0202	0202	0101	0202	0202	0102	0102	0202	0102	0101	0101	0203	0103	0303	0404	0304	0103	0202	0101	0303	0101	0202	0101	0303	0202	0101	0202	0404	0303	0303	0303	0202	0101	0101	0202	0101	0202	0000	0404	0202	0304	0102	0000	0202	0103	0103	0000	0202	0101	0202	0202	0303	0101	0202	0101	0102	0202	0101	0202	0101	0404	0101	0101	0202	0303	0505	0404	0303	0102	0102	0202	0205	0303	0304	0101	0303	0101	0303	0202	0103	0102	0202	0101	0404	0202	0101	0202	0202	0101	0203	0202	0102	0103	0102	0101	0202	0202	0101	0101	0101	0101	0101	0303	0304	0202	0202	0101	0202	0101	0101	0202	0101	0202	0303	0103	0101	0203	0204	0202	0202	0203	0304	0000	0101	0101	0101	0102	0202	0102	0909	0101	0202	0101	0303	0202	0202	0101	0808	0202	0202	0102	0303	0202	0102	0000	0202	0101	0203	0202	0303	0101	0203	0101	0202	0101	0404	0101	0103	0101	0102	0102	0101	0202	0101	0000	0202	0103	0101	0000	0203	0102	0102	0303	0104	0202	0202	0202	0303	0202	0103	0000	0202	0105	0202	0101	0102	0303	0202	0105	0101	0303	0202	0101	0202	0102	0104	0303	0404	0102	0202	0304	1111	0203	0202	0202	0103	0102	0202	0202	0101	0404	0202	0303	0505	0202	0102	0202	0101	0101	0103	0101	0404	0101	0103	0101	0202	0202	0103	0204	0202	0101	0101	0101	0101	0505	0101	0102	0202	0101	0404	0203	0101	0202	0203	0304	0202	0101	0102	0101	0202	0304	0101	0101	0202	0102	0202	0103	0101	0303	0203	0202	0101	0102	0103	0306	0102	0101	0101	0101	0202	0103	0505	0101	0101	0103	0404	0202	0000	0202	0202	0202	0101	0101	0101	0303	0101	0000	0202	0505	0101	0101	0404	0303	0303	0101	0203	0202	0404	0101	0103	0202	0303	0000	0202	0102	0203	0101	0202	0101	0102	0101	0103	0202	0202	0203	0202	0103	0101	0101	0101	0303	0101	0202	0000	0101	0202	0102	0101	0101	0101	0303	0303	0000	0202	0909	0202	0202	0203	0102	0101	0101	0101	0303	0000	0101	0202	0202	0202	0102	0101	0103	0101	0103	0202	0204	0101	0507	0000	0303	0101	0202	0000	0707	0304	0303	0101	0101	0101	0203	0103	0202	0202	0000	0303	0202	0202	0102	0101	0202	0202	0101	0303	0202	0202	0202	0404	0000	0103	0202	0202	0203	0103	0202	0203	0102	0101	0102	0101	0202	0101	0101	0205	0707	0102	0101	0202	0202	0102	0101	0000	0102	0404	0202	0606	0102	0405	0101	0203	0102	0202	0304	0203	0000	0101	0204	0202	0102	0202	0202	0101	0404	0304	0102	0103	0101	0101	0303	0101	0000	0101	0102	0102	0101	0103	0102	0203	0202	0204	0202	0101	0102	0101	0101	0303	0202	0000	0102	0203	0404	0303	0102	0303	0102	0101	0404	0101	0202	0202	0101	0101	0303	0102	0304	0000	0102	0000	0000	0404	0101	0102	0101	0203	0101	0101	0202	0202	0101	0202	0202	0101	0101	0102	0202	0203	0202	0202	0101	0101	0101	0202	0101	0101	0202	0103	0101	0102	0101	0204	0000	0101	0102	0202	0203	0404	0101	0303	0406	0101	0101	0102	0303	0202	0000	0304	0202	0404	0101	0303	0404	0203	0102	0102	0202	0202	0101	0303	0202	0000	0102	0202	0103	0101	0000	0202	0203	0101	0202	0102	0202	0203	0404	0000	0101	0101	0303	0101	0104	0205	0102	0202	0303	0102	0303	0303	0404	0205	0102	0202	0202	0102	0101	0303	0202	0202	0101	0202	0101	0000	0101	0606	0102	0202	0101	0101	0101	0102	0202	0101	0202	0101	0202	0101	0101	0000	0202	0203	0101	0101	0102	0202	0202	0202	0102	0103	0202	0202	0103	0101	0203	0202	0202	0101	0202	0202	0102	0103	0101	0101	0101	0203	0203	0203	0000	0000	0202	0202	0202	0203	0000	0101	0101	0000	0303	0101	0202	0102	0303	0202	0202	0202	0101	0103	0101	0101	0101	0303	0202	0202	0101	0102	0102	0202	0303	0102	0103	0102	0101	0202	0103	0101	0101	0204	0202	0707	0606	0303	0101	0203	0203	0304	0102	0102	0205	0202	0202	0202	0303	0102	0405	0102	0102	0202	0306	0202	0202	0101	0303	0404	0303	0103	0102	0303	0101	0101	0202	0102	0101	0202	0101	0101	0203	0202	0102	0102	0102	0304	0404	0101	0101	0303	0202	0303	0202	0102	0303	0202	0202	0303	0101	0303	0102	0101	0000	0202	0303	0404	0202	0202	0202	0405	0505	0101	0000	0205	0101	0101	0202	0202	0102	0101	0203	0303	0101	0205	0101	0101	0102	0303	0101	0102	0202	0000	0404	0303	0102	0303	0202	0303	0102	0202	0202	0202	0202	0405	0101	0303	0101	0101	0202	0203	0202	0000	0102	0102	0202	0203	0101	0203	0404	0101	0101	0202	0101	0101	0103	0101	0101	0103
Dvex103,	0102	0303	0404	0101	0102	0206	0101	0202	0202	0101	0202	0202	0303	0203	0202	0101	0101	0202	0303	0202	0303	0206	0204	0101	0202	0404	0303	0103	0505	0202	0202	0303	0202	0203	0103	0305	0101	0202	0103	0505	0202	0102	0101	0000	0101	0303	0102	0102	0202	0202	0101	0101	0000	0101	0101	0202	0202	0304	0202	0000	0202	0101	0202	0303	0000	0202	0101	0303	0101	0000	0101	0202	0103	0202	0103	0303	0101	0000	0102	0000	0303	0102	0404	0202	0303	0103	0203	0404	0202	0000	0102	0102	0000	0101	0102	0202	0000	0101	0102	0101	0202	0101	0202	0102	0404	0303	0103	0303	0000	0203	0505	0102	0101	0505	0202	0102	0202	0101	0101	0000	0000	0102	0505	0505	0101	0607	0101	0101	0101	0202	0102	0101	0101	0606	0202	0304	0101	0405	0202	0202	0102	0102	0101	0101	0103	0202	0102	0000	0102	0202	0000	0000	0202	0102	0303	0102	0202	0202	0303	0000	0101	0205	0101	0808	0202	0202	0103	0101	0303	0102	0102	0102	0202	0202	0102	0102	0102	0202	0102	0305	0102	0202	0101	0303	0104	0101	0202	0101	0303	0102	0101	0101	0202	0102	0101	0101	0407	0203	0202	0101	0102	0102	0404	0202	0303	0102	0707	0000	0204	0000	0303	0101	0101	0202	0101	0404	0101	0000	0103	0102	0202	0102	0000	0101	0101	0000	0101	0202	0808	0404	0102	0202	0101	0102	0203	0102	0101	0303	0202	0103	0202	0101	0505	0202	0202	0202	0101	0102	0507	0102	0000	0606	0404	0000	0305	0202	0303	0102	0101	0106	0104	0102	0202	0303	0101	0101	0101	0102	0204	0202	0000	0102	0202	0103	0102	0103	0000	0303	0102	0102	0101	0103	0101	0202	0202	0000	0102	0303	0101	0303	0303	0202	0101	0101	0303	0101	0202	0102	0202	0202	0202	0102	0102	0202	0202	0101	0104	0303	0303	0202	0505	0303	0204	0101	0101	0000	0303	0103	0101	0102	0101	0203	0203	0204	0101	0303	0101	0102	0505	0101	0202	0202	0203	0202	0000	0404	0304	0101	0101	0202	0202	0101	0202	0102	0101	0202	0203	0101	0203	0101	0102	0203	0404	0104	0101	0101	0203	0102	0101	0808	0101	0303	0101	0102	0101	0303	0101	0000	0102	0303	0303	0204	0303	0102	0606	0303	0305	0101	0202	0202	0202	0202	0102	0000	0101	0202	0102	0203	0101	0303	0506	0101	0000	0101	0000	0202	0102	0104	0102	0202	0303	0102	0303	0000	0303	0202	0000	0102	0103	0101	0202	0203	0103	0102	0102	0303	1010	0101	0303	0101	0307	0303	0202	0202	0104	0202	0101	0404	0203	0202	0102	0202	0000	0505	0202	0202	0202	0505	0000	0202	0101	0202	0202	0202	0101	0104	0103	0202	0202	0303	0202	0101	0202	0303	0000	0303	0103	0202	0404	0204	0202	0000	0202	0102	0101	0202	0101	0101	0202	0303	0202	0303	0202	0202	0204	0101	0101	0606	0202	0101	0202	0101	0104	0102	0102	0000	0202	0101	0000	0104	0102	0102	0303	0102	0202	0202	0204	0104	0101	0101	0101	0203	0000	0101	0304	0102	0101	0204	0103	0102	0202	0101	0101	0203	0304	0102	0101	0203	0404	0102	0203	0000	0404	0303	0102	0102	0202	0404	0202	0202	0203	0202	0103	0303	0304	0707	0202	0404	0101	0202	0202	0303	0202	0202	0000	0303	0101	0101	0000	0203	0307	0000	0101	0101	0101	0101	0202	0102	0304	0404	0101	0101	0202	0203	0204	0202	0103	0202	0101	0204	0202	0101	0101	0303	0101	0304	0404	0102	0101	0506	0101	0203	0102	0204	0102	0101	0202	0202	0202	0203	0102	0101	0202	0202	0101	0202	0202	0101	0000	0000	0103	0202	0101	0202	0303	0202	0103	0101	0102	0808	0000	0101	0101	0202	0102	0202	0101	0101	0203	0202	0101	0102	0000	0202	0202	0103	0202	0103	0202	0303	0102	0000	0102	0101	0202	0101	0203	0303	0101	0000	0102	0202	0303	0303	0202	0911	0202	0101	0202	0202	0202	0202	0101	0202	0104	0102	0202	0202	0103	0000	0202	0101	0101	0000	0000	0202	0202	0203	0304	0202	0102	0102	0101	0202	0303	0102	0102	0205	0102	0202	0101	0204	0102	0404	0102	0202	0303	0000	0303	0203	0303	0101	0102	0102	0101	0404	0000	0204	0101	0202	0203	0202	0101	0202	0203	0303	0101	0101	0203	0202	0202	0101	0202	0101	0101	0000	0202	0101	0101	0202	0101	0202	0000	0102	0203	0101	0202	0202	0202	0000	0101	0304	0102	0204	0202	0000	0203	0202	0505	0103	0202	0000	0202	0202	0101	0101	0202	0102	0303	0101	0102	0103	0505	0101	0303	0000	0000	0101	0101	0202	0303	0000	0102	0204	0101	0303	0101	0303	0109	0000	0101	0303	0101	0102	0304	0101	0202	0101	0102	0303	0202	0103	0203	0101	0205	0303	0101	0101	0101	0101	0404	0203	0305	0000	0202	0101	0404	0101	0202	0101	0203	0404	0303	0101	0102	0102	0202	0608	0101	0202	0304	0101	0102	0203	0101	0103	0102	0202	0202	0102	0102	0203	0205	0505	0102	0202	0202	0303	0102	0202	0103	0101	0202	0101	0101	0000	0202	0304	0202	0101	0000	0203	0202	0202	0202	0202	0203	0101	0103	0101	0103	0101	0202	0000	0203	0404	0102	0102	0202	0202	0202	0202	0101	0102	0101	0202	0102	0102	0202	0303	0104	0101	0202	0101	0202	0102	0101	0000	0000	0303	0101	0105	0202	0202	0101	0000	0101	0202	0202	0103	0101	0101	0707	0707	0205	0101	0202	0103	0202	0101	0101	0101	0303	0101	0000	0202	0303	0205	0202	0101	0102	0202	0102	0203	0203	0303	0101	0102	0102	0303	0202	0202	0405	0102	0303	0000	0000	0303	0303	0101	0000	0202	0203	0102	0102	0202	0101	0102	0104	0101	0202	0101	0202	0202	0102	0303	0303	0204	0104	0101	0101	0101	0103	0101	0102	0101	0202	0303	0202	0203	0203	0404	0204	0203	0102	0101	0101	0203	0103	0101	0000	0404	0202	0102	0102	0101	0303	0202	0101	0000	0202	0303	0000	0103	0203	0102	0102	0101	0101	0202	0101	0606	0102	0101	0303	0101	0101	0303	0101	0101	0303	0202	0101	0101	0103	0101	0303	0101	0104	0205	0202	0000	0303	0303	0303	0203	0505	0101	0202	0102	0303	0202	0102	0202	0202	0000	0101	0202	0606	0203	0101	0000	0202	0101	0101	0202	0101	0505	0202	0101	0104	0101	0101	0101	0303	0102	0202	0101	0101	0203	0101	0303	0101	0101	0202	0102	0101	0202	0202	0101	0202	0101	0303	0202	0000	0202	0101	0203	0202	0102	0203	0202	0101	0204	0204	0101	0000	0303	0404	0202	0303	0101	0303	0303	0102	0102	0303	0303	0404	0202	0101	0101	0102	0203	0103	0101	0202	0101	0202	0101	0101	0101	0202	0101	0101	0101	0202	0202	0102	0404	0303	0303	0101	0303	0404	0102	0202	0102	0101	0101	0102	0102	0000	0202	0305	0303	0102	0000	0202	0606	0202	0303	0103	0204	0102	0202	0102	0101	0101	0102	0505	0202	0303	0101	0000	0202	0101	0102	0102	0102	0202	0101	0000	0101	0202	0405	0101	0101	0101	0101	0404	0202	0000	0101	0202	0203	0202	0202	0000	0000	0202	0303	0303	0303	0101	0303	0103	0101	0202	0303	0101	0405	0000	0000	0202	0202	0303	0101	0203	0505	0202	0000	0202	0101	0101	0101	0101	0203	0202	0101	0101	0101	0102	0303	0203	0101	0101	0101	0202	0101	0102	0101	0303	0202	0505	0101	0202	0102	0202	0404	0203	0303	0000	0104	0102	0303	0101	0102	0101	0202	0101	0101	0202	0303	0404	0202	0202	0101	0202	0000	0102	0202	0101	0101	0202	0202	0102	0101	0304	0103	0102	0102	0102	0104	0202	0101	0000	0101	0101	0102	0102	0101	0000	0000	0204	0101	0101	0304	0303	0000	0203	0101	0104	0103	0101	0202	0202	0101	0202	0303	0102	0202	0102	0101	0101	0203	0202	0101	0202	0102	0202	0101	0202	0202	0202	0101	0000	0000	0202	0202	0102	0202	0000	0102	0000	0101	0103	0202	0101	0303	0203	0101	0103	0404	0203	0202	0101	0102	0102	0101	0202	0202	0101	0104	0101	0103	0000	0101	0102	0103	0203	0102	0102	0101	0101	0105	0202	0202	0101	0202	0202	0101	0203	0101	0202	0202	0000	0102	0304	0303	0202	0202	0102	0102	0103	0101	0404	0202	0404	0202	0102	0102	0102	0202	0202	0101	0101	0102	0203	0102	0303	0303	0404	0101	0202	0101	0202	0102	0202	0303	0303	0203	0000	0202	0304	0203	0303	0102	0101	0101	0101	0202	0101	0202	0104	0404	0305	0304	0202	0000	0203	0102	0103	0101	0202	0000	0202	0202	0202	0101	0102	0202	0102	0000	0101	0101	0101	0404	0102	0101	0102	0303	0305	0404	0303	0101	0102	0202	0202	0203	0204	0000	0303	0203	0303	0102	0103	0101	0202	0101	0404	0102	0101	0202	0202	0101	0203	0202	0102	0305	0101	0103	0202	0202	0101	0101	0101	0000	0101	0303	0000	0102	0203	0101	0203	0101	0202	0203	0202	0202	0204	0505	0101	0102	0102	0000	0202	0203	0103	0102	0101	0000	0000	0102	0202	0101	0909	0101	0101	0102	0203	0202	0101	0101	0303	0202	0202	0101	0303	0102	0102	0000	0202	0101	0202	0202	0203	0102	0105	0203	0202	0101	0404	0000	0102	0101	0101	0101	0101	0202	0303	0103	0202	0103	0101	0000	0303	0203	0103	0303	0204	0202	0103	0202	0303	0101	0000	0202	0202	0105	0202	0203	0101	0103	0202	0405	0202	0303	0101	0101	0202	0101	0101	0202	0404	0101	0202	0404	0211	0102	0202	0202	0103	0202	0102	0202	0101	0404	0202	0202	0000	0102	0202	0102	0101	0102	0103	0101	0404	0101	0303	0101	0202	0000	0303	0202	0202	0101	0101	0101	0102	0101	0101	0102	0202	0101	0404	0203	0101	0202	0102	0304	0203	0101	0202	0102	0202	0202	0101	0101	0102	0202	0202	0101	0102	0103	0202	0202	0102	0102	0303	0101	0101	0000	0102	0102	0202	0102	0505	0303	0505	0103	0404	0202	0202	0202	0101	0102	0101	0101	0101	0103	0101	0103	0102	0305	0101	0105	0404	0103	0203	0000	0000	0202	0204	0101	0304	0102	0103	0102	0202	0203	0203	0101	0202	0102	0103	0101	0102	0102	0202	0304	0202	0101	0202	0102	0104	0203	0101	0102	0303	0104	0102	0202	0000	0103	0103	0303	0103	0303	0102	0409	0202	0202	0303	0102	0102	0101	0202	0102	0000	0202	0103	0102	0102	0000	0101	0101	0103	0304	0000	0303	0102	0505	0102	0303	0101	0203	0000	0107	0204	0204	0101	0101	0101	0101	0405	0202	0102	0202	0303	0202	0103	0102	0102	0202	0202	0101	0101	0202	0101	0000	0404	0202	0303	0101	0303	0102	0103	0202	0101	0102	0204	0102	0303	0202	0101	0102	0505	0000	0102	0103	0202	0103	0202	0101	0105	0202	0204	0202	0000	0101	0101	0000	0303	0102	0202	0101	0202	0303	0101	0204	0102	0202	0202	0102	0202	0304	0303	0101	0303	0000	0101	0202	0101	0202	0104	0202	0101	0102	0303	0202	0303	0000	0104	0202	0101	0101	0103	0101	0303	0000	0202	0101	0303	0304	0303	0102	0203	0102	0103	0404	0101	0000	0101	0202	0101	0303	0104	0304	0202	0101	0202	0404	0000	0101	0202	0101	0103	0102	0000	0202	0202	0103	0202	0202	0101	0101	0303	0202	0202	0102	0102	0102	0101	0101	0202	0104	0101	0202	0101	0101	0202	0404	0203	0000	0101	0102	0202	0102	0303	0303	0103	0104	0202	0101	0203	0101	0000	0202	0304	0202	0404	0101	0303	0303	0101	0102	0202	0202	0102	0102	0303	0102	0202	0202	0102	0101	0101	0303	0102	0303	0104	0202	0202	0202	0202	0202	0000	0101	0101	0404	0101	0304	0106	0101	0202	0202	0101	0303	0202	0202	0202	0202	0202	0202	0102	0101	0303	0102	0202	0101	0202	0102	0404	0101	0000	0202	0202	0000	0102	0000	0202	0202	0202	0102	0101	0202	0101	0101	0202	0202	0202	0102	0000	0202	0202	0202	0202	0202	0303	0000	0202	0103	0102	0102	0303	0101	0102	0000	0202	0101	0102	0000	0102	0101	0505	0303	0101	0202	0101	0101	0202	0204	0303	0000	0101	0101	0000	0303	0101	0202	0303	0303	0202	0202	0202	0101	0303	0102	0202	0101	0101	0202	0202	0405	0102	0102	0202	0303	0101	0103	0101	0101	0204	0203	0101	0101	0404	0202	0708	0505	0303	0101	0303	0303	0303	0102	0202	0505	0102	0204	0000	0205	0202	0000	0202	0101	0203	0206	0202	0101	0101	0000	0404	0103	0101	0102	0000	0101	0101	0102	0101	0505	0202	0101	0102	0204	0202	0102	0202	0202	0101	0404	0101	0102	0303	0202	0303	0000	0102	0303	0202	0102	0303	0102	0303	0102	0102	0000	0202	0102	0404	0000	0202	0202	0505	0000	0101	0202	0505	0000	0000	0202	0101	0202	0101	0202	0303	0101	0203	0101	0101	0202	0303	0102	0104	0101	0202	0000	0203	0202	0203	0202	0103	0101	0203	0101	0203	0102	0000	0102	0303	0202	0202	0102	0102	0202	0101	0202	0202	0202	0303	0103	0000	0303	0102	0000	0202	0101	0101	0101	0101	0101	0102
Dvex105,	0102	0303	0404	0101	0102	0000	0101	0202	0202	0101	0202	0202	0303	0203	0202	0103	0101	0202	0303	0202	0303	0202	0204	0101	0202	0404	0303	0303	0505	0202	0202	0303	0202	0203	0103	0505	0101	0202	0103	0505	0202	0102	0101	0404	0101	0000	0102	0102	0202	0202	0101	0101	0000	0101	0101	0202	0202	0304	0202	0000	0202	0101	0202	0303	0000	0202	0101	0303	0101	0000	0101	0202	0103	0202	0103	0203	0101	0101	0101	0106	0303	0202	0404	0202	0303	0103	0203	0404	0202	0000	0102	0102	0101	0101	0102	0202	0303	0101	0101	0101	0202	0101	0202	0102	0404	0303	0103	0303	0000	0203	0505	0102	0101	0505	0202	0102	0202	0101	0101	0000	0205	0102	0505	0205	0101	0607	0101	0101	0101	0202	0102	0101	0101	0606	0202	0304	0101	0405	0202	0202	0102	0102	0101	0101	0103	0202	0102	0000	0102	0202	0000	0101	0202	0102	0303	0102	0202	0202	0303	0000	0101	0202	0101	0808	0202	0202	0103	0101	0303	0102	0102	0102	0202	0202	0102	0102	0102	0202	0102	0305	0102	0202	0101	0303	0104	0101	0202	0101	0303	0102	0101	0101	0202	0102	0101	0101	0407	0203	0202	0101	0102	0102	0404	0202	0303	0102	0707	0102	0204	0101	0303	0101	0101	0202	0101	0404	0101	0000	0103	0102	0202	0102	0000	0101	0101	0202	0101	0202	0808	0404	0102	0202	0101	0102	0203	0102	0101	0303	0202	0103	0202	0101	0505	0202	0202	0202	0101	0102	0707	0102	0000	0606	0404	0000	0305	0202	0303	0102	0101	0606	0104	0102	0202	0303	0101	0101	0101	0102	0204	0202	0000	0102	0202	0303	0102	0103	0000	0303	0102	0102	0101	0103	0101	0202	0202	0000	0102	0303	0101	0303	0303	0202	0101	0101	0303	0101	0202	0102	0202	0202	0202	0102	0102	0202	0000	0101	0104	0103	0303	0202	0505	0303	0204	0101	0101	0000	0303	0103	0101	0202	0101	0203	0203	0204	0101	0303	0101	0102	0505	0101	0204	0102	0203	0202	0000	0404	0304	0101	0101	0202	0202	0101	0202	0102	0101	0202	0303	0101	0203	0101	0202	0203	0404	0104	0101	0101	0203	0102	0101	0808	0101	0303	0101	0102	0101	0303	0101	0000	0102	0303	0303	0204	0303	0102	0606	0303	0305	0101	0202	0202	0202	0202	0102	0000	0101	0202	0102	0203	0101	0303	0506	0101	0000	0101	0000	0202	0102	0104	0102	0202	0303	0102	0303	0404	0103	0202	0000	0102	0103	0101	0202	0203	0103	0102	0000	0303	1010	0101	0303	0101	0707	0303	0202	0202	0104	0202	0101	0404	0203	0202	0102	0202	0000	0505	0202	0202	0202	0505	0101	0202	0101	0202	0202	0202	0101	0104	0103	0202	0202	0303	0202	0101	0203	0303	0606	0303	0103	0202	0404	0204	0202	0000	0202	0102	0101	0202	0101	0101	0202	0303	0202	0303	0202	0202	0204	0101	0101	0606	0202	0101	0202	0101	0104	0101	0102	0000	0202	0101	0000	0104	0102	0102	0303	0102	0202	0202	0204	0104	0101	0101	0101	0202	0000	0101	0304	0102	0101	0204	0103	0102	0202	0102	0101	0203	0304	0102	0101	0203	0404	0102	0203	0000	0404	0303	0102	0102	0202	0404	0202	0202	0203	0202	0103	0303	0304	0707	0202	0404	0101	0202	0202	0303	0202	0202	0000	0303	0101	0101	0000	0203	0307	0000	0101	0101	0101	0101	0202	0102	0304	0404	0101	0101	0202	0203	0202	0202	0103	0202	0101	0404	0202	0101	0101	0303	0101	0304	0404	0102	0101	0506	0101	0203	0102	0204	0102	0101	0202	0202	0202	0203	0102	0101	0202	0202	0101	0202	0202	0101	0000	0000	0103	0202	0101	0202	0303	0202	0103	0101	0102	0808	0000	0101	0101	0202	0102	0202	0101	0101	0203	0202	0101	0102	0103	0202	0202	0103	0202	0103	0202	0303	0102	0000	0102	0101	0202	0101	0203	0303	0101	0000	0102	0102	0303	0303	0202	0709	0202	0101	0202	0202	0202	0202	0101	0202	0104	0102	0202	0202	0103	0101	0202	0101	0101	0506	0000	0202	0202	0203	0304	0202	0102	0102	0101	0202	0303	0102	0102	0205	0102	0202	0102	0204	0102	0404	0102	0202	0303	0000	0303	0203	0303	0101	0102	0102	0101	0404	0101	0204	0101	0202	0203	0202	0101	0202	0203	0303	0101	0101	0203	0202	0202	0101	0202	0101	0101	0202	0202	0102	0104	0202	0101	0202	0000	0102	0203	0101	0202	0202	0202	0000	0101	0304	0102	0204	0202	0000	0203	0202	0505	0103	0202	0000	0202	0202	0101	0104	0202	0102	0303	0101	0102	0103	0105	0101	0303	0505	0203	0101	0101	0202	0303	0101	0102	0204	0101	0000	0101	0303	0909	0411	0101	0303	0101	0102	0304	0101	0202	0101	0102	0303	0202	0103	0203	0101	0205	0303	0107	0101	0101	0101	0404	0203	0305	0000	0202	0101	0404	0101	0202	0101	0203	0404	0303	0101	0102	0102	0202	0608	0101	0202	0304	0101	0102	0203	0101	0103	0102	0202	0202	0102	0102	0203	0205	0505	0102	0202	0202	0303	0102	0202	0103	0101	0202	0101	0101	0000	0202	0304	0202	0101	0000	0203	0202	0202	0202	0202	0203	0101	0103	0101	0103	0505	0202	0000	0203	0404	0102	0102	0202	0202	0202	0202	0101	0102	0101	0204	0102	0102	0202	0303	0104	0101	0202	0101	0202	0102	0101	0707	0202	0303	0101	0105	0202	0202	0101	0303	0101	0202	0202	0103	0101	0101	0708	0000	0205	0101	0202	0103	0202	0101	0101	0101	0303	0101	0000	0202	0203	0205	0202	0101	0102	0202	0102	0203	0203	0303	0101	0102	0101	0303	0202	0102	0404	0102	0303	0404	0000	0303	0303	0101	0000	0202	0203	0102	0102	0202	0101	0102	0101	0101	0202	0101	0202	0202	0102	0303	0303	0204	0404	0101	0101	0101	0103	0101	0102	0101	0202	0303	0202	0203	0203	0404	0204	0203	0102	0101	0101	0203	0103	0101	0000	0404	0202	0101	0102	0101	0303	0202	0101	0000	0202	0303	0000	0103	0203	0102	0102	0101	0101	0202	0101	0606	0102	0101	0303	0101	0101	0303	0101	0101	0303	0202	0101	0101	0103	0101	0303	0101	0101	0505	0202	0000	0303	0303	0303	0202	0505	0101	0202	0102	0303	0202	0102	0202	0202	0000	0101	0202	0606	0203	0101	0505	0202	0104	0101	0202	0101	0505	0202	0101	0104	0102	0101	0101	0303	0101	0202	0101	0101	0203	0101	0303	0101	0101	0202	0102	0101	0202	0202	0101	0202	0101	0303	0202	0000	0202	0101	0203	0202	0102	0203	0202	0101	0204	0102	0101	0000	0303	0404	0202	0303	0101	0303	0303	0102	0102	0303	0303	0404	0202	0101	0101	0102	0303	0103	0101	0202	0101	0202	0101	0101	0101	0202	0101	0101	0101	0202	0202	0102	0404	0303	0303	0101	0303	0404	0102	0202	0102	0101	0101	0102	0102	0000	0202	0305	0303	0102	0303	0202	0606	0202	0303	0103	0204	0102	0202	0102	0101	0101	0102	0000	0202	0303	0101	0000	0202	0101	0102	0102	0102	0202	0101	0000	0101	0202	0404	0101	0101	0101	0101	0404	0202	0000	0101	0202	0203	0202	0202	0000	0404	0202	0303	0303	0303	0101	0303	0101	0101	0202	0303	0101	0405	0000	0000	0202	0202	0303	0101	0203	0505	0202	0000	0202	0101	0101	0103	0101	0203	0202	0101	0101	0101	0102	0303	0203	0101	0101	0101	0202	0101	0102	0101	0303	0202	0205	0101	0202	0102	0202	0404	0203	0303	0303	0104	0102	0303	0101	0102	0101	0202	0101	0101	0202	0303	0104	0202	0202	0101	0202	0000	0102	0202	0101	0101	0202	0202	0102	0101	0304	0103	0102	0102	0102	0104	0202	0101	0303	0101	0101	0102	0102	0101	0000	0505	0204	0101	0101	0303	0000	0000	0203	0101	0104	0103	0101	0202	0202	0101	0202	0303	0102	0202	0102	0101	0101	0203	0202	0101	0202	0102	0202	0101	0202	0202	0202	0101	0000	0404	0202	0202	0102	0202	0000	0102	0000	0101	0103	0202	0101	0303	0203	0101	0103	0407	0303	0202	0101	0102	0102	0101	0203	0202	0101	0104	0101	0000	0000	0101	0102	0103	0203	0102	0102	0101	0101	0105	0202	0202	0101	0202	0202	0101	0203	0101	0202	0202	0303	0102	0304	0303	0202	0202	0102	0102	0103	0101	0404	0202	0404	0202	0102	0102	0102	0202	0202	0101	0101	0102	0203	0102	0303	0303	0404	0101	0202	0101	0202	0102	0202	0303	0303	0203	0101	0202	0204	0203	0303	0102	0101	0101	0101	0202	0101	0202	0101	0404	0305	0304	0202	0505	0203	0102	0103	0101	0202	0000	0202	0102	0202	0101	0102	0202	0102	0000	0101	0101	0101	0404	0102	0101	0102	0303	0305	0404	0303	0101	0102	0202	0202	0203	0204	0000	0303	0303	0303	0102	0103	0101	0202	0101	0404	0202	0101	0202	0202	0101	0203	0202	0102	0305	0101	0103	0202	0202	0101	0101	0101	0000	0101	0303	0000	0102	0203	0101	0203	0101	0202	0203	0202	0202	0202	0505	0101	0102	0102	0202	0202	0203	0103	0102	0101	0000	0000	0102	0202	0102	0909	0101	0101	0102	0203	0202	0101	0101	0000	0202	0202	0101	0303	0202	0102	0000	0202	0101	0202	0202	0203	0102	0105	0203	0202	0101	0404	0101	0102	0102	0101	0101	0101	0202	0303	0103	0202	0103	0101	0304	0303	0203	0103	0303	0204	0202	0103	0202	0303	0101	0000	0202	0202	0105	0202	0203	0101	0103	0202	0405	0202	0103	0101	0101	0202	0101	0101	0202	0404	0101	0202	0404	1111	0102	0202	0202	0103	0202	0102	0202	0101	0404	0202	0102	0000	0102	0202	0102	0101	0102	0103	0101	0404	0101	0303	0101	0202	0000	0103	0202	0202	0101	0101	0101	0102	0101	0101	0102	0202	0101	0404	0203	0101	0202	0102	0304	0203	0101	0202	0102	0202	0202	0101	0101	0102	0202	0202	0101	0102	0303	0202	0202	0102	0102	0303	0101	0101	0000	0102	0102	0202	0101	0505	0303	0505	0103	0404	0202	0202	0202	0101	0102	0101	0101	0101	0103	0101	0103	0102	0305	0101	0105	0304	0103	0303	0000	0000	0202	0404	0101	0304	0102	0103	0102	0202	0203	0203	0101	0202	0102	0103	0101	0102	0102	0202	0304	0202	0101	0202	0102	0104	0203	0101	0102	0303	0104	0202	0202	0101	0101	0103	0303	0103	0303	0102	0809	0202	0202	0303	0102	0102	0101	0202	0101	0000	0202	0103	0102	0102	0303	0101	0101	0103	0304	0000	0303	0102	0505	0102	0303	0101	0203	0606	0707	0204	0204	0101	0101	0101	0101	0405	0202	0102	0202	0103	0202	0103	0102	0102	0202	0202	0101	0101	0202	0101	0000	0404	0202	0303	0101	0303	0202	0103	0202	0101	0102	0204	0102	0103	0202	0101	0102	0505	0707	0102	0103	0202	0103	0202	0101	0105	0202	0404	0202	0606	0101	0101	0000	0303	0102	0202	0101	0202	0303	0101	0204	0102	0202	0202	0102	0202	0304	0303	0101	0303	0000	0101	0202	0101	0202	0104	0202	0101	0102	0303	0202	0303	0000	0104	0202	0101	0101	0103	0101	0303	0202	0202	0101	0303	0304	0303	0102	0203	0102	0103	0404	0101	0000	0101	0202	0101	0303	0104	0304	0202	0101	0202	0404	0000	0101	0202	0101	0103	0102	0000	0202	0202	0103	0202	0202	0101	0101	0303	0202	0202	0102	0102	0102	0101	0101	0202	0101	0101	0202	0101	0101	0202	0404	0203	0000	0101	0102	0202	0102	0203	0303	0103	0104	0202	0101	0203	0101	0000	0202	0304	0202	0404	0101	0303	0303	0101	0102	0202	0202	0102	0102	0303	0102	0202	0202	0102	0101	0101	0303	0102	0303	0104	0202	0202	0202	0202	0202	0000	0101	0101	0404	0101	0304	0106	0101	0202	0202	0101	0303	0202	0202	0202	0202	0202	0202	0102	0101	0103	0102	0202	0101	0202	0102	0404	0101	0000	0202	0202	0000	0102	0000	0202	0202	0202	0102	0101	0202	0101	0101	0202	0202	0202	0202	0103	0202	0202	0202	0202	0202	0303	0000	0202	0103	0101	0102	0303	0101	0102	0000	0202	0101	0102	0000	0102	0101	0505	0303	0101	0202	0101	0101	0202	0202	0303	0000	0101	0101	0000	0303	0101	0202	0303	0303	0202	0202	0202	0101	0303	0102	0202	0101	0101	0202	0202	0405	0102	0102	0202	0303	0101	0103	0101	0101	0404	0203	0101	0101	0404	0202	0707	0505	0303	0101	0303	0303	0303	0102	0102	0505	0102	0204	0000	0205	0202	0000	0202	0101	0203	0206	0202	0102	0101	0000	0404	0103	0101	0102	0000	0101	0101	0102	0101	0505	0202	0101	0101	0204	0202	0102	0202	0202	0101	0404	0101	0102	0303	0202	0303	0000	0102	0303	0202	0102	0303	0102	0303	0102	0102	0000	0202	0102	0404	0000	0202	0202	0505	0505	0101	0202	0505	0000	0000	0202	0101	0202	0101	0202	0303	0101	0203	0101	0101	0202	0303	0102	0104	0101	0202	0000	0203	0202	0203	0202	0103	0101	0203	0101	0203	0102	0404	0102	0303	0202	0202	0102	0102	0202	0101	0202	0202	0202	0303	0103	0000	0303	0102	0000	0202	0101	0101	0101	0101	0101	0102
Dvex106,	0102	0303	0404	0101	0102	0203	0101	0202	0202	0101	0202	0202	0303	0203	0202	0103	0101	0202	0303	0202	0303	0207	0204	0101	0202	0404	0303	0303	0505	0202	0202	0303	0202	0203	0103	0505	0101	0202	0103	0505	0202	0102	0101	0404	0101	0000	0102	0102	0202	0202	0101	0101	0000	0101	0101	0202	0202	0304	0203	0000	0202	0101	0202	0303	0000	0202	0101	0303	0101	0000	0101	0202	0103	0202	0103	0203	0101	0103	0101	0101	0303	0202	0404	0202	0303	0103	0203	0404	0202	0000	0102	0102	0101	0101	0102	0202	0303	0101	0102	0101	0202	0101	0202	0102	0404	0303	0103	0303	0000	0203	0505	0102	0101	0505	0202	0102	0202	0101	0101	0000	0000	0102	0505	0505	0101	0607	0101	0101	0101	0202	0102	0101	0101	0606	0202	0304	0101	0405	0202	0202	0102	0102	0101	0101	0103	0202	0102	0000	0102	0202	0000	0101	0202	0102	0303	0102	0202	0202	0303	0000	0101	0202	0101	0808	0202	0202	0103	0101	0303	0102	0102	0102	0202	0202	0102	0102	0102	0202	0102	0305	0102	0202	0101	0303	0104	0101	0202	0101	0303	0102	0101	0101	0202	0102	0101	0101	0407	0203	0202	0101	0102	0102	0404	0202	0303	0102	0707	0102	0204	0101	0303	0101	0101	0202	0101	0404	0101	0000	0103	0102	0202	0102	0000	0101	0101	0204	0101	0202	0808	0404	0102	0202	0101	0102	0203	0102	0101	0303	0202	0103	0202	0101	0505	0202	0202	0202	0101	0102	0707	0102	0000	0606	0404	0000	0305	0202	0303	0102	0101	0606	0104	0102	0202	0303	0101	0101	0101	0102	0204	0202	0000	0102	0202	0303	0102	0103	0000	0303	0102	0102	0101	0103	0000	0202	0202	0000	0102	0303	0101	0303	0303	0202	0101	0101	0303	0101	0202	0102	0202	0202	0202	0102	0102	0202	0203	0101	0104	0303	0303	0202	0505	0303	0204	0101	0101	0000	0303	0103	0101	0202	0101	0203	0203	0204	0101	0303	0101	0102	0505	0101	0202	0102	0203	0202	0000	0404	0304	0101	0101	0202	0202	0101	0202	0102	0101	0202	0303	0101	0203	0101	0202	0203	0404	0104	0101	0101	0203	0102	0101	0808	0101	0303	0101	0102	0101	0303	0101	0000	0102	0303	0303	0204	0303	0102	0606	0303	0305	0101	0202	0202	0202	0202	0102	0000	0101	0202	0102	0203	0101	0303	0506	0101	0000	0101	0000	0202	0102	0104	0102	0202	0303	0102	0303	0204	0103	0202	0000	0102	0103	0101	0202	0203	0103	0102	0000	0303	1010	0101	0303	0101	0707	0303	0202	0202	0104	0202	0101	0404	0203	0202	0102	0202	0000	0505	0202	0202	0202	0505	0000	0202	0101	0202	0202	0202	0101	0104	0103	0202	0202	0303	0202	0101	0202	0303	0606	0303	0103	0202	0404	0204	0202	0000	0202	0102	0101	0202	0101	0101	0202	0303	0202	0303	0202	0202	0204	0101	0101	0606	0202	0101	0202	0101	0104	0101	0102	0101	0202	0101	0606	0104	0102	0102	0303	0102	0202	0202	0204	0104	0101	0101	0101	0202	0000	0101	0304	0102	0103	0204	0103	0102	0202	0102	0101	0203	0304	0102	0101	0203	0304	0102	0203	0102	0404	0303	0202	0102	0202	0104	0102	0202	0203	0202	0103	0303	0304	0707	0202	0404	0101	0202	0202	0303	0202	0202	0000	0303	0101	0101	0000	0203	0307	0000	0101	0101	0101	0101	0202	0102	0304	0404	0101	0101	0202	0203	0202	0202	0103	0202	0101	0404	0202	0101	0101	0303	0101	0304	0404	0102	0101	0506	0101	0203	0102	0204	0102	0101	0202	0202	0202	0203	0102	0101	0202	0202	0101	0202	0202	0101	0000	0000	0103	0202	0101	0202	0303	0202	0103	0101	0102	0808	0000	0101	0101	0202	0102	0202	0101	0101	0203	0202	0101	0102	0103	0202	0202	0103	0202	0103	0202	0303	0102	0000	0102	0101	0202	0101	0203	0303	0101	0000	0102	0202	0303	0303	0202	0909	0202	0101	0202	0202	0202	0202	0101	0202	0104	0102	0202	0202	0103	0101	0202	0101	0101	0000	0000	0202	0202	0203	0304	0202	0102	0102	0101	0202	0304	0102	0102	0205	0102	0202	0102	0204	0102	0404	0102	0202	0303	0000	0303	0203	0303	0101	0101	0102	0101	0404	0101	0204	0101	0202	0203	0202	0101	0202	0203	0303	0101	0101	0203	0202	0202	0101	0202	0101	0101	0202	0202	0102	0101	0202	0101	0202	0000	0102	0203	0101	0202	0202	0202	0000	0101	0304	0102	0204	0202	0000	0203	0202	0505	0103	0202	0000	0202	0202	0101	0103	0202	0102	0303	0101	0102	0103	0505	0101	0303	0505	0202	0101	0101	0202	0303	0101	0102	0204	0101	0303	0101	0303	0909	0000	0101	0303	0101	0102	0304	0101	0202	0101	0102	0303	0202	0103	0203	0101	0205	0303	0101	0101	0101	0101	0404	0203	0305	0000	0202	0101	0404	0101	0202	0101	0203	0404	0303	0101	0102	0102	0202	0808	0101	0202	0304	0101	0102	0203	0101	0103	0102	0202	0202	0102	0102	0203	0205	0505	0102	0202	0202	0303	0102	0202	0103	0101	0202	0101	0101	0000	0202	0304	0202	0101	0000	0203	0202	0202	0202	0202	0203	0101	0103	0101	0103	0105	0202	0000	0203	0404	0102	0102	0202	0202	0202	0202	0101	0102	0101	0202	0102	0102	0202	0303	0104	0101	0202	0101	0202	0102	0101	0000	0202	0303	0101	0105	0202	0202	0101	0303	0101	0202	0202	0103	0101	0101	0000	0707	0205	0101	0202	0103	0202	0101	0101	0101	0303	0101	0000	0202	0303	0205	0202	0101	0102	0202	0102	0203	0203	0303	0101	0102	0102	0303	0202	0102	0406	0102	0303	0404	0000	0303	0303	0101	0000	0202	0203	0102	0102	0202	0101	0102	0101	0101	0202	0101	0202	0202	0102	0303	0303	0204	0404	0101	0101	0101	0103	0101	0102	0101	0202	0303	0202	0203	0203	0404	0204	0203	0102	0101	0101	0203	0103	0101	0000	0404	0202	0106	0102	0101	0303	0202	0101	0000	0202	0303	0000	0103	0203	0102	0102	0101	0101	0202	0101	0606	0102	0101	0303	0101	0101	0303	0101	0101	0303	0202	0101	0101	0103	0101	0303	0101	0102	0505	0202	0000	0303	0303	0303	0202	0505	0101	0202	0102	0303	0202	0102	0202	0202	0000	0101	0202	0606	0203	0101	0505	0202	0101	0101	0202	0101	0505	0202	0101	0104	0102	0101	0101	0303	0101	0202	0101	0101	0203	0101	0303	0101	0101	0202	0102	0101	0202	0202	0101	0202	0101	0303	0000	0000	0202	0101	0203	0202	0102	0203	0202	0101	0204	0000	0101	0000	0303	0404	0202	0303	0101	0303	0303	0102	0102	0303	0303	0404	0202	0101	0101	0102	0303	0103	0101	0202	0101	0202	0101	0101	0101	0202	0101	0101	0101	0202	0202	0102	0404	0303	0303	0101	0303	0404	0102	0202	0102	0101	0101	0102	0102	0000	0202	0305	0303	0102	0306	0202	0606	0202	0303	0103	0204	0102	0202	0102	0101	0101	0102	0000	0202	0303	0101	0000	0202	0101	0102	0102	0102	0202	0101	0000	0101	0202	0404	0101	0101	0101	0101	0404	0202	0000	0101	0202	0203	0202	0202	0000	0404	0202	0303	0303	0303	0101	0303	0101	0101	0202	0303	0101	0405	0000	0000	0202	0202	0303	0101	0203	0505	0202	0000	0202	0101	0101	0103	0101	0203	0202	0101	0101	0101	0102	0303	0203	0101	0101	0101	0202	0101	0102	0101	0303	0202	0505	0101	0202	0102	0202	0404	0203	0303	0203	0104	0102	0303	0101	0102	0101	0202	0101	0101	0202	0303	0104	0202	0202	0101	0202	0000	0102	0202	0101	0101	0202	0202	0102	0101	0304	0103	0102	0102	0102	0104	0202	0101	0303	0101	0101	0102	0102	0101	0000	0505	0204	0101	0101	0304	0303	0000	0203	0101	0104	0103	0101	0202	0202	0101	0202	0303	0102	0202	0102	0101	0101	0203	0202	0101	0202	0102	0202	0101	0202	0202	0202	0101	0404	0404	0202	0202	0102	0202	0000	0102	0000	0101	0103	0202	0101	0303	0203	0101	0103	0204	0303	0202	0101	0102	0102	0101	0203	0202	0101	0104	0101	0303	0000	0101	0102	0103	0203	0102	0102	0101	0101	0105	0202	0202	0101	0202	0202	0101	0203	0101	0202	0202	0303	0102	0304	0303	0202	0202	0102	0102	0103	0101	0404	0202	0404	0202	0102	0102	0102	0202	0202	0101	0101	0102	0203	0102	0303	0303	0404	0101	0202	0101	0202	0102	0202	0303	0303	0203	0101	0202	0404	0203	0203	0102	0101	0101	0101	0202	0101	0202	0101	0404	0305	0304	0202	0505	0203	0102	0103	0101	0202	0000	0202	0102	0202	0102	0102	0202	0102	0000	0101	0101	0101	0404	0102	0101	0102	0303	0305	0104	0303	0101	0102	0202	0202	0203	0204	0000	0303	0303	0203	0102	0103	0101	0202	0101	0404	0202	0101	0202	0202	0101	0203	0202	0102	0305	0101	0103	0202	0202	0101	0101	0101	0000	0101	0303	0000	0102	0203	0101	0203	0101	0202	0203	0202	0202	0202	0505	0101	0102	0102	0202	0202	0203	0103	0102	0101	0000	0000	0102	0202	0102	0909	0101	0101	0102	0203	0202	0101	0101	0103	0202	0202	0101	0303	0202	0102	0000	0202	0101	0202	0202	0203	0102	0105	0203	0202	0101	0404	0102	0102	0102	0101	0101	0101	0202	0303	0103	0202	0103	0101	0304	0303	0203	0103	0303	0204	0202	0103	0202	0303	0101	0000	0202	0202	0105	0202	0203	0101	0103	0202	0405	0202	0303	0101	0101	0202	0101	0101	0202	0404	0101	0202	0404	0311	0102	0202	0202	0103	0202	0102	0202	0101	0404	0202	0102	0505	0102	0202	0102	0101	0102	0103	0101	0404	0101	0303	0101	0202	0000	0103	0203	0202	0101	0101	0101	0102	0101	0101	0102	0202	0101	0404	0203	0101	0202	0102	0304	0203	0101	0202	0102	0202	0202	0101	0101	0102	0202	0202	0101	0102	0303	0202	0202	0102	0102	0303	0101	0101	0000	0102	0102	0202	0102	0505	0303	0505	0103	0404	0202	0202	0202	0101	0102	0101	0101	0101	0103	0101	0103	0102	0305	0103	0105	0404	0103	0303	0000	0000	0202	0404	0101	0304	0102	0103	0102	0202	0203	0203	0101	0202	0102	0103	0101	0102	0102	0202	0304	0202	0101	0202	0102	0104	0203	0101	0102	0303	0104	0202	0202	0101	0101	0103	0303	0103	0303	0102	0909	0202	0202	0303	0102	0102	0101	0202	0101	0000	0202	0103	0102	0102	0303	0101	0101	0103	0304	0000	0303	0102	0505	0102	0303	0101	0203	0000	0707	0204	0204	0101	0101	0101	0101	0405	0202	0102	0202	0303	0202	0103	0102	0102	0202	0202	0101	0101	0202	0101	0000	0000	0202	0303	0101	0303	0102	0103	0202	0101	0102	0204	0102	0103	0202	0101	0102	0505	0707	0102	0103	0202	0103	0202	0101	0105	0202	0204	0202	0606	0101	0101	0000	0303	0102	0202	0101	0202	0303	0101	0204	0102	0202	0202	0102	0202	0304	0303	0101	0303	0000	0101	0202	0101	0202	0104	0202	0101	0102	0303	0202	0303	0000	0104	0202	0101	0101	0103	0101	0303	0202	0102	0101	0303	0304	0000	0102	0203	0102	0103	0404	0101	0000	0101	0202	0101	0303	0104	0304	0202	0101	0202	0404	0000	0101	0202	0101	0103	0102	0000	0202	0202	0103	0202	0202	0101	0101	0303	0202	0202	0102	0102	0102	0101	0101	0202	0101	0101	0202	0101	0101	0202	0404	0203	0000	0101	0102	0202	0102	0203	0303	0103	0104	0202	0101	0203	0101	0000	0202	0304	0202	0404	0101	0303	0303	0101	0102	0202	0202	0102	0102	0303	0102	0202	0202	0102	0101	0101	0303	0102	0303	0104	0000	0202	0202	0202	0202	0000	0101	0101	0404	0101	0304	0106	0101	0102	0203	0101	0103	0202	0202	0202	0202	0202	0202	0102	0101	0103	0102	0202	0101	0202	0102	0404	0101	0606	0202	0202	0000	0102	0000	0202	0202	0202	0102	0101	0202	0101	0101	0202	0202	0202	0202	0101	0202	0202	0202	0202	0202	0303	0000	0202	0103	0101	0102	0303	0101	0102	0000	0202	0101	0102	0000	0102	0101	0505	0303	0101	0203	0101	0101	0202	0202	0303	0000	0101	0101	0000	0303	0101	0202	0303	0303	0202	0202	0202	0101	0303	0102	0202	0101	0101	0202	0202	0405	0102	0102	0202	0303	0101	0103	0101	0101	0404	0203	0101	0101	0404	0202	0707	0505	0303	0101	0303	0303	0303	0102	0102	0505	0102	0204	0202	0205	0202	0000	0202	0101	0203	0206	0202	0102	0101	0000	0404	0103	0101	0102	0000	0101	0101	0102	0101	0505	0202	0101	0101	0204	0202	0102	0202	0202	0101	0304	0101	0102	0303	0202	0303	0000	0102	0304	0202	0102	0303	0102	0303	0102	0102	0000	0202	0102	0404	0000	0202	0202	0505	0505	0101	0202	0505	0000	0000	0202	0101	0202	0101	0202	0303	0101	0203	0101	0101	0202	0303	0102	0104	0101	0202	0000	0203	0202	0203	0202	0103	0101	0203	0101	0203	0102	0404	0102	0303	0202	0202	0102	0102	0202	0101	0202	0202	0202	0303	0103	0000	0303	0102	0000	0202	0101	0101	0101	0101	0101	0102
Dvex107,	0101	0203	0101	0101	0202	0202	0101	0202	0102	0101	0202	0202	0203	0103	0101	0103	0101	0202	0303	0101	0202	0202	0204	0101	0102	0204	0303	0303	0505	0202	0102	0202	0000	0303	0103	0505	0202	0102	0103	0102	0202	0102	0101	0203	0303	0303	0101	0303	0202	0102	0101	0101	0202	0101	0101	0202	0103	0103	0202	0406	0000	0202	0202	0303	0000	0202	0101	0303	0101	0101	0103	0102	0303	0101	0203	0303	0102	0101	0101	0104	0303	0202	0304	0102	0303	0101	0202	0304	0202	0000	0102	0202	0101	0103	0102	0202	0303	0202	0203	0102	0102	0101	0202	0202	0303	0303	0102	0103	0000	0203	0104	0102	0101	0505	0102	0202	0202	0202	0101	0000	0202	0202	0305	0000	0101	0608	0101	0102	0202	0102	0101	0101	0101	0606	0202	0203	0202	0305	0202	0202	0102	0101	0000	0204	0000	0102	0000	0000	0202	0404	0202	0101	0102	0102	0103	0101	0202	0202	0101	0202	0102	0404	0101	0808	0202	0000	0000	0101	0000	0202	0101	0101	0202	0202	0202	0000	0102	0101	0101	0304	0102	0202	0102	0203	0404	0101	0202	0101	0303	0101	0101	0102	0102	0202	0101	0101	0404	0203	0101	0202	0102	0203	0204	0202	0103	0202	0707	0102	0304	0102	0203	0404	0101	0202	0101	0204	0101	0405	0101	0101	0202	0101	0000	0101	0101	0202	0101	0207	0808	0000	0101	0102	0101	0101	0202	0101	0000	0203	0202	0101	0000	0101	0505	0202	0202	0202	0101	0505	0207	0202	0202	0607	0204	0202	0203	0304	0303	0103	0101	0606	0404	0102	0202	0103	0101	0000	0101	0102	0104	0202	0000	0202	0000	0303	0101	0101	0000	0204	0102	0202	0505	0303	0101	0202	0202	0203	0101	0303	0102	0303	0303	0202	0101	0101	0303	0101	0101	0101	0202	0202	0202	0203	0203	0102	0202	0202	0102	0303	0303	0202	0505	0202	0101	0101	0000	0202	0303	0103	0202	0000	0101	0303	0102	0404	0102	0000	0103	0202	0505	0000	0202	0101	0202	0102	0101	0305	0204	0102	0102	0202	0303	0101	0102	0101	0000	0102	0000	0404	0101	0102	0202	0203	0506	0000	0102	0102	0203	0202	0101	0808	0101	0303	0102	0202	0101	0303	0101	0000	0202	0202	0000	0404	0101	0101	0607	0303	0405	0101	0202	0303	0202	0202	0203	0202	0202	0202	0102	0103	0202	0303	0206	0102	0101	0101	0000	0202	0102	0304	0203	0203	0303	0202	0303	0303	0202	0202	0101	0101	0206	0202	0202	0103	0101	0202	0303	0000	0404	0101	0202	0101	0202	0303	0202	0202	0204	0202	0101	0202	0202	0101	0102	0101	0000	0303	0202	0202	0102	0505	0303	0101	0101	0202	0000	0202	0101	0405	0103	0202	0000	0103	0202	0101	0202	0202	0000	0303	0203	0202	0404	0104	0202	0000	0202	0000	0102	0202	0101	0101	0202	0303	0202	0202	0102	0102	0404	0101	0102	0000	0202	0203	0000	0102	0101	0101	0202	0101	0103	0101	0606	0101	0102	0202	0203	0101	0102	0202	0202	0102	0101	0101	0101	0202	0000	0101	0303	0101	0101	0404	0101	0202	0303	0202	0101	0102	0101	0303	0103	0101	0000	0101	0303	0000	0404	0203	0202	0102	0101	0404	0202	0303	0203	0102	0303	0304	0102	0707	0202	0304	0101	0202	0000	0303	0101	0202	0101	0303	0102	0000	0202	0103	0304	0202	0102	0102	0104	0101	0102	0102	0304	0304	0102	0101	0102	0101	0303	0101	0202	0202	0101	0404	0102	0101	0102	0303	0103	0404	0404	0203	0000	0505	0101	0202	0000	0404	0202	0101	0202	0202	0000	0303	0102	0202	0204	0103	0102	0202	0202	0103	0101	0000	0103	0202	0101	0102	0103	0101	0203	0102	0303	0808	0203	0101	0102	0202	0101	0202	0101	0101	0202	0102	0204	0101	0103	0202	0102	0101	0000	0102	0202	0203	0101	0303	0101	0101	0000	0101	0202	0105	0101	0202	0101	0101	0103	0303	0103	0609	0202	0101	0202	0202	0202	0202	0103	0202	0404	0202	0101	0303	0303	0101	0202	0202	0101	0103	0101	0202	0102	0101	0303	0202	0202	0101	0102	0203	0303	0202	0202	0202	0102	0202	0101	0404	0202	0404	0101	0202	0404	0101	0304	0303	0203	0000	0202	0203	0000	0404	0102	0104	0303	0102	0203	0102	0000	0101	0203	0103	0101	0101	0204	0202	0202	0101	0102	0101	0202	0202	0202	0202	0707	0202	0101	0202	0202	0102	0000	0101	0202	0303	0505	0101	0000	0404	0202	0202	0202	0303	0303	0102	0000	0303	0102	0202	0202	0102	0202	0102	0000	0102	0102	0101	0000	0102	0505	0102	0303	0505	0101	0102	0101	0102	0303	0101	0202	0405	0000	0304	0000	0303	0909	0000	0202	0101	0303	0202	0303	0101	0102	0101	0203	0103	0202	0103	0203	0204	0102	0304	0106	0101	0102	0101	0204	0202	0303	0202	0000	0101	0203	0102	0202	0101	0606	0404	0203	0101	0102	0101	0202	0708	0202	0202	0303	0101	0102	0202	0102	0101	0202	0202	0101	0202	0101	0102	0202	0205	0102	0202	0202	0303	0202	0102	0103	0101	0202	0202	0101	0202	0202	0203	0202	0101	0707	0102	0404	0202	0202	0204	0101	0102	0103	0103	0102	0204	0102	0303	0102	0000	0102	0101	0202	0202	0202	0203	0101	0102	0202	0205	0102	0101	0202	0404	0204	0101	0101	0101	0202	0101	0102	0707	0303	0203	0101	0105	0202	0202	0202	0303	0101	0202	0202	0203	0105	0101	0709	0707	0000	0101	0202	0102	0202	0103	0102	0101	0303	0101	0202	0202	0303	0000	0102	0101	0101	0101	0203	0303	0000	0303	0101	0101	0202	0103	0202	0101	0404	0102	0000	0404	0202	0101	0202	0101	0101	0202	0000	0102	0203	0202	0101	0202	0101	0101	0202	0202	0202	0000	0102	0303	0303	0202	0404	0101	0101	0102	0304	0101	0202	0101	0202	0303	0202	0202	0202	0404	0202	0103	0102	0101	0101	0205	0102	0101	0202	0404	0000	0104	0102	0101	0000	0000	0101	0101	0202	0103	0303	0203	0202	0101	0202	0202	0000	0202	0101	0606	0202	0101	0102	0101	0203	0303	0101	0101	0303	0202	0101	0101	0101	0101	0303	0202	0101	0405	0202	0101	0103	0303	0304	0000	0505	0101	0101	0102	0103	0102	0101	0101	0202	0304	0101	0101	0000	0303	0103	0102	0202	0101	0103	0202	0101	0205	0101	0000	0404	0101	0101	0101	0101	0101	0102	0303	0101	0202	0101	0303	0000	0101	0102	0202	0101	0101	0102	0101	0000	0101	0303	0303	0202	0202	0101	0303	0101	0202	0203	0202	0202	0404	0202	0203	0000	0303	0404	0202	0303	0101	0103	0303	0102	0101	0202	0303	0404	0202	0101	0103	0303	0303	0303	0101	0000	0101	0102	0101	0101	0202	0101	0102	0203	0102	0202	0102	0101	0104	0203	0103	0101	0202	0000	0202	0103	0101	0103	0000	0102	0102	0202	0202	0105	0303	0202	0305	0202	0606	0102	0202	0101	0204	0102	0102	0202	0102	0101	0102	0505	0202	0203	0101	0202	0202	0101	0101	0103	0101	0202	0000	0101	0101	0102	0909	0101	0101	0101	0202	0404	0202	0101	0101	0205	0202	0202	0202	0404	0404	0203	0303	0303	0303	0102	0203	0101	0101	0303	0103	0102	0407	0102	0102	0102	0202	0303	0202	0203	0202	0202	0102	0102	0202	0101	0102	0303	0202	0202	0101	0101	0202	0203	0303	0202	0101	0204	0101	0202	0101	0101	0000	0303	0202	0505	0000	0101	0101	0202	0103	0101	0101	0303	0204	0101	0101	0103	0203	0102	0202	0103	0101	0000	0303	0104	0102	0102	0202	0102	0101	0101	0102	0102	0101	0202	0000	0102	0104	0304	0104	0102	0102	0202	0405	0202	0101	0303	0101	0103	0104	0102	0000	0102	0505	0102	0102	0101	0303	0303	0202	0202	0101	0101	0202	0101	0202	0102	0101	0102	0102	0202	0101	0102	0101	0101	0303	0202	0101	0202	0202	0101	0101	0102	0202	0202	0101	0303	0202	0101	0202	0101	0202	0101	0000	0101	0101	0103	0000	0101	0303	0204	0101	0101	0404	0103	0000	0101	0202	0000	0203	0102	0505	0101	0202	0101	0303	0000	0102	0101	0303	0303	0101	0102	0101	0101	0506	0102	0202	0101	0102	0202	0102	0104	0102	0202	0202	0303	0202	0204	0303	0202	0101	0101	0102	0203	0101	0404	0102	0404	0101	0202	0102	0202	0203	0102	0101	0000	0101	0303	0303	0102	0000	0203	0103	0102	0101	0303	0101	0102	0102	0303	0103	0101	0202	0104	0103	0303	0404	0000	0102	0101	0202	0101	0202	0101	0404	0204	0204	0101	0506	0203	0103	0103	0101	0000	0101	0202	0202	0202	0105	0202	0101	0202	0202	0101	0101	0102	0404	0202	0102	0202	0203	0105	0404	0203	0202	0202	0202	0303	0303	0303	0303	0303	0304	0303	0101	0101	0101	0202	0101	0404	0202	0101	0202	0202	0101	0203	0102	0101	0305	0101	0101	0202	0202	0101	0101	0101	0000	0101	0303	0000	0102	0203	0102	0202	0101	0202	0202	0102	0202	0202	0505	0202	0203	0204	0103	0202	0202	0104	0101	0101	0000	0101	0202	0102	0202	0909	0101	0202	0101	0303	0202	0101	0202	0304	0202	0202	0101	0505	0202	0101	0303	0202	0101	0202	0202	0303	0101	0305	0101	0102	0000	0404	0101	0204	0000	0101	0101	0101	0202	0203	0000	0203	0000	0303	0000	0303	0202	0103	0303	0304	0202	0101	0202	0103	0000	0303	0202	0202	0104	0202	0202	0102	0203	0202	0405	0000	0303	0102	0101	0202	0102	0101	0104	0404	0202	0000	0104	0000	0202	0000	0102	0103	0202	0102	0202	0104	0404	0202	0303	0505	0102	0102	0102	0101	0202	0101	0101	0404	0101	0102	0000	0102	0000	0103	0102	0202	0101	0101	0101	0101	0101	0101	0000	0202	0101	0404	0103	0101	0102	0202	0404	0202	0101	0202	0101	0202	0202	0101	0102	0101	0202	0102	0101	0101	0303	0203	0102	0102	0102	0103	0101	0101	0202	0202	0102	0202	0101	0404	0103	0204	0103	0104	0202	0202	0202	0202	0101	0101	0101	0202	0000	0101	0103	0102	0305	0101	0305	0404	0303	0303	0101	0303	0202	0304	0103	0102	0101	0101	0101	0202	0202	0202	0101	0202	0101	0102	0000	0101	0202	0101	0404	0202	0101	0101	0101	0104	0204	0101	0101	0000	0404	0202	0103	0101	0202	0103	0303	0101	0303	0102	0509	0202	0202	0101	0101	0102	0101	0102	0103	0101	0102	0101	0303	0202	0203	0101	0102	0103	0304	0101	0000	0101	0505	0303	0303	0101	0202	0306	0708	0304	0304	0101	0101	0102	0303	0104	0202	0202	0202	0304	0202	0202	0202	0101	0202	0202	0101	0102	0202	0202	0202	0104	0000	0303	0000	0203	0101	0103	0102	0101	0202	0104	0202	0103	0102	0101	0202	0505	0707	0101	0101	0202	0102	0101	0000	0000	0102	0204	0202	0606	0101	0103	0101	0304	0102	0202	0103	0203	0000	0101	0205	0102	0202	0202	0202	0101	0000	0304	0202	0303	0101	0101	0202	0101	0203	0101	0202	0101	0202	0303	0101	0303	0101	0303	0202	0101	0101	0101	0000	0203	0000	0202	0102	0303	0404	0202	0202	0303	0102	0103	0404	0102	0202	0103	0101	0101	0203	0304	0104	0202	0101	0202	0404	0101	0101	0202	0101	0102	0101	0202	0202	0102	0102	0202	0203	0102	0000	0203	0202	0202	0202	0102	0101	0101	0101	0202	0101	0102	0101	0303	0101	0202	0101	0304	0000	0101	0202	0101	0102	0104	0103	0102	0000	0202	0101	0103	0303	0202	0101	0304	0202	0404	0102	0303	0000	0102	0202	0101	0202	0202	0202	0303	0202	0202	0202	0102	0102	0101	0000	0202	0103	0204	0202	0202	0202	0202	0204	0000	0202	0101	0104	0000	0404	0505	0101	0203	0303	0102	0303	0202	0102	0202	0103	0202	0101	0102	0000	0303	0202	0202	0101	0202	0101	0000	0102	0606	0202	0202	0101	0101	0303	0202	0000	0101	0202	0202	0202	0101	0101	0202	0202	0202	0101	0101	0101	0102	0202	0102	0203	0303	0000	0102	0102	0000	0101	0103	0202	0102	0202	0303	0101	0103	0101	0102	0101	0203	0203	0203	0202	0101	0000	0202	0202	0203	0000	0000	0101	0102	0303	0101	0202	0102	0101	0202	0202	0202	0101	0203	0000	0101	0103	0101	0102	0102	0000	0102	0102	0101	0303	0102	0101	0202	0101	0202	0103	0101	0104	0303	0202	0707	0506	0303	0202	0103	0103	0303	0202	0102	0205	0202	0404	0202	0303	0000	0404	0202	0101	0202	0304	0202	0102	0102	0000	0404	0303	0101	0202	0303	0101	0000	0202	0202	0204	0202	0101	0000	0103	0202	0101	0101	0102	0101	0204	0101	0102	0102	0202	0303	0000	0102	0303	0102	0202	0203	0101	0303	0101	0101	0000	0202	0102	0404	0101	0000	0202	0405	0505	0101	0202	0205	0000	0101	0102	0101	0101	0102	0202	0000	0102	0205	0102	0000	0102	0203	0102	0103	0101	0202	0404	0303	0202	0303	0202	0303	0101	0202	0101	0203	0101	0405	0101	0000	0102	0202	0101	0101	0202	0000	0101	0101	0202	0303	0103	0203	0204	0102	0101	0202	0101	0101	0303	0101	0101	0202
Dvex108,	0101	0203	0304	0102	0202	0202	0303	0202	0202	0101	0000	0202	0303	0203	0102	0103	0101	0209	0303	0102	0202	0202	0303	0101	0102	0202	0000	0203	0505	0202	0203	0102	0202	0103	0303	0405	0202	0102	0103	0105	0000	0202	0101	0303	0101	0303	0303	0303	0102	0102	0101	0102	0202	0101	0101	0202	0202	0103	0202	0404	0202	0101	0202	0303	0101	0202	0102	0303	0101	0101	0303	0102	0303	0202	0202	0203	0101	0000	0101	0101	0303	0000	0304	0101	0303	0101	0202	0304	0202	0000	0102	0202	0101	0103	0202	0202	0304	0202	0202	0101	0202	0101	0202	0102	0203	0103	0101	0000	0000	0203	0405	0102	0101	0305	0102	0000	0102	0102	0102	0203	0202	0102	0505	0505	0101	0707	0101	0101	0202	0102	0103	0101	0101	0606	0202	0303	0101	0303	0202	0000	0102	0101	0103	0303	0303	0202	0101	0101	0102	0204	0202	0102	0202	0202	0101	0101	0102	0202	0103	0202	0101	0203	0101	0208	0202	0000	0101	0202	0000	0202	0202	0101	0000	0202	0202	0202	0101	0202	0102	0202	0202	0202	0101	0303	0104	0101	0202	0102	0304	0101	0101	0101	0102	0202	0101	0101	0000	0304	0202	0101	0202	0202	0404	0202	0203	0202	0000	0202	0404	0101	0102	0101	0101	0202	0101	0404	0102	0204	0101	0101	0202	0202	0101	0101	0101	0202	0102	0202	0000	0000	0101	0202	0101	0103	0203	0202	0101	0303	0202	0103	0202	0101	0505	0202	0000	0202	0202	0204	0407	0202	0202	0606	0404	0101	0305	0203	0203	0204	0101	0606	0404	0101	0202	0303	0202	0000	0101	0102	0404	0202	0000	0102	0303	0000	0101	0303	0202	0204	0102	0202	0506	0102	0101	0102	0303	0103	0101	0303	0101	0000	0303	0202	0103	0102	0103	0101	0105	0102	0202	0202	0202	0000	0202	0202	0202	0101	0102	0303	0303	0202	0505	0303	0105	0303	0101	0202	0303	0103	0202	0000	0000	0303	0203	0404	0202	0202	0102	0202	0505	0000	0203	0202	0202	0202	0202	0405	0304	0102	0101	0202	0203	0000	0202	0101	0101	0202	0303	0405	0203	0101	0202	0203	0606	0000	0101	0101	0203	0101	0101	0808	0101	0101	0102	0202	0102	0303	0204	0102	0202	0303	0303	0203	0101	0101	0306	0202	0204	0101	0202	0203	0202	0202	0203	0202	0202	0102	0101	0203	0203	0203	0105	0101	0101	0000	0101	0202	0102	0304	0203	0203	0303	0102	0304	0303	0202	0102	0101	0102	0202	0101	0102	0103	0102	0202	0303	0303	0404	0101	0404	0101	0000	0000	0202	0102	0102	0202	0202	0404	0303	0102	0102	0202	0303	0303	0102	0202	0202	0505	0102	0000	0101	0102	0202	0202	0101	0103	0102	0202	0102	0303	0202	0101	0202	0203	0606	0000	0103	0203	0204	0204	0102	0101	0202	0101	0101	0102	0101	0101	0202	0203	0202	0202	0202	0202	0000	0101	0101	0606	0102	0304	0202	0102	0101	0103	0202	0101	0102	0101	0306	0204	0102	0102	0304	0101	0202	0202	0202	0104	0101	0101	0101	0000	0101	0101	0103	0102	0101	0202	0101	0102	0202	0202	0000	0202	0202	0103	0101	0303	0404	0101	0103	0101	0104	0303	0102	0202	0102	0404	0102	0303	0103	0101	0303	0203	0404	0707	0202	0404	0101	0202	0202	0101	0102	0202	0101	0103	0101	0101	0000	0103	0202	0202	0102	0101	0101	0101	0102	0101	0303	0404	0101	0000	0102	0303	0203	0102	0102	0202	0101	0404	0202	0102	0202	0303	0303	0203	0404	0102	0101	0505	0101	0202	0202	0101	0102	0101	0202	0102	0000	0303	0101	0202	0204	0203	0101	0102	0202	0101	0000	0202	0303	0202	0102	0202	0303	0404	0101	0102	0103	0808	0101	0102	0101	0102	0101	0202	0101	0101	0101	0202	0102	0101	0101	0202	0101	0303	0000	0102	0202	0203	0000	0303	0101	0000	0000	0101	0203	0105	0102	0202	0101	0101	0103	0102	0102	0909	0101	0101	0202	0202	0202	0102	0103	0202	0303	0202	0101	0202	0303	0101	0202	0202	0101	0000	0202	0202	0202	0102	0303	0202	0202	0101	0101	0202	0303	0102	0202	0305	0202	0202	0101	0203	0202	0404	0102	0202	0303	0101	0304	0303	0303	0101	0202	0104	0101	0303	0102	0304	0203	0102	0203	0202	0101	0000	0103	0101	0000	0101	0202	0204	0202	0000	0102	0101	0102	0000	0101	0101	0707	0202	0101	0102	0202	0303	0202	0101	0202	0202	0000	0101	0101	0304	0202	0204	0102	0303	0303	0202	0101	0304	0000	0202	0102	0102	0202	0303	0000	0101	0203	0000	0000	0102	0505	0101	0303	0505	0101	0101	0202	0202	0303	0101	0202	0505	0101	0204	0101	0303	0909	0911	0102	0303	0102	0202	0103	0101	0203	0102	0202	0203	0101	0103	0303	0203	0101	0203	0104	0102	0102	0101	0404	0204	0104	0202	0000	0102	0204	0202	0202	0101	0606	0204	0303	0000	0101	0101	0102	0000	0000	0202	0303	0101	0202	0203	0102	0104	0202	0000	0101	0202	0102	0102	0206	0105	0102	0202	0101	0303	0102	0202	0103	0101	0202	0101	0101	0101	0202	0303	0202	0101	0000	0103	0305	0101	0202	0102	0000	0101	0303	0102	0102	0606	0204	0103	0102	0404	0102	0102	0202	0202	0101	0102	0101	0203	0202	0000	0103	0101	0102	0000	0303	0202	0202	0101	0103	0101	0101	0707	0303	0202	0101	0103	0202	0202	0102	0203	0101	0000	0102	0101	0202	0101	0707	0707	0205	0104	0202	0101	0202	0104	0101	0101	0303	0101	0000	0202	0303	0000	0101	0101	0102	0102	0303	0303	0203	0303	0101	0202	0000	0303	0202	0202	0404	0204	0103	0404	0102	0202	0102	0101	0000	0203	0203	0202	0103	0202	0102	0202	0103	0101	0202	0102	0102	0202	0102	0303	0303	0102	0204	0101	0102	0102	0404	0101	0202	0101	0202	0303	0202	0202	0202	0404	0202	0101	0101	0101	0101	0305	0101	0101	0202	0404	0102	0101	0202	0101	0000	0101	0101	0202	0202	0303	0101	0101	0202	0101	0102	0102	0101	0202	0202	0606	0202	0101	0103	0000	0303	0203	0102	0101	0303	0202	0102	0103	0101	0101	0203	0102	0101	0506	0102	0000	0303	0303	0404	0202	0405	0101	0102	0102	0000	0202	0101	0101	0202	0304	0106	0101	0606	0303	0102	0205	0102	0101	0101	0202	0101	0404	0303	0101	0104	0102	0101	0102	0303	0101	0203	0101	0101	0303	0102	0101	0101	0101	0101	0202	0101	0202	0102	0101	0202	0101	0303	0203	0202	0202	0102	0203	0000	0202	0202	0102	0102	0202	0202	0000	0000	0303	0404	0202	0303	0101	0103	0101	0202	0102	0203	0303	0102	0202	0101	0102	0103	0000	0303	0101	0101	0101	0102	0101	0101	0000	0102	0102	0202	0102	0101	0101	0102	0404	0202	0102	0101	0303	0404	0202	0103	0102	0303	0101	0101	0102	0202	0202	0304	0103	0102	0303	0202	0606	0202	0102	0102	0202	0101	0101	0202	0101	0102	0202	0505	0101	0202	0101	0202	0202	0101	0102	0101	0101	0102	0101	0101	0101	0202	0304	0101	0101	0202	0202	0104	0202	0202	0101	0202	0203	0102	0202	0404	0404	0203	0303	0303	0303	0202	0303	0101	0102	0203	0202	0101	0406	0202	0202	0202	0202	0103	0102	0102	0000	0202	0102	0202	0000	0000	0103	0101	0202	0102	0101	0101	0102	0202	0303	0102	0102	0203	0101	0202	0101	0102	0101	0303	0202	0000	0202	0202	0000	0203	0101	0102	0103	0303	0103	0102	0103	0203	0102	0102	0202	0102	0102	0202	0303	0404	0102	0202	0102	0102	0101	0202	0202	0101	0101	0202	0000	0102	0101	0103	0101	0101	0202	0202	0305	0102	0102	0103	0101	0202	0102	0202	0202	0202	0505	0204	0202	0202	0203	0303	0101	0203	0102	0101	0101	0101	0303	0102	0101	0202	0202	0202	0101	0102	0203	0000	0303	0202	0101	0202	0102	0202	0101	0203	0202	0202	0102	0303	0202	0202	0202	0102	0102	0101	0202	0101	0101	0303	0101	0101	0303	0202	0101	0000	0404	0303	0102	0101	0202	0101	0102	0202	0505	0101	0202	0101	0303	0202	0101	0101	0103	0303	0000	0102	0101	0202	0105	0202	0202	0101	0202	0202	0101	0104	0102	0202	0202	0303	0102	0304	0303	0102	0102	0202	0101	0101	0101	0405	0202	0204	0101	0101	0202	0202	0203	0102	0101	0202	0101	0102	0101	0303	0303	0202	0102	0202	0102	0203	0101	0202	0404	0103	0101	0101	0202	0404	0103	0103	0204	0202	0102	0101	0202	0101	0202	0109	0407	0404	0304	0101	0505	0203	0202	0101	0103	0202	0000	0202	0202	0203	0101	0102	0101	0202	0000	0101	0101	0101	0104	0202	0101	0202	0202	0305	0404	0000	0101	0202	0202	0304	0303	0101	0303	0203	0101	0305	0000	0103	0101	0202	0101	0104	0202	0101	0202	0203	0101	0202	0202	0202	0306	0101	0102	0202	0102	0101	0101	0101	0000	0101	0103	0000	0000	0303	0102	0203	0101	0102	0204	0102	0202	0000	0105	0101	0203	0304	0103	0202	0202	0404	0102	0101	0102	0101	0101	0202	0202	0809	0101	0202	0102	0303	0202	0102	0101	0305	0102	0202	0101	0303	0000	0202	0303	0202	0101	0102	0202	0303	0101	0102	0102	0202	0101	0404	0101	0101	0000	0102	0203	0102	0202	0203	0303	0202	0103	0101	0303	0202	0102	0103	0303	0202	0202	0000	0202	0303	0101	0103	0202	0202	0105	0202	0202	0101	0101	0202	0104	0101	0303	0102	0101	0101	0101	0101	0103	0405	0102	0000	0404	1111	0202	0202	0000	0101	0202	0101	0102	0101	0404	0202	0203	0000	0202	0102	0203	0101	0101	0103	0101	0404	0101	0203	0000	0202	0101	0103	0202	0202	0101	0101	0101	0101	0105	0101	0101	0202	0102	0104	0303	0202	0202	0203	0304	0204	0101	0202	0101	0202	0203	0101	0101	0102	0101	0202	0102	0101	0303	0202	0202	0101	0202	0303	0606	0102	0102	0102	0101	0202	0101	0505	0101	0202	0303	0404	0202	0202	0202	0202	0101	0101	0000	0202	0103	0101	0000	0103	0305	0101	0101	0404	0303	0101	0101	0000	0202	0303	0101	0202	0102	0103	0202	0202	0202	0203	0101	0202	0105	0203	0101	0101	0202	0101	0202	0101	0202	0202	0101	0104	0103	0101	0202	0303	0101	0202	0102	0101	0202	0102	0303	0203	0303	0102	0909	0204	0202	0203	0102	0202	0101	0102	0101	0101	0101	0101	0103	0202	0202	0101	0103	0103	0303	0202	0203	0102	0000	0000	0303	0000	0102	0000	0708	0104	0404	0104	0000	0101	0103	0204	0202	0202	0000	0303	0202	0202	0202	0101	0202	0202	0102	0102	0101	0000	0202	0404	0202	0000	0101	0203	0101	0102	0202	0101	0102	0104	0101	0103	0202	0101	0000	0506	0707	0101	0202	0202	0101	0102	0101	0101	0102	0404	0202	0606	0102	0106	0101	0204	0102	0000	0104	0103	0303	0101	0204	0000	0000	0102	0202	0101	0404	0303	0101	0303	0101	0101	0202	0101	0101	0101	0101	0202	0101	0202	0102	0103	0000	0204	0202	0101	0101	0101	0101	0203	0000	0202	0202	0303	0404	0303	0102	0303	0102	0103	0404	0101	0000	0101	0101	0101	0102	0304	0404	0202	0101	0202	0404	0104	0101	0202	0102	0303	0102	0101	0202	0202	0103	0202	0000	0101	0101	0303	0202	0203	0202	0202	0101	0101	0101	0202	0101	0103	0101	0103	0101	0202	0103	0103	0000	0101	0102	0203	0101	0404	0204	0304	0304	0202	0102	0202	0101	0102	0102	0104	0202	0104	0101	0103	0000	0101	0202	0101	0202	0202	0202	0303	0101	0202	0202	0102	0101	0102	0303	0202	0102	0101	0202	0000	0202	0202	0404	0102	0101	0101	0204	0101	0404	0505	0000	0202	0203	0101	0305	0202	0404	0000	0203	0202	0202	0101	0101	0103	0202	0102	0102	0202	0101	0202	0102	0610	0000	0202	0000	0101	0203	0303	0000	0102	0202	0203	0202	0202	0101	0202	0202	0203	0203	0101	0202	0202	0202	0202	0102	0303	0202	0202	0303	0101	0101	0303	0204	0102	0102	0202	0101	0103	0000	0103	0101	0305	0203	0203	0202	0101	0202	0202	0202	0202	0202	0101	0101	0101	0101	0101	0102	0102	0101	0102	0202	0202	0103	0203	0101	0101	0102	0103	0102	0202	0105	0102	0202	0102	0303	0101	0101	0101	0101	0204	0102	0101	0101	0303	0202	0507	0205	0303	0202	0203	0202	0303	0202	0202	0205	0202	0203	0202	0203	0000	0404	0102	0101	0102	0303	0202	0202	0101	0101	0104	0202	0103	0103	0000	0101	0101	0103	0101	0104	0102	0101	0101	0303	0202	0101	0202	0102	0101	0204	0101	0202	0303	0202	0303	0101	0101	0303	0202	0102	0203	0202	0303	0101	0101	0303	0202	0202	0404	0202	0000	0202	0405	0405	0101	0202	0305	0101	0000	0202	0000	0202	0102	0202	0303	0102	0304	0101	0101	0102	0203	0202	0102	0102	0000	0000	0103	0202	0203	0202	0203	0101	0202	0101	0203	0203	0203	0101	0000	0102	0102	0102	0202	0202	0101	0101	0202	0202	0303	0202	0101	0304	0202	0101	0202	0101	0101	0303	0101	0102	0303
Dvex109,	0101	0202	0104	0102	0202	0202	0101	0202	0202	0101	0202	0202	0303	0103	0102	0101	0101	0202	0303	0101	0102	0202	0202	0101	0202	0204	0303	0303	0505	0202	0202	0202	0202	0303	0303	0104	0102	0202	0202	0304	0202	0102	0101	0202	0103	0000	0101	0103	0102	0102	0101	0102	0202	0101	0102	0000	0203	0104	0202	0000	0101	0102	0102	0303	0101	0202	0101	0303	0101	0101	0102	0202	0303	0101	0202	0203	0102	0101	0101	0404	0303	0000	0102	0102	0203	0101	0202	0404	0202	0404	0102	0102	0101	0103	0101	0202	0000	0101	0102	0202	0202	0101	0202	0101	0303	0303	0101	0202	0101	0202	0104	0102	0202	0305	0202	0102	0102	0101	0102	0303	0000	0202	0000	0505	0101	0000	0101	0101	0102	0102	0103	0102	0101	0306	0202	0204	0101	0303	0102	0202	0101	0202	0000	0404	0303	0102	0000	0101	0202	0101	0202	0101	0102	0202	0101	0101	0202	0202	0102	0000	0101	0000	0101	0000	0202	0202	0000	0101	0103	0203	0102	0104	0202	0202	0202	0101	0202	0101	0101	0303	0102	0202	0102	0303	0103	0101	0202	0000	0303	0202	0101	0102	0202	0202	0101	0101	0607	0102	0101	0102	0102	0202	0404	0202	0303	0102	0000	0101	0404	0101	0303	0101	0103	0202	0101	0404	0101	0404	0103	0101	0000	0102	0101	0102	0101	0202	0102	0204	0000	0304	0101	0202	0102	0101	0202	0202	0101	0303	0202	0103	0000	0102	0105	0202	0000	0102	0101	0205	0407	0202	0404	0606	0202	0101	0304	0303	0303	0202	0101	0606	0304	0101	0102	0303	0102	0101	0101	0102	0103	0202	0202	0202	0000	0000	0101	0103	0303	0202	0101	0202	0305	0103	0104	0202	0202	0000	0102	0304	0102	0203	0103	0102	0101	0101	0305	0101	0101	0101	0202	0202	0202	0000	0203	0202	0102	0202	0202	0303	0000	0202	0405	0203	0405	0303	0102	0202	0303	0203	0202	0202	0000	0303	0101	0404	0102	0404	0101	0202	0505	0202	0000	0202	0203	0102	0102	0404	0104	0101	0101	0202	0102	0102	0102	0101	0101	0203	0303	0102	0202	0101	0102	0202	0404	0404	0101	0102	0303	0101	0101	0000	0202	0101	0103	0102	0102	0303	0101	0202	0202	0304	0303	0404	0102	0101	0606	0203	0405	0101	0102	0505	0202	0202	0103	0000	0202	0101	0102	0202	0102	0303	0303	0202	0101	0303	0102	0202	0202	0303	0303	0202	0103	0202	0303	0303	0202	0202	0101	0101	0405	0101	0202	0103	0102	0202	0303	0103	0404	0101	0000	0000	0207	0000	0202	0202	0202	0202	0101	0101	0202	0102	0102	0102	0101	0303	0202	0202	0202	0506	0303	0202	0101	0202	0202	0202	0102	0404	0102	0202	0202	0303	0202	0101	0202	0000	0606	0000	0303	0203	0304	0305	0102	0202	0202	0101	0101	0202	0101	0101	0202	0303	0202	0203	0202	0102	0103	0101	0101	0000	0202	0404	0202	0202	0101	0101	0202	0000	0202	0101	0606	0304	0202	0202	0202	0101	0202	0202	0204	0101	0000	0101	0101	0202	0101	0102	0404	0101	0101	0101	0101	0102	0404	0202	0202	0202	0103	0303	0103	0202	0000	0101	0202	0101	0303	0202	0202	0202	0101	0404	0202	0203	0203	0101	0103	0404	0204	0709	0202	0103	0101	0202	0000	0101	0101	0202	0101	0101	0000	0101	0202	0101	0102	0202	0102	0101	0104	0000	0202	0102	0303	0404	0101	0000	0202	0000	0203	0101	0102	0101	0101	0404	0202	0101	0102	0303	0203	0104	0404	0202	0101	0205	0101	0202	0102	0204	0102	0101	0202	0202	0202	0103	0102	0102	0203	0303	0101	0202	0203	0101	0101	0202	0303	0202	0102	0102	0103	0102	0203	0102	0203	0408	0204	0102	0101	0202	0101	0202	0101	0101	0304	0101	0101	0101	0101	0202	0202	0103	0303	0103	0202	0105	0101	0202	0101	0101	0202	0101	0102	0202	0202	0202	0101	0101	0303	0203	0303	0909	0102	0101	0102	0102	0102	0202	0103	0000	0104	0202	0202	0202	0103	0101	0202	0101	0101	0505	0202	0202	0102	0102	0404	0202	0102	0102	0102	0202	0203	0202	0202	0205	0101	0202	0000	0303	0102	0404	0102	0102	0303	0000	0404	0101	0303	0000	0202	0303	0102	0304	0101	0104	0103	0202	0303	0000	0101	0202	0103	0303	0101	0202	0203	0102	0202	0101	0102	0101	0101	0203	0101	0102	0707	0202	0101	0102	0303	0104	0203	0101	0202	0303	0505	0101	0000	0404	0202	0404	0102	0303	0303	0202	0101	0303	0101	0202	0000	0102	0102	0202	0102	0102	0202	0000	0202	0102	0505	0102	0000	0000	0000	0101	0101	0202	0303	0101	0102	0305	0202	0203	0101	0303	0000	0911	0202	0303	0101	0102	0104	0101	0101	0102	0202	0102	0202	0303	0103	0303	0203	0204	0606	0101	0101	0101	0102	0202	0304	0202	0202	0101	0404	0202	0000	0101	0206	0304	0203	0000	0202	0303	0202	0208	0202	0202	0303	0101	0102	0204	0101	0404	0202	0202	0101	0202	0101	0102	0202	0505	0102	0102	0202	0203	0203	0202	0103	0101	0202	0101	0101	0101	0202	0104	0102	0102	0707	0103	0304	0202	0101	0202	0404	0101	0203	0101	0202	0206	0104	0202	0202	0404	0202	0102	0202	0202	0101	0103	0101	0101	0101	0000	0102	0102	0101	0104	0204	0101	0000	0101	0203	0101	0202	0707	0303	0203	0101	0105	0202	0202	0101	0303	0101	0000	0102	0203	0205	0101	0000	0000	0104	0303	0202	0203	0202	0101	0102	0101	0303	0101	0000	0102	0303	0000	0102	0101	0102	0101	0303	0303	0104	0203	0102	0202	0103	0303	0000	0101	0404	0103	0000	0104	0202	0303	0203	0103	0101	0202	0303	0102	0102	0202	0101	0202	0000	0101	0202	0102	0102	0202	0102	0303	0000	0203	0405	0102	0101	0202	0303	0101	0102	0101	0202	0103	0102	0202	0202	0000	0202	0103	0102	0102	0101	0105	0101	0101	0202	0000	0101	0101	0102	0101	0303	0101	0102	0101	0202	0101	0404	0101	0102	0101	0101	0102	0102	0202	0303	0606	0203	0101	0303	0101	0203	0103	0101	0101	0000	0202	0102	0103	0102	0101	0102	0101	0101	0000	0202	0101	0303	0303	0000	0202	0305	0102	0101	0101	0303	0102	0101	0102	0202	0404	0105	0101	0000	0303	0103	0205	0102	0101	0101	0101	0102	0000	0103	0101	0404	0202	0101	0101	0101	0101	0202	0101	0101	0203	0101	0303	0202	0101	0202	0000	0101	0202	0102	0202	0202	0101	0303	0303	0202	0202	0101	0303	0101	0102	0203	0102	0202	0104	0202	0203	0202	0303	0404	0202	0303	0101	0102	0000	0101	0101	0101	0203	0204	0303	0102	0103	0103	0303	0303	0101	0101	0102	0202	0102	0202	0202	0102	0101	0203	0101	0102	0202	0102	0404	0303	0202	0000	0202	0000	0202	0202	0102	0101	0101	0101	0101	0000	0202	0102	0303	0202	0305	0202	0606	0102	0101	0103	0104	0101	0101	0102	0102	0102	0202	0000	0102	0203	0101	0101	0202	0102	0202	0303	0102	0102	0101	0101	0101	0000	0909	0101	0101	0202	0102	0000	0202	0101	0202	0202	0103	0102	0202	0404	0404	0303	0103	0103	0303	0102	0303	0101	0102	0303	0102	0101	0505	0202	0102	0102	0202	0303	0102	0202	0000	0202	0102	0101	0101	0101	0203	0303	0203	0202	0101	0101	0103	0102	0303	0101	0101	0204	0101	0202	0101	0202	0101	0303	0202	0505	0101	0202	0101	0203	0103	0101	0101	0103	0404	0101	0101	0303	0203	0102	0102	0103	0101	0202	0306	0404	0102	0101	0000	0202	0101	0202	0202	0102	0101	0202	0202	0102	0101	0303	0405	0101	0102	0202	0404	0102	0101	0303	0102	0202	0204	0202	0101	0202	0000	0204	0102	0102	0000	0303	0202	0102	0101	0101	0203	0101	0202	0202	0101	0102	0203	0202	0101	0102	0202	0101	0203	0202	0101	0202	0202	0102	0101	0000	0202	0202	0101	0405	0204	0202	0202	0102	0102	0104	0000	0101	0203	0303	0101	0101	0303	0304	0101	0101	0000	0303	0101	0101	0202	0000	0101	0202	0206	0101	0103	0101	0000	0000	0101	0101	0103	0303	0102	0203	0101	0102	0106	0202	0202	0102	0101	0202	0101	0101	0202	0000	0202	0000	0202	0303	0303	0202	0101	0102	0202	0102	0102	0405	0202	0404	0202	0102	0202	0102	0103	0202	0101	0101	0102	0102	0101	0303	0000	0304	0101	0202	0102	0202	0101	0102	0204	0303	0203	0102	0202	0404	0303	0303	0304	0202	0000	0101	0202	0101	0202	0105	0204	0202	0505	0101	0505	0202	0203	0101	0102	0202	0101	0203	0202	0303	0101	0102	0101	0202	0202	0102	0102	0101	0101	0202	0000	0202	0202	0101	0404	0103	0102	0102	0202	0203	0203	0404	0101	0303	0101	0103	0102	0303	0101	0202	0102	0204	0202	0101	0202	0000	0000	0202	0202	0202	0303	0101	0102	0202	0202	0101	0101	0101	0101	0101	0303	0404	0102	0102	0202	0203	0101	0102	0202	0101	0000	0303	0405	0101	0102	0104	0101	0202	0202	0103	0101	0101	0000	0101	0102	0102	0102	0909	0101	0102	0101	0303	0202	0101	0101	0000	0202	0102	0102	0304	0202	0101	0102	0202	0101	0103	0202	0303	0102	0304	0103	0102	0000	0404	0101	0304	0101	0101	0202	0103	0202	0304	0203	0202	0203	0000	0000	0203	0101	0102	0103	0204	0202	0101	0202	0000	0101	0303	0202	0202	0000	0202	0202	0101	0103	0202	0505	0101	0303	0102	0101	0102	0202	0103	0103	0404	0202	0000	0104	0000	0101	0202	0202	0103	0202	0102	0202	0000	0303	0202	0203	0000	0101	0101	0202	0101	0102	0101	0101	0404	0101	0103	0101	0202	0101	0000	0101	0202	0101	0101	0101	0102	0101	0102	0202	0102	0101	0304	0203	0101	0102	0102	0404	0101	0101	0202	0102	0102	0202	0101	0101	0101	0203	0202	0103	0101	0303	0103	0202	0101	0102	0203	0105	0101	0202	0101	0202	0202	0103	0404	0101	0102	0103	0104	0202	0202	0202	0202	0202	0101	0000	0101	0103	0101	0102	0303	0303	0101	0205	0405	0303	0101	0101	0204	0000	0304	0101	0102	0202	0000	0102	0202	0102	0202	0202	0202	0101	0102	0101	0303	0202	0202	0204	0202	0203	0202	0101	0101	0303	0101	0202	0104	0101	0202	0101	0101	0202	0101	0303	0303	0103	0202	0910	0202	0202	0203	0202	0102	0101	0103	0103	0101	0202	0102	0202	0202	0203	0000	0101	0101	0304	0202	0404	0102	0505	0101	0000	0101	0202	0000	0707	0203	0104	0104	0101	0101	0103	0606	0202	0202	0202	0303	0202	0202	0202	0202	0202	0202	0101	0101	0102	0000	0202	0404	0202	0202	0000	0203	0101	0103	0102	0102	0102	0101	0202	0102	0202	0101	0102	0104	0000	0102	0103	0202	0102	0101	0101	0507	0102	0404	0202	0606	0102	0101	0101	0203	0101	0202	0101	0303	0303	0102	0202	0202	0202	0202	0202	0102	0304	0404	0102	0101	0101	0101	0102	0102	0303	0104	0202	0101	0101	0103	0103	0303	0101	0404	0202	0101	0101	0101	0101	0203	0202	0202	0202	0303	0304	0202	0202	0303	0102	0101	0404	0102	0202	0103	0102	0101	0101	0404	0404	0101	0101	0202	0406	0204	0101	0101	0101	0102	0102	0101	0202	0202	0103	0202	0000	0101	0101	0203	0102	0102	0202	0202	0102	0101	0101	0000	0101	0101	0202	0103	0101	0202	0104	0202	0104	0101	0202	0102	0203	0202	0101	0103	0406	0202	0101	0103	0103	0102	0102	0404	0202	0204	0102	0303	0000	0102	0101	0101	0202	0202	0102	0303	0000	0202	0202	0202	0303	0101	0303	0202	0303	0104	0000	0202	0202	0203	0404	0101	0000	0101	0104	0202	0404	0105	0202	0202	0303	0102	0000	0102	0404	0208	0101	0102	0202	0102	0101	0303	0202	0202	0101	0202	0101	0000	0101	0000	0000	0202	0202	0101	0000	0101	0000	0000	0102	0202	0202	0101	0101	0202	0202	0202	0103	0101	0102	0102	0202	0202	0102	0103	0202	0102	0303	0000	0102	0303	0202	0102	0202	0202	0101	0101	0101	0303	0101	0305	0102	0203	0202	0101	0000	0102	0202	0202	0202	0101	0000	0101	0303	0101	0202	0303	0103	0101	0000	0202	0103	0303	0202	0101	0103	0101	0202	0202	0103	0202	0202	0000	0203	0102	0101	0202	0104	0202	0203	0101	0404	0404	0102	0000	0505	0103	0202	0303	0303	0304	0202	0202	0505	0102	0202	0000	0203	0101	0404	0202	0101	0102	0305	0202	0202	0102	0101	0204	0303	0101	0102	0000	0101	0101	0202	0102	0202	0102	0101	0101	0203	0202	0102	0000	0102	0104	0304	0101	0102	0103	0202	0303	0101	0000	0000	0202	0202	0102	0101	0303	0101	0102	0303	0102	0102	0404	0202	0101	0202	0404	0505	0101	0202	0205	0000	0202	0202	0000	0202	0101	0000	0303	0202	0204	0102	0000	0202	0303	0101	0101	0101	0202	0204	0103	0202	0203	0202	0304	0202	0203	0000	0202	0101	0000	0102	0000	0101	0102	0102	0102	0202	0000	0202	0202	0202	0303	0102	0202	0103	0101	0202	0202	0101	0101	0103	0101	0101	0203
Dvex111,	0101	0202	0104	0102	0202	0202	0101	0202	0202	0101	0202	0202	0303	0103	0102	0101	0101	0000	0303	0101	0102	0202	0202	0101	0202	0204	0303	0303	0505	0202	0202	0202	0202	0303	0303	0404	0102	0202	0202	0304	0202	0102	0101	0202	0103	0303	0101	0103	0102	0102	0101	0102	0202	0101	0102	0000	0203	0104	0202	0000	0101	0102	0102	0303	0101	0202	0101	0303	0101	0101	0102	0202	0303	0101	0202	0203	0102	0101	0101	0204	0303	0000	0102	0102	0203	0101	0202	0404	0202	0404	0102	0102	0101	0103	0101	0202	0000	0101	0102	0202	0202	0101	0202	0101	0303	0303	0101	0202	0101	0202	0104	0102	0202	0305	0202	0102	0102	0101	0102	0303	0000	0202	0000	0505	0101	0000	0101	0101	0102	0102	0103	0102	0101	0000	0202	0204	0101	0303	0102	0202	0101	0202	0101	0404	0303	0102	0000	0101	0202	0101	0202	0101	0102	0202	0101	0101	0202	0202	0102	0000	0101	0000	0101	0508	0202	0202	0000	0101	0303	0203	0102	0104	0202	0202	0202	0101	0202	0101	0101	0203	0102	0202	0102	0303	0103	0101	0202	0101	0303	0202	0101	0102	0202	0202	0101	0101	0607	0102	0101	0102	0102	0202	0404	0202	0303	0102	0707	0101	0404	0101	0303	0101	0103	0202	0101	0404	0101	0404	0103	0101	0202	0102	0101	0102	0101	0202	0102	0102	0000	0404	0101	0202	0102	0101	0202	0202	0101	0303	0202	0103	0000	0102	0505	0202	0000	0102	0101	0205	0407	0202	0404	0606	0202	0101	0304	0303	0303	0202	0101	0606	0304	0101	0102	0303	0102	0000	0101	0102	0103	0202	0202	0202	0000	0303	0101	0103	0303	0202	0101	0202	0305	0103	0102	0202	0202	0000	0102	0303	0102	0303	0103	0102	0101	0101	0303	0101	0101	0101	0202	0202	0202	0000	0203	0202	0202	0202	0202	0303	0000	0202	0505	0203	0405	0303	0102	0202	0303	0203	0202	0202	0000	0303	0101	0404	0102	0404	0101	0202	0505	0202	0202	0202	0203	0102	0102	0404	0104	0101	0101	0202	0102	0102	0102	0101	0101	0202	0303	0102	0202	0101	0101	0202	0404	0404	0101	0102	0303	0101	0101	0000	0202	0101	0103	0102	0102	0303	0101	0202	0202	0304	0303	0404	0102	0101	0606	0203	0405	0101	0102	0505	0202	0202	0103	0000	0202	0101	0102	0202	0102	0303	0303	0202	0101	0303	0101	0202	0202	0303	0303	0202	0103	0202	0303	0303	0202	0202	0101	0101	0405	0101	0202	0103	0102	0202	0303	0303	0410	0101	0000	0000	0202	0000	0202	0202	0202	0202	0101	0101	0202	0102	0102	0102	0101	0303	0202	0202	0202	0505	0303	0202	0101	0202	0202	0202	0102	0404	0102	0202	0202	0303	0202	0101	0202	0000	0406	0000	0303	0203	0304	0305	0102	0202	0202	0101	0101	0202	0101	0101	0202	0303	0202	0203	0202	0102	0103	0101	0101	0000	0202	0404	0202	0202	0101	0101	0202	0000	0202	0101	0606	0304	0202	0202	0202	0101	0202	0202	0204	0101	0000	0101	0101	0202	0101	0102	0404	0101	0101	0101	0101	0102	0404	0202	0202	0202	0103	0303	0103	0202	0000	0101	0202	0101	0303	0202	0202	0202	0101	0405	0202	0203	0203	0101	0103	0404	0204	0707	0202	0103	0101	0202	0000	0101	0101	0202	0101	0101	0000	0101	0202	0101	0202	0202	0102	0101	0104	0000	0202	0102	0303	0404	0101	0000	0202	0000	0203	0101	0102	0101	0101	0404	0202	0101	0102	0303	0203	0404	0404	0202	0101	0505	0101	0202	0102	0204	0102	0101	0202	0202	0202	0103	0102	0102	0203	0303	0101	0202	0203	0101	0101	0202	0303	0202	0102	0102	0103	0102	0203	0102	0203	0808	0202	0102	0101	0202	0101	0202	0101	0101	0304	0101	0101	0101	0101	0202	0202	0103	0303	0103	0202	0105	0101	0202	0101	0101	0202	0101	0102	0202	0202	0202	0101	0101	0303	0203	0303	0909	0102	0101	0202	0102	0102	0202	0103	0000	0104	0202	0202	0202	0103	0101	0202	0101	0101	0505	0202	0202	0102	0102	0304	0202	0102	0102	0102	0202	0103	0202	0202	0205	0101	0202	0000	0303	0102	0404	0102	0102	0303	0000	0404	0101	0303	0000	0202	0303	0101	0304	0101	0104	0103	0202	0303	0000	0101	0202	0103	0303	0101	0202	0203	0102	0202	0101	0102	0101	0101	0203	0101	0102	0707	0202	0101	0102	0303	0104	0203	0101	0202	0303	0505	0101	0101	0404	0202	0404	0102	0303	0303	0202	0102	0303	0101	0202	0000	0102	0102	0202	0102	0102	0202	0000	0202	0102	0505	0102	0000	0000	0202	0101	0101	0202	0303	0101	0102	0305	0202	0203	0101	0303	0309	0911	0202	0303	0101	0102	0104	0101	0101	0102	0202	0102	0202	0303	0303	0303	0203	0204	0206	0101	0101	0101	0102	0202	0304	0202	0202	0101	0404	0202	0000	0101	0206	0304	0203	0000	0202	0303	0202	0808	0202	0202	0303	0101	0102	0204	0101	0404	0202	0202	0101	0202	0101	0102	0202	0505	0101	0101	0202	0203	0203	0202	0103	0101	0202	0101	0101	0101	0202	0104	0102	0101	0707	0103	0304	0202	0101	0202	0404	0101	0203	0101	0202	0206	0104	0202	0202	0000	0202	0102	0202	0202	0101	0103	0101	0101	0101	0000	0102	0102	0101	0104	0204	0101	0202	0101	0203	0101	0202	0707	0303	0203	0101	0105	0202	0202	0101	0303	0101	0000	0102	0203	0205	0101	0707	0000	0204	0303	0202	0203	0202	0101	0102	0101	0303	0101	0000	0102	0303	0505	0102	0102	0102	0101	0303	0303	0104	0203	0102	0202	0103	0303	0000	0101	0404	0103	0000	0404	0202	0303	0203	0103	0101	0202	0303	0102	0102	0202	0101	0202	0000	0101	0202	0102	0102	0202	0102	0303	0303	0203	0405	0102	0101	0202	0303	0101	0102	0101	0202	0103	0102	0202	0202	0404	0202	0103	0102	0102	0101	0105	0101	0101	0202	0404	0101	0101	0102	0101	0103	0101	0102	0101	0202	0101	0404	0101	0102	0101	0101	0102	0102	0202	0303	0306	0203	0101	0303	0101	0203	0103	0101	0101	0000	0202	0102	0103	0102	0101	0102	0101	0101	0000	0202	0101	0303	0303	0000	0202	0305	0102	0101	0101	0303	0102	0101	0102	0202	0404	0101	0101	0000	0303	0103	0205	0102	0101	0101	0101	0102	0505	0103	0101	0404	0202	0101	0101	0101	0101	0202	0101	0101	0203	0101	0303	0202	0101	0202	0000	0101	0202	0102	0202	0202	0101	0303	0000	0202	0202	0101	0303	0101	0102	0203	0102	0202	0104	0202	0203	0202	0303	0404	0202	0303	0101	0102	0303	0101	0101	0101	0203	0204	0303	0101	0103	0103	0303	0303	0101	0101	0102	0202	0102	0202	0202	0102	0101	0203	0101	0102	0202	0102	0404	0303	0202	0101	0202	0000	0202	0202	0102	0101	0101	0101	0101	0000	0202	0102	0303	0202	0305	0202	0606	0102	0101	0103	0104	0101	0101	0102	0102	0102	0202	0000	0102	0203	0101	0101	0202	0102	0202	0303	0102	0102	0101	0101	0101	0000	0910	0101	0101	0202	0102	0404	0202	0101	0202	0202	0103	0102	0202	0404	0404	0303	0103	0103	0303	0102	0303	0101	0102	0303	0102	0101	0506	0202	0102	0102	0202	0303	0102	0202	0000	0202	0102	0101	0101	0101	0203	0303	0203	0202	0101	0101	0103	0102	0303	0101	0101	0204	0101	0202	0101	0202	0101	0303	0202	0505	0101	0202	0101	0203	0103	0101	0101	0101	0404	0101	0101	0303	0203	0102	0102	0103	0101	0202	0303	0404	0102	0101	0000	0202	0101	0202	0202	0102	0101	0202	0202	0102	0101	0303	0405	0101	0102	0202	0404	0102	0101	0303	0102	0202	0204	0202	0101	0202	0505	0204	0102	0102	0303	0303	0202	0102	0101	0101	0203	0101	0202	0202	0101	0102	0203	0202	0101	0102	0202	0101	0203	0202	0101	0202	0202	0102	0101	0000	0202	0202	0101	0000	0204	0202	0202	0102	0102	0101	0000	0101	0203	0303	0101	0101	0303	0304	0101	0101	0000	0303	0101	0101	0202	0000	0101	0202	0206	0101	0103	0101	0303	0000	0101	0101	0103	0303	0102	0203	0101	0102	0106	0202	0202	0102	0101	0202	0101	0101	0202	0000	0202	0000	0202	0303	0303	0202	0101	0102	0202	0102	0102	0405	0202	0404	0202	0102	0202	0102	0103	0202	0101	0101	0102	0102	0101	0303	0000	0304	0101	0202	0102	0202	0101	0102	0204	0303	0203	0102	0202	0404	0303	0303	0304	0202	0000	0101	0202	0101	0202	0106	0404	0202	0505	0101	0505	0202	0203	0101	0102	0202	0101	0203	0202	0303	0101	0102	0101	0202	0202	0102	0102	0101	0101	0202	0000	0202	0202	0101	0404	0103	0102	0102	0202	0203	0203	0404	0101	0303	0101	0103	0102	0303	0101	0202	0102	0404	0202	0101	0202	0000	0102	0202	0202	0202	0303	0101	0102	0202	0202	0101	0101	0101	0101	0101	0303	0404	0102	0203	0202	0203	0101	0102	0202	0101	0000	0303	0405	0101	0102	0104	0101	0202	0202	0103	0101	0101	0000	0101	0102	0102	0102	0909	0101	0102	0101	0303	0202	0101	0101	0103	0202	0102	0102	0304	0202	0101	0202	0202	0101	0103	0202	0303	0102	0304	0103	0102	0000	0404	0101	0304	0101	0101	0202	0103	0202	0303	0303	0202	0203	0000	0000	0203	0101	0102	0103	0204	0202	0101	0202	0000	0101	0303	0202	0202	0106	0202	0202	0101	0103	0202	0505	0101	0303	0102	0101	0102	0202	0101	0103	0404	0202	0000	0104	1111	0101	0203	0202	0103	0202	0102	0202	0101	0303	0202	0203	0508	0101	0101	0202	0101	0102	0101	0101	0404	0101	0103	0101	0202	0101	0203	0101	0202	0101	0101	0101	0102	0101	0102	0202	0102	0101	0304	0203	0101	0102	0102	0404	0101	0101	0202	0102	0102	0202	0101	0101	0101	0203	0202	0103	0101	0303	0103	0202	0101	0102	0203	0105	0101	0202	0101	0202	0202	0103	0404	0101	0102	0103	0104	0202	0202	0202	0202	0202	0101	0000	0101	0103	0101	0102	0303	0303	0104	0205	0404	0303	0101	0101	0204	0000	0304	0101	0102	0202	0000	0102	0202	0102	0202	0202	0202	0101	0102	0101	0303	0202	0202	0204	0202	0203	0202	0101	0101	0303	0101	0202	0104	0101	0202	0101	0101	0202	0101	0303	0303	0303	0202	0109	0202	0202	0203	0202	0102	0101	0101	0103	0101	0202	0102	0202	0202	0203	0101	0101	0103	0304	0202	0404	0102	0505	0101	0303	0101	0202	0000	0407	0203	0104	0104	0101	0101	0103	0606	0202	0202	0202	0303	0202	0202	0202	0202	0202	0202	0101	0101	0102	0000	0202	0404	0202	0202	0000	0203	0101	0103	0102	0102	0102	0101	0202	0102	0202	0101	0102	0104	0707	0102	0103	0202	0102	0101	0101	0505	0102	0404	0202	0606	0102	0102	0101	0203	0101	0202	0101	0303	0303	0102	0202	0202	0202	0202	0202	0102	0304	0404	0102	0101	0101	0101	0102	0102	0303	0104	0202	0101	0101	0103	0103	0303	0101	0404	0202	0101	0101	0101	0101	0203	0202	0202	0202	0303	0304	0202	0202	0303	0102	0101	0404	0102	0202	0103	0102	0101	0101	0404	0404	0101	0101	0202	0404	0204	0101	0101	0101	0102	0102	0101	0202	0202	0103	0202	0102	0101	0101	0203	0102	0102	0202	0202	0102	0101	0101	0000	0101	0101	0202	0103	0101	0202	0104	0202	0104	0101	0202	0102	0203	0202	0101	0103	0406	0202	0101	0103	0103	0102	0102	0404	0202	0204	0102	0303	0000	0102	0101	0101	0202	0202	0102	0303	0000	0102	0202	0202	0303	0101	0303	0202	0303	0104	0000	0202	0202	0203	0404	0101	0000	0101	0104	0202	0404	0105	0202	0202	0303	0102	0000	0202	0404	0202	0101	0102	0202	0102	0101	0303	0202	0202	0101	0202	0101	0000	0101	0606	0000	0202	0202	0101	0000	0101	0000	0000	0102	0202	0202	0101	0101	0202	0202	0202	0103	0000	0102	0102	0202	0202	0102	0103	0202	0102	0303	0000	0102	0303	0202	0102	0202	0202	0101	0101	0101	0303	0101	0305	0102	0203	0202	0101	0000	0102	0202	0202	0202	0101	0000	0101	0303	0101	0202	0303	0103	0101	0000	0202	0103	0303	0202	0101	0103	0101	0202	0202	0103	0202	0202	0000	0203	0102	0101	0202	0101	0202	0203	0101	0404	0404	0102	0407	0505	0103	0202	0303	0303	0304	0202	0202	0505	0102	0202	0202	0203	0101	0404	0202	0101	0102	0305	0202	0202	0102	0101	0204	0303	0101	0102	0000	0101	0101	0202	0102	0202	0102	0101	0101	0203	0202	0102	0101	0102	0104	0304	0101	0102	0103	0202	0303	0101	0000	0303	0202	0202	0102	0101	0303	0101	0102	0303	0102	0102	0404	0202	0101	0202	0404	0505	0101	0202	0205	0000	0202	0202	0000	0202	0101	0202	0303	0202	0204	0102	0000	0202	0303	0101	0101	0101	0202	0204	0103	0202	0203	0202	0304	0202	0203	0000	0202	0101	0404	0102	0000	0101	0102	0102	0102	0202	0000	0202	0202	0202	0303	0102	0202	0103	0101	0202	0202	0101	0101	0103	0101	0101	0203
Dvex112,	0202	0101	0303	0101	0202	0202	0202	0202	0202	0101	0000	0202	0303	0203	0101	0101	0101	0202	0303	0102	0000	0202	0404	0101	0102	0202	0303	0303	0505	0202	0202	0303	0202	0303	0303	0404	0202	0202	0203	0205	0000	0102	0102	0104	0101	0000	0101	0303	0202	0203	0101	0101	0102	0101	0101	0202	0303	0303	0202	0606	0202	0101	0102	0303	0101	0202	0102	0103	0101	0101	0103	0102	0303	0101	0203	0303	0101	0000	0103	0104	0203	0202	0104	0303	0203	0101	0202	0204	0202	0404	0101	0202	0000	0202	0102	0202	0000	0102	0101	0102	0202	0101	0202	0202	0203	0303	0000	0303	0101	0303	0304	0101	0101	0105	0202	0202	0202	0102	0101	0303	0202	0202	0000	0505	0101	0000	0101	0101	0202	0202	0303	0101	0102	0606	0202	0203	0102	0205	0102	0202	0101	0202	0101	0101	0202	0102	0101	0103	0202	0104	0202	0101	0202	0202	0103	0101	0202	0102	0103	0202	0102	0204	0101	0808	0101	0202	0101	0101	0303	0202	0102	0101	0202	0000	0202	0101	0202	0101	0101	0202	0202	0202	0102	0000	0104	0101	0202	0101	0303	0102	0101	0101	0101	0202	0101	0101	0404	0102	0202	0102	0102	0202	0404	0202	0303	0202	0707	0102	0404	0102	0303	0101	0101	0202	0101	0404	0101	0505	0102	0101	0202	0202	0101	0102	0101	0202	0101	0202	0000	0404	0202	0202	0101	0101	0303	0101	0101	0303	0202	0102	0000	0101	0505	0202	0000	0102	0101	0202	0707	0102	0404	0606	0204	0102	0000	0203	0303	0102	0101	0606	0304	0101	0102	0303	0101	0101	0102	0202	0104	0202	0000	0202	0303	0000	0101	0103	0203	0202	0101	0202	0506	0103	0101	0202	0203	0103	0102	0000	0101	0303	0303	0101	0101	0101	0103	0101	0103	0202	0202	0202	0202	0202	0203	0202	0202	0000	0104	0303	0303	0202	0505	0303	0104	0303	0101	0000	0303	0103	0202	0202	0101	0202	0103	0104	0101	0202	0103	0202	0206	0000	0202	0101	0203	0202	0202	0404	0303	0101	0101	0102	0101	0101	0202	0101	0101	0101	0303	0104	0102	0102	0202	0102	0606	0404	0102	0102	0202	0202	0101	0808	0101	0000	0102	0202	0202	0103	0104	0101	0202	0204	0000	0304	0101	0101	0606	0303	0505	0102	0202	0206	0202	0202	0103	0202	0202	0202	0102	0202	0202	0303	0204	0202	0101	0000	0000	0102	0202	0203	0102	0303	0303	0102	0303	0303	0202	0202	0101	0102	0203	0101	0202	0101	0101	0102	0303	0000	1010	0101	0000	0000	0207	0303	0202	0202	0102	0202	0101	0303	0303	0102	0202	0101	0303	0305	0202	0202	0202	0000	0303	0101	0101	0202	0102	0202	0101	0104	0103	0202	0202	0304	0203	0101	0202	0000	0606	0000	0303	0203	0304	0202	0202	0101	0202	0101	0101	0202	0101	0202	0202	0103	0102	0102	0202	0102	0000	0000	0101	0000	0102	0404	0202	0101	0101	0101	0203	0101	0102	0101	0606	0104	0102	0202	0303	0101	0202	0202	0101	0103	0101	0101	0101	0202	0101	0102	0303	0101	0101	0102	0101	0102	0101	0202	0000	0202	0303	0303	0101	0000	0000	0102	0303	0000	0304	0203	0102	0101	0102	0404	0202	0203	0103	0202	0303	0203	0103	0707	0102	0104	0101	0202	0202	0101	0102	0000	0101	0103	0101	0101	0202	0103	0707	0202	0102	0102	0101	0101	0202	0101	0203	0404	0101	0000	0102	0303	0203	0101	0102	0202	0101	0404	0202	0101	0202	0303	0203	0303	0404	0102	0101	0506	0101	0203	0000	0104	0101	0101	0202	0202	0202	0303	0102	0102	0204	0303	0101	0202	0202	0101	0202	0202	0103	0202	0202	0202	0101	0102	0102	0102	0102	0808	0000	0102	0103	0202	0101	0202	0101	0101	0303	0202	0101	0101	0303	0102	0202	0101	0000	0203	0102	0103	0101	0000	0101	0101	0000	0101	0202	0205	0102	0202	0101	0102	0303	0203	0202	0909	0202	0101	0202	0202	0202	0101	0303	0202	0304	0102	0202	0202	0103	0000	0102	0202	0101	0505	0000	0202	0102	0102	0303	0202	0202	0101	0202	0202	0303	0202	0202	0204	0101	0000	0101	0103	0102	0404	0102	0102	0303	0101	0304	0203	0103	0202	0202	0204	0101	0404	0101	0101	0103	0202	0203	0101	0000	0202	0303	0303	0101	0000	0102	0202	0202	0101	0101	0102	0202	0000	0101	0101	0707	0202	0101	0202	0000	0203	0000	0101	0202	0202	0505	0102	0101	0102	0202	0204	0102	0304	0303	0000	0101	0303	0000	0202	0202	0202	0101	0103	0101	0101	0203	0000	0202	0202	0505	0101	0303	0505	0102	0101	0202	0202	0203	0101	0202	0405	0102	0203	0102	0303	0909	0809	0202	0101	0103	0102	0103	0000	0203	0101	0202	0103	0102	0303	0303	0202	0204	0102	0000	0101	0202	0101	0204	0202	0101	0202	0000	0103	0404	0202	0202	0101	0606	0104	0102	0101	0101	0102	0202	0606	0000	0202	0404	0101	0202	0303	0202	0104	0202	0202	0101	0000	0101	0202	0202	0505	0102	0102	0000	0203	0202	0000	0202	0101	0202	0103	0101	0000	0202	0203	0102	0101	0000	0303	0303	0202	0202	0304	0000	0102	0103	0102	0303	0202	0103	0202	0101	0404	0202	0102	0202	0202	0202	0203	0000	0203	0000	0808	0103	0202	0202	0404	0101	0102	0202	0101	0202	0101	0101	0000	0303	0203	0102	0103	0202	0202	0101	0303	0101	0000	0101	0202	0202	0102	0707	0507	0203	0204	0202	0202	0202	0102	0101	0101	0303	0101	0103	0102	0303	0205	0101	0101	0102	0101	0103	0304	0202	0303	0102	0202	0101	0303	0202	0202	0404	0103	0000	0404	0202	0000	0203	0101	0000	0102	0303	0101	0101	0202	0102	0202	0101	0101	0202	0102	0101	0102	0102	0303	0303	0303	0203	0101	0101	0202	0102	0101	0101	0101	0102	0202	0202	0102	0102	0404	0204	0101	0101	0103	0000	0303	0101	0101	0202	0404	0101	0101	0202	0101	0000	0102	0101	0101	0102	0303	0101	0101	0203	0102	0102	0202	0202	0202	0202	0606	0202	0101	0203	0101	0304	0103	0105	0101	0101	0202	0101	0103	0203	0101	0202	0203	0101	0505	0202	0101	0202	0303	0306	0202	0105	0101	0202	0303	0000	0103	0101	0202	0202	0404	0104	0101	0000	0303	0101	0105	0102	0101	0101	0102	0000	0205	0103	0000	0304	0102	0101	0101	0203	0101	0202	0000	0101	0203	0101	0303	0101	0101	0202	0202	0101	0202	0102	0102	0202	0101	0303	0303	0204	0202	0102	0303	0000	0101	0203	0202	0202	0203	0202	0203	0202	0303	0104	0000	0303	0101	0103	0000	0102	0101	0202	0000	0404	0202	0101	0101	0103	0101	0304	0102	0102	0101	0202	0101	0202	0000	0101	0102	0102	0101	0202	0202	0101	0404	0202	0102	0103	0303	0404	0102	0103	0102	0103	0000	0102	0101	0000	0101	0205	0303	0102	0303	0102	0606	0102	0103	0103	0203	0101	0102	0202	0202	0101	0202	0000	0202	0203	0101	0202	0202	0102	0101	0103	0101	0202	0101	0101	0101	0202	0000	0102	0102	0101	0202	0000	0202	0202	0202	0102	0202	0102	0202	0404	0000	0103	0303	0303	0303	0102	0203	0101	0102	0203	0204	0202	0407	0101	0202	0102	0202	0304	0102	0202	0505	0202	0202	0102	0102	0303	0203	0101	0102	0102	0101	0102	0202	0102	0304	0101	0101	0203	0101	0202	0101	0202	0101	0303	0202	0505	0000	0202	0101	0203	0204	0101	0304	0303	0304	0102	0203	0103	0103	0202	0102	0101	0102	0202	0103	0404	0101	0202	0202	0102	0101	0202	0204	0101	0101	0202	0202	0202	0101	0204	0304	0101	0102	0102	0304	0202	0102	0303	0101	0101	0101	0103	0101	0202	0105	0202	0102	0102	0304	0203	0202	0303	0102	0203	0101	0101	0203	0101	0000	0202	0103	0102	0102	0101	0101	0101	0202	0000	0101	0202	0102	0101	0101	0204	0102	0202	0101	0303	0204	0102	0000	0102	0202	0103	0202	0101	0103	0103	0101	0101	0303	0202	0101	0103	0404	0303	0000	0000	0202	0404	0101	0101	0305	0101	0104	0101	0303	0202	0101	0101	0103	0101	0101	0102	0101	0101	0506	0202	0102	0101	0101	0102	0101	0203	0102	0202	0202	0303	0202	0103	0303	0202	0102	0102	0102	0103	0101	0104	0202	0104	0000	0202	0102	0202	0102	0101	0101	0000	0202	0203	0101	0103	0303	0103	0101	0202	0202	0202	0101	0202	0303	0303	0303	0101	0102	0404	0101	0303	0000	0202	0101	0101	0202	0101	0202	0101	0406	0205	0304	0101	0505	0102	0202	0101	0202	0202	0101	0202	0202	0103	0000	0202	0101	0202	0102	0101	0102	0101	0404	0102	0000	0202	0203	0505	0404	0203	0102	0202	0202	0204	0303	0101	0101	0203	0101	0303	0000	0103	0102	0102	0101	0104	0202	0102	0102	0202	0101	0202	0202	0102	0203	0102	0101	0202	0102	0101	0102	0101	0101	0101	0102	0404	0202	0203	0202	0203	0101	0101	0102	0102	0202	0303	0101	0101	0203	0102	0102	0202	0202	0102	0101	0101	0000	0101	0202	0202	0101	0409	0101	0102	0101	0203	0202	0102	0102	0000	0102	0102	0101	0303	0202	0202	0303	0102	0101	0103	0202	0303	0101	0405	0203	0101	0000	0404	0101	0204	0101	0101	0101	0103	0202	0000	0303	0202	0103	0102	0000	0101	0101	0101	0303	0204	0202	0101	0202	0000	0102	0303	0202	0202	0205	0404	0202	0101	0303	0202	0103	0101	0303	0102	0101	0101	0102	0000	0101	0404	0102	0000	0304	1111	0102	0202	0000	0103	0202	0102	0202	0101	0404	0202	0101	0000	0101	0202	0102	0101	0202	0101	0101	0202	0101	0203	0101	0202	0000	0103	0102	0202	0000	0101	0102	0101	0101	0102	0000	0202	0101	0104	0203	0103	0202	0101	0404	0204	0101	0101	0101	0202	0202	0101	0101	0202	0202	0102	0304	0101	0303	0203	0202	0103	0102	0203	0101	0101	0102	0102	0101	0202	0101	0404	0101	0305	0103	0404	0202	0202	0202	0102	0202	0102	0101	0101	0303	0101	0101	0102	0303	0000	0505	0404	0404	0103	0101	0404	0202	0000	0103	0102	0202	0103	0101	0202	0102	0203	0101	0202	0101	0203	0000	0101	0101	0101	0404	0203	0103	0101	0101	0103	0303	0101	0101	0304	0404	0202	0102	0000	0101	0102	0303	0101	0303	0101	0909	0202	0202	0303	0101	0102	0101	0202	0303	0202	0102	0101	0101	0202	0303	0101	0203	0103	0304	0000	0303	0202	0505	0103	0303	0101	0202	0000	0708	0303	0203	0101	0101	0101	0303	0104	0202	0202	0202	0000	0202	0203	0202	0101	0202	0202	0101	0101	0202	0000	0202	0404	0202	0303	0101	0303	0101	0303	0202	0101	0102	0101	0202	0203	0303	0101	0000	0303	0507	0202	0101	0202	0102	0000	0000	0101	0202	0204	0202	0606	0102	0101	0101	0303	0202	0202	0103	0102	0303	0101	0202	0202	0000	0202	0101	0101	0404	0304	0102	0103	0101	0101	0202	0102	0203	0101	0102	0101	0202	0303	0102	0101	0202	0303	0202	0101	0104	0101	0101	0303	0202	0000	0102	0000	0404	0203	0102	0303	0101	0103	0404	0202	0202	0103	0202	0101	0104	0303	0404	0102	0101	0202	0404	0304	0102	0202	0101	0103	0101	0102	0202	0202	0103	0202	0202	0101	0101	0102	0202	0202	0102	0202	0101	0101	0102	0202	0102	0101	0202	0202	0101	0202	0104	0103	0102	0101	0102	0203	0101	0204	0101	0104	0103	0202	0102	0104	0303	0101	0101	0204	0202	0404	0102	0303	0303	0303	0101	0202	0000	0202	0102	0103	0102	0000	0000	0203	0101	0101	0000	0202	0102	0304	0202	0101	0202	0202	0204	0202	0000	0101	0404	0101	0303	0505	0101	0202	0303	0103	0000	0202	0204	0000	0202	0102	0102	0202	0000	0103	0202	0101	0101	0202	0102	0204	0101	0607	0202	0202	0101	0101	0203	0101	0000	0000	0202	0202	0202	0000	0101	0000	0202	0101	0103	0101	0303	0101	0202	0202	0103	0103	0202	0202	0303	0101	0103	0101	0202	0101	0203	0202	0102	0101	0101	0103	0102	0203	0103	0202	0000	0202	0101	0202	0202	0202	0202	0101	0102	0101	0303	0101	0202	0203	0103	0202	0000	0202	0103	0203	0103	0101	0103	0103	0102	0101	0305	0102	0202	0000	0303	0102	0102	0101	0101	0202	0103	0103	0101	0304	0202	0707	0505	0303	0202	0203	0202	0303	0202	0102	0103	0202	0102	0202	0303	0101	0304	0202	0101	0202	0707	0000	0101	0102	0101	0404	0202	0102	0202	0000	0102	0101	0102	0202	0000	0102	0101	0000	0404	0202	0202	0202	0202	0102	0404	0102	0202	0203	0000	0303	0202	0101	0303	0202	0202	0103	0102	0303	0101	0101	0303	0102	0303	0404	0202	0000	0202	0305	0102	0102	0000	0205	0101	0101	0102	0101	0202	0101	0202	0303	0102	0305	0102	0101	0103	0202	0102	0203	0102	0202	0404	0203	0101	0303	0202	0303	0101	0202	0202	0303	0303	0405	0102	0303	0101	0202	0101	0303	0102	0101	0101	0101	0102	0303	0103	0303	0304	0102	0000	0202	0101	0102	0203	0101	0102	0203
Dvex113,	0202	0101	0303	0101	0202	0202	0202	0202	0202	0101	0000	0202	0303	0203	0101	0101	0101	0210	0303	0102	0000	0202	0404	0101	0102	0202	0303	0303	0505	0202	0202	0303	0202	0303	0303	0404	0202	0202	0203	0205	0000	0102	0102	0404	0101	0303	0101	0303	0202	0203	0101	0101	0102	0101	0101	0202	0303	0303	0202	0306	0202	0101	0102	0303	0101	0202	0102	0103	0101	0101	0103	0102	0303	0101	0203	0303	0101	0101	0103	0104	0203	0202	0104	0303	0203	0101	0202	0204	0202	0404	0101	0202	0000	0202	0102	0202	0000	0102	0101	0102	0202	0101	0202	0202	0203	0303	0000	0303	0101	0303	0304	0101	0101	0105	0202	0202	0202	0102	0101	0303	0202	0202	0505	0505	0101	0000	0101	0101	0202	0202	0303	0101	0102	0606	0202	0203	0102	0305	0102	0202	0101	0202	0101	0101	0202	0102	0101	0103	0202	0104	0202	0101	0202	0202	0103	0101	0202	0102	0103	0202	0102	0204	0101	0808	0101	0202	0101	0101	0303	0202	0102	0101	0202	0000	0202	0101	0202	0101	0101	0202	0202	0202	0102	0000	0104	0101	0202	0103	0303	0102	0101	0101	0101	0202	0101	0101	0404	0102	0202	0102	0102	0202	0404	0202	0303	0202	0707	0102	0404	0102	0303	0101	0101	0202	0101	0404	0101	0505	0102	0101	0202	0202	0101	0102	0101	0202	0101	0202	0308	0404	0202	0202	0101	0101	0303	0101	0101	0303	0202	0102	0000	0101	0505	0202	0000	0102	0101	0202	0607	0102	0404	0606	0204	0102	0303	0203	0303	0102	0101	0606	0304	0101	0102	0303	0101	0101	0102	0202	0104	0202	0000	0202	0303	0000	0101	0103	0203	0202	0101	0202	0506	0103	0101	0202	0203	0103	0102	0303	0101	0303	0303	0101	0101	0101	0103	0101	0103	0202	0202	0202	0202	0202	0203	0202	0202	0000	0104	0303	0303	0202	0505	0303	0104	0303	0101	0000	0303	0103	0202	0202	0101	0202	0103	0104	0101	0202	0103	0202	0203	0000	0202	0101	0203	0202	0202	0404	0303	0101	0101	0102	0101	0101	0202	0101	0101	0101	0303	0104	0102	0202	0202	0102	0606	0404	0102	0102	0202	0202	0101	0808	0101	0000	0102	0202	0202	0103	0104	0101	0202	0204	0000	0304	0101	0101	0606	0303	0505	0102	0202	0206	0202	0202	0103	0202	0202	0202	0102	0202	0202	0303	0204	0202	0101	0000	0000	0102	0202	0203	0102	0303	0303	0102	0303	0303	0202	0202	0101	0102	0203	0101	0202	0101	0101	0102	0303	0000	1010	0101	0000	0000	0207	0303	0202	0202	0102	0202	0101	0303	0303	0102	0202	0101	0303	0305	0202	0202	0202	0505	0303	0101	0102	0202	0102	0202	0101	0104	0103	0202	0202	0203	0203	0101	0202	0000	0000	0000	0303	0203	0304	0202	0202	0101	0202	0101	0101	0202	0101	0202	0202	0103	0102	0102	0202	0102	0000	0000	0101	0606	0102	0404	0202	0101	0101	0101	0203	0101	0102	0101	0606	0104	0102	0202	0303	0101	0202	0202	0101	0103	0101	0101	0101	0202	0101	0102	0303	0101	0101	0102	0101	0102	0101	0202	0000	0202	0303	0303	0101	0000	0000	0102	0303	0000	0304	0203	0102	0101	0102	0404	0102	0303	0103	0202	0303	0203	0103	0707	0102	0104	0101	0202	0202	0101	0102	0000	0101	0103	0101	0101	0202	0103	0707	0202	0102	0102	0101	0101	0202	0101	0203	0404	0101	0000	0102	0303	0203	0101	0102	0202	0101	0404	0202	0101	0202	0303	0203	0303	0404	0102	0101	0506	0101	0203	0000	0104	0101	0101	0202	0202	0202	0303	0102	0102	0204	0303	0101	0202	0202	0101	0202	0202	0103	0202	0202	0202	0101	0102	0102	0102	0102	0808	0000	0102	0103	0202	0101	0202	0101	0101	0303	0202	0101	0101	0303	0202	0202	0101	0000	0203	0102	0103	0104	0000	0101	0101	0000	0101	0202	0205	0102	0202	0101	0102	0303	0203	0202	0910	0202	0101	0202	0202	0202	0101	0303	0202	0304	0102	0202	0202	0103	0101	0102	0202	0101	0505	0000	0202	0102	0102	0303	0202	0202	0101	0202	0202	0303	0202	0202	0204	0101	0000	0101	0103	0102	0404	0102	0102	0303	0101	0304	0203	0103	0202	0202	0204	0101	0404	0101	0101	0103	0202	0203	0101	0000	0202	0303	0303	0101	0000	0102	0202	0202	0101	0101	0101	0202	0000	0101	0101	0707	0202	0101	0202	0000	0203	0000	0101	0202	0202	0505	0102	0103	0102	0202	0204	0102	0304	0303	0000	0101	0303	0000	0202	0202	0202	0101	0103	0101	0101	0203	0000	0202	0202	0505	0101	0303	0505	0102	0101	0202	0202	0203	0101	0202	0405	0102	0203	0102	0303	0909	0909	0202	0101	0103	0102	0103	0000	0203	0101	0202	0103	0102	0303	0303	0202	0204	0102	0205	0101	0202	0101	0204	0202	0101	0202	0000	0103	0404	0202	0202	0101	0606	0104	0102	0101	0101	0102	0202	0606	0000	0202	0404	0101	0202	0303	0202	0104	0202	0202	0101	0000	0101	0202	0202	0505	0102	0102	0000	0203	0202	0000	0202	0101	0202	0103	0101	0000	0202	0203	0102	0101	0000	0303	0303	0202	0202	0304	0000	0102	0103	0102	0303	0202	0103	0202	0101	0404	0202	0102	0202	0202	0202	0203	0000	0203	0000	0808	0103	0202	0202	0404	0101	0102	0202	0101	0202	0101	0101	0507	0303	0203	0102	0103	0202	0202	0101	0303	0101	0000	0101	0202	0202	0102	0307	0707	0202	0204	0202	0202	0202	0102	0101	0101	0303	0101	0303	0102	0303	0202	0101	0101	0102	0101	0103	0304	0202	0303	0102	0202	0101	0303	0202	0202	0404	0103	0000	0404	0202	0000	0203	0101	0000	0102	0303	0101	0101	0202	0102	0202	0101	0101	0202	0102	0101	0102	0102	0303	0303	0303	0203	0101	0101	0202	0102	0101	0101	0101	0102	0202	0202	0102	0102	0404	0204	0101	0101	0103	0000	0303	0101	0101	0202	0404	0101	0101	0202	0101	0000	0102	0101	0101	0102	0303	0101	0101	0203	0102	0102	0202	0202	0202	0202	0606	0202	0101	0203	0101	0304	0103	0105	0101	0101	0202	0101	0103	0203	0101	0202	0203	0101	0505	0202	0101	0202	0000	0303	0202	0105	0101	0202	0303	0000	0103	0101	0202	0202	0404	0101	0101	0606	0303	0101	0105	0102	0101	0101	0102	0000	0205	0103	0000	0304	0102	0101	0101	0203	0101	0202	0000	0101	0203	0101	0303	0101	0101	0202	0202	0101	0202	0102	0102	0202	0101	0303	0303	0204	0202	0102	0303	0000	0101	0203	0202	0202	0203	0202	0203	0202	0303	0104	0000	0303	0101	0103	0303	0102	0101	0202	0000	0404	0202	0101	0101	0103	0101	0303	0102	0102	0101	0202	0101	0202	0000	0101	0102	0102	0101	0202	0202	0101	0404	0202	0102	0101	0103	0404	0102	0103	0102	0103	0000	0102	0101	0000	0101	0205	0303	0102	0000	0102	0606	0102	0303	0103	0203	0101	0102	0202	0202	0101	0202	0000	0202	0203	0101	0202	0202	0102	0101	0103	0101	0202	0101	0101	0101	0202	0000	0102	0102	0101	0202	0000	0202	0202	0202	0102	0202	0102	0202	0404	0000	0103	0303	0303	0303	0102	0203	0101	0102	0203	0204	0202	0407	0101	0202	0102	0202	0304	0102	0202	0505	0202	0202	0102	0102	0303	0203	0101	0102	0102	0101	0102	0202	0102	0304	0101	0101	0203	0101	0202	0101	0202	0101	0303	0202	0105	0000	0202	0101	0203	0204	0101	0304	0303	0304	0102	0203	0103	0103	0202	0102	0101	0102	0202	0303	0404	0101	0202	0202	0102	0101	0202	0204	0101	0101	0202	0202	0202	0101	0204	0304	0101	0102	0102	0304	0202	0102	0303	0101	0101	0101	0103	0101	0202	0505	0202	0102	0102	0304	0203	0202	0303	0102	0203	0101	0101	0203	0101	0101	0202	0103	0102	0102	0101	0101	0101	0202	0000	0101	0202	0102	0101	0101	0204	0102	0202	0101	0303	0204	0102	0000	0102	0202	0103	0202	0101	0103	0103	0101	0101	0303	0202	0101	0103	0000	0303	0000	0000	0202	0404	0101	0101	0305	0101	0104	0101	0303	0202	0101	0101	0103	0101	0101	0102	0101	0101	0506	0202	0102	0101	0101	0102	0101	0203	0102	0202	0202	0303	0202	0103	0303	0202	0102	0102	0102	0103	0101	0104	0202	0104	0000	0202	0102	0202	0102	0101	0101	0000	0202	0203	0101	0103	0303	0103	0101	0202	0202	0202	0101	0202	0303	0303	0303	0101	0102	0404	0101	0303	0000	0202	0101	0101	0202	0101	0202	0101	0406	0205	0304	0101	0405	0102	0202	0101	0202	0202	0101	0202	0202	0103	0000	0202	0101	0202	0102	0101	0102	0101	0404	0102	0000	0202	0203	0505	0404	0000	0102	0202	0202	0204	0303	0101	0101	0203	0101	0303	0000	0103	0102	0102	0101	0104	0202	0102	0102	0202	0103	0202	0202	0102	0203	0102	0101	0202	0102	0101	0102	0101	0101	0101	0102	0404	0202	0203	0202	0203	0101	0101	0102	0102	0202	0303	0101	0101	0203	0102	0102	0202	0202	0102	0101	0101	0000	0101	0202	0202	0101	0609	0101	0102	0101	0203	0202	0102	0102	0304	0202	0102	0101	0303	0202	0202	0303	0102	0101	0103	0202	0303	0101	0405	0203	0101	0000	0404	0101	0204	0101	0101	0101	0103	0202	0000	0303	0202	0103	0102	0000	0101	0101	0101	0303	0204	0202	0101	0202	0000	0102	0303	0202	0202	0305	0404	0202	0101	0303	0202	0103	0101	0303	0102	0101	0101	0102	0101	0101	0404	0102	0000	0304	1111	0102	0202	0000	0103	0202	0102	0202	0101	0404	0202	0101	0000	0101	0202	0102	0101	0202	0101	0101	0202	0101	0203	0101	0202	0000	0103	0102	0202	0000	0101	0102	0101	0101	0102	0000	0202	0101	0104	0203	0103	0202	0101	0404	0204	0101	0101	0101	0202	0202	0101	0101	0202	0202	0102	0304	0101	0303	0203	0202	0101	0102	0203	0101	0101	0102	0102	0101	0202	0101	0404	0101	0305	0103	0404	0202	0202	0202	0102	0202	0102	0102	0101	0303	0101	0101	0102	0303	0000	0505	0404	0404	0103	0101	0404	0202	0000	0103	0102	0202	0103	0101	0202	0102	0203	0101	0202	0101	0203	0000	0101	0101	0101	0404	0203	0103	0101	0101	0103	0303	0101	0101	0304	0404	0202	0102	0000	0101	0102	0303	0101	0303	0101	0909	0202	0202	0303	0101	0102	0101	0202	0303	0202	0102	0101	0101	0202	0303	0101	0203	0103	0304	0000	0303	0202	0505	0103	0303	0101	0202	0606	0708	0303	0303	0101	0101	0101	0303	0104	0202	0202	0202	0000	0202	0203	0202	0101	0202	0202	0101	0101	0202	0000	0202	0000	0202	0303	0101	0303	0101	0303	0202	0101	0102	0101	0202	0203	0303	0101	0000	0303	0707	0202	0101	0202	0102	0000	0000	0101	0202	0204	0202	0606	0102	0101	0101	0303	0202	0202	0103	0102	0303	0101	0202	0202	0000	0202	0101	0101	0104	0304	0102	0103	0101	0101	0202	0102	0203	0101	0102	0101	0202	0303	0102	0101	0202	0303	0202	0101	0104	0101	0101	0303	0202	0000	0102	0303	0404	0203	0102	0303	0101	0103	0404	0202	0202	0103	0202	0101	0104	0303	0404	0102	0101	0202	0404	0304	0102	0202	0101	0103	0101	0102	0202	0202	0103	0202	0202	0101	0101	0102	0202	0202	0102	0202	0101	0101	0102	0202	0102	0101	0202	0202	0101	0202	0104	0103	0102	0101	0102	0203	0101	0204	0101	0104	0103	0202	0102	0104	0303	0101	0101	0204	0202	0404	0102	0303	0303	0303	0101	0202	0000	0202	0102	0103	0102	0000	0000	0203	0101	0101	0303	0202	0102	0304	0202	0101	0202	0202	0204	0202	0000	0101	0404	0101	0303	0505	0101	0202	0303	0103	0000	0202	0204	0202	0202	0102	0102	0202	0000	0103	0202	0101	0101	0202	0102	0204	0101	0606	0202	0202	0101	0101	0203	0101	0000	0000	0202	0202	0202	0000	0101	0000	0202	0101	0101	0101	0303	0101	0202	0202	0103	0103	0202	0202	0303	0101	0103	0101	0202	0101	0202	0202	0102	0101	0101	0103	0102	0203	0103	0202	0000	0202	0101	0202	0202	0202	0202	0101	0102	0101	0303	0101	0202	0203	0103	0202	0000	0202	0103	0203	0103	0101	0103	0103	0102	0101	0305	0102	0202	0000	0303	0102	0102	0101	0101	0202	0103	0103	0101	0304	0202	0707	0505	0303	0202	0203	0202	0303	0202	0102	0103	0202	0102	0202	0303	0101	0104	0202	0101	0202	0707	0000	0101	0102	0101	0404	0202	0102	0202	0000	0102	0101	0102	0202	0000	0102	0101	0000	0404	0202	0202	0202	0202	0102	0404	0102	0202	0203	0202	0303	0202	0101	0303	0202	0202	0103	0102	0303	0101	0101	0303	0102	0303	0404	0202	0000	0202	0305	0102	0102	0000	0205	0101	0101	0102	0101	0202	0101	0202	0303	0102	0305	0102	0101	0103	0202	0102	0203	0102	0202	0404	0203	0101	0303	0202	0303	0101	0202	0202	0303	0303	0405	0102	0303	0101	0202	0101	0303	0102	0101	0101	0101	0102	0303	0103	0303	0304	0102	0000	0202	0101	0102	0203	0101	0102	0203
Dvex114,	0101	0202	0104	0102	0202	0202	0101	0202	0202	0101	0102	0202	0303	0103	0102	0101	0101	0202	0303	0101	0102	0202	0202	0101	0202	0204	0303	0303	0305	0202	0202	0202	0202	0303	0303	0000	0102	0202	0202	0304	0202	0102	0101	0202	0103	0000	0101	0103	0102	0102	0101	0102	0202	0101	0102	0000	0203	0104	0202	0000	0101	0102	0102	0303	0101	0202	0101	0303	0101	0101	0102	0202	0303	0101	0202	0203	0102	0101	0101	0404	0303	0000	0102	0102	0203	0101	0202	0404	0202	0404	0102	0102	0101	0103	0101	0202	0000	0101	0101	0203	0202	0101	0202	0101	0303	0303	0101	0202	0103	0202	0104	0102	0202	0305	0202	0102	0102	0101	0102	0303	0202	0202	0000	0505	0101	0000	0101	0101	0102	0102	0103	0102	0101	0406	0202	0204	0101	0103	0102	0202	0101	0202	0101	0000	0303	0102	0000	0101	0202	0101	0202	0101	0102	0202	0101	0101	0202	0202	0102	0000	0101	0000	0101	0808	0202	0202	0000	0101	0303	0203	0102	0104	0102	0202	0202	0101	0202	0101	0101	0203	0102	0202	0102	0303	0103	0101	0202	0101	0303	0202	0101	0102	0202	0202	0101	0101	0000	0102	0101	0102	0102	0202	0404	0202	0303	0102	0709	0101	0404	0101	0303	0101	0103	0202	0101	0104	0101	0404	0103	0101	0202	0102	0101	0102	0101	0202	0102	0202	0808	0404	0101	0202	0102	0101	0202	0202	0101	0303	0202	0103	0000	0102	0505	0202	0000	0102	0101	0205	0407	0202	0404	0606	0202	0101	0304	0303	0303	0202	0101	0607	0304	0101	0102	0303	0102	0101	0101	0102	0103	0202	0202	0202	0000	0203	0101	0103	0303	0202	0101	0202	0305	0103	0101	0202	0202	0000	0102	0303	0102	0103	0103	0102	0101	0101	0303	0101	0101	0101	0202	0202	0202	0000	0203	0202	0202	0202	0202	0303	0000	0202	0505	0203	0405	0303	0102	0202	0303	0203	0202	0202	0000	0303	0101	0404	0102	0000	0101	0202	0505	0202	0202	0202	0203	0102	0102	0404	0104	0101	0101	0202	0102	0102	0102	0101	0101	0202	0303	0102	0202	0101	0102	0202	0404	0404	0101	0102	0303	0101	0101	0808	0202	0101	0103	0102	0102	0303	0101	0202	0202	0304	0303	0404	0102	0101	0606	0203	0405	0101	0102	0505	0202	0202	0103	0000	0202	0101	0102	0202	0102	0303	0303	0202	0101	0303	0101	0202	0202	0303	0303	0202	0103	0202	0303	0303	0202	0202	0101	0101	0405	0101	0202	0103	0102	0202	0303	0303	0404	0101	0000	0000	0207	0000	0202	0202	0202	0202	0101	0101	0202	0102	0102	0102	0101	0303	0202	0202	0202	0505	0303	0202	0101	0202	0202	0202	0102	0404	0102	0202	0202	0303	0202	0101	0000	0000	0606	0000	0303	0203	0304	0305	0102	0202	0202	0101	0101	0202	0101	0101	0202	0303	0202	0203	0202	0102	0103	0101	0101	0607	0202	0404	0202	0202	0101	0101	0202	0000	0202	0101	0000	0304	0202	0202	0202	0101	0202	0202	0204	0101	0000	0101	0101	0202	0101	0102	0404	0101	0101	0101	0101	0102	0404	0202	0202	0202	0103	0303	0103	0202	0000	0101	0202	0101	0303	0202	0202	0202	0101	0404	0202	0203	0203	0101	0103	0404	0204	0000	0202	0103	0101	0202	0000	0101	0101	0202	0101	0101	0000	0101	0202	0101	0202	0202	0102	0101	0104	0000	0202	0102	0303	0404	0101	0000	0202	0000	0203	0101	0102	0101	0101	0404	0202	0101	0102	0303	0203	0404	0204	0202	0101	0505	0101	0202	0102	0204	0102	0102	0202	0202	0202	0103	0102	0102	0203	0303	0101	0202	0203	0101	0101	0202	0303	0202	0102	0202	0103	0102	0203	0102	0203	0208	0202	0102	0101	0202	0101	0202	0103	0101	0304	0101	0101	0101	0101	0202	0202	0103	0303	0103	0202	0105	0101	0202	0101	0101	0202	0101	0102	0202	0202	0202	0101	0101	0303	0203	0303	0909	0102	0101	0202	0102	0102	0202	0103	0000	0104	0202	0202	0102	0103	0101	0202	0101	0101	0505	0202	0202	0102	0102	0304	0202	0102	0102	0102	0202	0303	0202	0202	0505	0101	0202	0000	0303	0102	0404	0102	0102	0303	0000	0404	0101	0303	0000	0202	0303	0101	0304	0101	0104	0103	0202	0303	0000	0101	0202	0103	0303	0101	0202	0203	0102	0202	0101	0102	0101	0101	0203	0101	0102	0207	0202	0101	0102	0303	0104	0203	0101	0202	0303	0505	0101	0101	0404	0202	0404	0102	0303	0303	0202	0101	0303	0101	0202	0000	0102	0102	0202	0102	0102	0202	0000	0202	0102	0505	0102	0000	0000	0202	0101	0101	0202	0303	0101	0102	0305	0202	0203	0101	0303	0000	0911	0202	0303	0101	0102	0104	0101	0101	0102	0202	0102	0202	0303	0303	0303	0203	0204	0606	0101	0101	0101	0102	0202	0304	0202	0202	0101	0404	0202	0000	0101	0206	0304	0203	0000	0202	0303	0202	0808	0202	0202	0303	0101	0102	0204	0101	0404	0202	0202	0101	0202	0101	0102	0202	0505	0102	0102	0202	0203	0203	0202	0103	0101	0202	0101	0101	0101	0202	0104	0102	0101	0707	0103	0304	0202	0101	0202	0404	0101	0203	0101	0202	0206	0104	0202	0202	0000	0202	0102	0202	0202	0101	0103	0101	0101	0101	0102	0102	0102	0101	0104	0204	0101	0202	0101	0203	0101	0202	0707	0303	0203	0101	0105	0202	0202	0101	0303	0101	0000	0102	0203	0205	0101	0000	0000	0404	0303	0202	0203	0202	0101	0102	0101	0303	0101	0000	0102	0303	0505	0102	0101	0102	0101	0303	0303	0104	0203	0102	0202	0101	0303	0000	0101	0104	0103	0000	0000	0202	0303	0203	0103	0101	0202	0303	0102	0102	0202	0101	0202	0000	0101	0202	0102	0102	0202	0102	0303	0000	0203	0405	0102	0101	0202	0303	0101	0102	0101	0202	0103	0102	0202	0202	0000	0202	0103	0102	0102	0101	0105	0101	0101	0202	0404	0101	0101	0102	0101	0303	0101	0102	0101	0202	0101	0404	0101	0102	0101	0101	0102	0102	0202	0303	0606	0203	0101	0303	0101	0203	0103	0101	0101	0000	0202	0102	0103	0102	0101	0102	0101	0101	0000	0202	0101	0303	0303	0000	0202	0305	0102	0101	0101	0000	0102	0101	0102	0202	0404	0103	0101	0606	0303	0103	0205	0102	0101	0101	0101	0102	0000	0103	0101	0404	0202	0101	0101	0101	0101	0202	0101	0101	0203	0101	0303	0202	0101	0202	0000	0101	0202	0102	0202	0202	0101	0303	0303	0202	0202	0101	0303	0101	0102	0203	0102	0202	0104	0202	0203	0202	0303	0404	0202	0303	0101	0102	0203	0101	0101	0101	0203	0204	0303	0101	0103	0103	0303	0303	0101	0101	0102	0202	0102	0202	0202	0102	0101	0203	0101	0102	0202	0102	0404	0303	0202	0101	0202	0000	0202	0202	0102	0101	0101	0101	0101	0000	0202	0102	0303	0202	0305	0202	0606	0102	0101	0103	0104	0101	0101	0102	0102	0102	0202	0000	0102	0203	0101	0101	0202	0102	0202	0303	0102	0102	0101	0101	0101	0000	0209	0101	0101	0202	0102	0404	0202	0101	0202	0202	0103	0102	0202	0404	0404	0303	0103	0000	0303	0102	0303	0101	0102	0303	0102	0101	0506	0202	0102	0102	0202	0303	0102	0202	0000	0202	0102	0101	0101	0101	0203	0303	0203	0202	0101	0101	0103	0102	0303	0101	0101	0204	0101	0202	0101	0202	0101	0303	0202	0505	0101	0202	0101	0203	0103	0101	0102	0103	0404	0101	0101	0303	0203	0102	0102	0103	0101	0203	0303	0404	0102	0101	0000	0202	0101	0202	0202	0102	0101	0202	0202	0102	0101	0303	0405	0101	0102	0202	0404	0102	0101	0303	0102	0202	0204	0202	0101	0202	0000	0204	0102	0102	0303	0303	0202	0102	0101	0101	0203	0101	0202	0202	0101	0102	0203	0202	0101	0102	0202	0101	0203	0202	0101	0202	0202	0102	0101	0000	0202	0202	0101	0000	0204	0202	0102	0102	0102	0101	0000	0101	0203	0303	0101	0101	0303	0304	0101	0101	0000	0303	0101	0101	0202	0000	0101	0202	0206	0101	0103	0101	0303	0000	0101	0101	0103	0303	0102	0203	0101	0102	0106	0202	0202	0102	0101	0202	0101	0101	0202	0000	0202	0000	0202	0303	0303	0202	0101	0102	0202	0102	0102	0405	0202	0404	0202	0102	0202	0102	0103	0202	0101	0101	0102	0102	0101	0303	0000	0304	0101	0202	0102	0202	0101	0102	0204	0303	0203	0102	0202	0404	0303	0303	0304	0202	0000	0101	0202	0101	0202	0000	0404	0202	0505	0101	0505	0202	0203	0101	0102	0202	0101	0203	0202	0303	0101	0102	0101	0202	0202	0102	0102	0101	0101	0202	0000	0202	0202	0101	0404	0103	0102	0102	0202	0203	0203	0404	0101	0303	0101	0103	0102	0303	0101	0202	0102	0000	0202	0101	0202	0000	0101	0203	0202	0202	0303	0101	0102	0202	0202	0101	0101	0101	0101	0101	0303	0000	0102	0203	0202	0203	0101	0102	0202	0101	0000	0303	0405	0101	0102	0104	0101	0202	0202	0103	0101	0101	0000	0101	0102	0102	0102	0209	0101	0102	0101	0303	0202	0101	0101	0000	0202	0102	0102	0304	0202	0101	0202	0202	0101	0103	0202	0303	0102	0304	0103	0102	0000	0404	0101	0304	0101	0101	0202	0103	0202	0303	0303	0202	0203	0000	0000	0203	0101	0102	0103	0204	0202	0101	0202	0000	0101	0303	0202	0202	0101	0202	0202	0101	0103	0202	0505	0101	0303	0102	0101	0102	0202	0101	0103	0404	0202	0000	0104	1111	0101	0202	0202	0103	0202	0102	0202	0101	0303	0202	0203	0000	0101	0101	0202	0101	0102	0101	0101	0404	0101	0103	0101	0202	0101	0203	0101	0202	0101	0101	0101	0102	0101	0102	0202	0102	0101	0304	0203	0101	0102	0102	0404	0101	0101	0202	0102	0102	0202	0101	0101	0101	0203	0202	0103	0101	0303	0103	0202	0101	0102	0203	0105	0101	0202	0101	0202	0202	0103	0304	0101	0102	0103	0104	0202	0202	0202	0202	0202	0101	0000	0101	0103	0101	0102	0303	0303	0102	0205	0204	0303	0101	0101	0204	0000	0304	0101	0102	0202	0000	0102	0202	0102	0202	0202	0202	0101	0102	0101	0303	0202	0202	0204	0202	0203	0202	0101	0101	0303	0101	0202	0104	0101	0202	0101	0101	0202	0101	0303	0303	0203	0202	0000	0202	0202	0203	0202	0102	0101	0101	0103	0101	0202	0102	0202	0202	0203	0101	0101	0103	0304	0202	0404	0102	0506	0101	0000	0101	0202	0000	0000	0203	0104	0104	0101	0101	0103	0606	0202	0202	0202	0303	0202	0202	0202	0202	0202	0202	0101	0101	0102	0000	0202	0404	0202	0202	0000	0203	0101	0103	0102	0102	0102	0101	0202	0102	0202	0101	0102	0104	0707	0102	0103	0202	0102	0101	0101	0505	0102	0404	0202	0206	0102	0000	0101	0203	0101	0202	0101	0303	0303	0102	0202	0202	0202	0202	0202	0102	0304	0404	0102	0101	0101	0101	0102	0102	0303	0104	0202	0101	0101	0103	0103	0303	0101	0404	0202	0101	0101	0101	0101	0203	0202	0202	0202	0304	0304	0202	0202	0303	0102	0101	0404	0102	0202	0103	0102	0101	0101	0404	0404	0101	0101	0202	0404	0204	0101	0101	0101	0102	0102	0101	0202	0202	0103	0202	0202	0101	0101	0203	0102	0102	0202	0202	0102	0101	0101	0102	0101	0101	0202	0103	0101	0202	0104	0202	0104	0101	0202	0102	0203	0202	0101	0103	0406	0202	0101	0103	0103	0102	0102	0404	0202	0204	0102	0303	0000	0102	0101	0101	0202	0202	0102	0303	0000	0202	0202	0202	0303	0101	0303	0202	0303	0104	0000	0202	0202	0203	0404	0101	0000	0101	0104	0202	0404	0105	0202	0202	0303	0102	0000	0202	0404	0000	0101	0102	0202	0102	0101	0303	0202	0202	0101	0202	0101	0000	0101	0306	0000	0202	0202	0101	0000	0101	0000	0000	0102	0202	0202	0101	0101	0202	0202	0202	0103	0000	0102	0102	0202	0202	0102	0103	0202	0102	0303	0000	0102	0303	0202	0102	0000	0202	0101	0101	0101	0303	0101	0305	0102	0203	0202	0101	0000	0102	0202	0202	0202	0101	0000	0101	0303	0101	0202	0303	0103	0101	0000	0202	0103	0303	0202	0101	0103	0101	0202	0202	0103	0202	0202	0000	0203	0102	0101	0202	0101	0202	0203	0101	0404	0404	0102	0000	0505	0103	0202	0303	0303	0304	0202	0202	0505	0102	0202	0202	0203	0101	0404	0202	0101	0102	0305	0202	0202	0102	0101	0204	0303	0101	0102	0000	0101	0101	0202	0102	0202	0102	0101	0101	0203	0202	0102	0101	0102	0104	0304	0101	0102	0103	0202	0303	0101	0000	0303	0202	0202	0102	0101	0303	0101	0102	0303	0102	0102	0404	0202	0101	0202	0404	0505	0101	0202	0205	0000	0202	0202	0000	0202	0101	0202	0303	0202	0204	0102	0000	0202	0303	0101	0101	0101	0202	0204	0103	0202	0203	0202	0304	0202	0203	0000	0202	0101	0404	0102	0000	0101	0102	0102	0102	0202	0000	0202	0202	0202	0303	0102	0202	0103	0101	0202	0202	0101	0101	0103	0101	0101	0203
Dvex115,	0202	0202	0101	0102	0202	0205	0103	0202	0102	0101	0000	0202	0103	0202	0102	0102	0101	0202	0303	0202	0202	0202	0202	0102	0202	0104	0303	0303	0505	0000	0203	0103	0202	0303	0303	0405	0101	0202	0203	0505	0202	0202	0101	0303	0101	0303	0101	0103	0202	0102	0101	0102	0202	0102	0101	0000	0202	0103	0202	0404	0202	0101	0202	0303	0101	0202	0101	0203	0101	0101	0203	0202	0303	0102	0203	0203	0102	0101	0101	0104	0203	0202	0303	0101	0203	0000	0202	0204	0202	0202	0101	0202	0101	0203	0101	0202	0303	0202	0202	0000	0202	0102	0202	0203	0203	0103	0102	0303	0101	0303	0104	0101	0101	0305	0202	0000	0102	0102	0101	0303	0202	0102	0505	0505	0101	0204	0101	0101	0101	0102	0202	0101	0102	0206	0202	0203	0102	0303	0202	0102	0101	0102	0104	0104	0000	0101	0101	0101	0202	0202	0101	0101	0102	0102	0101	0101	0202	0202	0103	0202	0102	0104	0202	0808	0202	0202	0101	0101	0000	0203	0101	0102	0202	0202	0202	0303	0202	0102	0102	0203	0202	0202	0102	0101	0101	0101	0202	0101	0303	0202	0101	0101	0202	0202	0101	0101	0404	0203	0101	0303	0102	0202	0404	0202	0303	0101	0707	0202	0404	0101	0303	0101	0101	0202	0101	0404	0101	0405	0102	0101	0102	0101	0000	0102	0102	0202	0102	0205	0808	0204	0101	0202	0102	0102	0303	0102	0000	0203	0202	0102	0202	0101	0505	0202	0303	0202	0102	0405	0707	0202	0404	0606	0204	0202	0303	0103	0303	0202	0101	0606	0104	0102	0202	0303	0101	0102	0102	0101	0304	0000	0102	0202	0000	0000	0101	0103	0203	0204	0202	0000	0303	0103	0101	0202	0202	0000	0202	0303	0101	0303	0303	0102	0101	0101	0101	0101	0202	0202	0202	0202	0202	0000	0102	0102	0202	0202	0102	0303	0303	0202	0505	0203	0404	0000	0000	0000	0303	0103	0202	0202	0000	0303	0203	0404	0101	0303	0101	0202	0203	0202	0202	0101	0202	0202	0101	0404	0203	0102	0101	0202	0203	0101	0102	0101	0101	0101	0303	0104	0102	0101	0102	0102	0606	0404	0102	0101	0303	0101	0101	0808	0102	0000	0101	0102	0101	0203	0101	0101	0102	0103	0303	0204	0303	0101	0406	0303	0202	0101	0000	0202	0202	0102	0203	0202	0202	0102	0102	0102	0102	0303	0205	0202	0000	0202	0101	0202	0102	0304	0203	0203	0303	0202	0303	0303	0202	0202	0000	0102	0203	0102	0202	0101	0101	0101	0303	0000	0410	0101	0203	0000	0707	0303	0202	0202	0102	0202	0102	0202	0203	0101	0102	0102	0303	0103	0102	0202	0202	0000	0103	0102	0101	0202	0000	0202	0101	0104	0303	0202	0202	0303	0202	0101	0202	0303	0000	0101	0203	0202	0404	0404	0202	0101	0202	0202	0101	0202	0101	0101	0202	0303	0202	0202	0202	0101	0303	0101	0102	0000	0202	0103	0202	0102	0101	0101	0202	0101	0202	0101	0106	0101	0102	0202	0303	0101	0202	0202	0102	0104	0202	0101	0101	0202	0101	0202	0303	0102	0102	0303	0101	0102	0102	0102	0101	0202	0203	0103	0101	0303	0000	0101	0102	0101	0404	0203	0202	0202	0101	0404	0202	0103	0101	0101	0103	0204	0405	0707	0102	0304	0101	0202	0000	0000	0102	0202	0101	0203	0101	0101	0101	0103	0407	0202	0101	0202	0104	0000	0202	0101	0303	0404	0101	0000	0202	0202	0203	0102	0102	0000	0101	0404	0102	0102	0102	0303	0101	0202	0404	0101	0000	0505	0101	0102	0202	0102	0102	0101	0202	0202	0202	0102	0101	0202	0202	0303	0101	0202	0202	0101	0101	0202	0102	0202	0202	0202	0203	0101	0103	0102	0303	0808	0000	0102	0102	0202	0102	0202	0101	0101	0103	0102	0101	0102	0101	0202	0202	0101	0303	0101	0202	0202	0000	0103	0101	0101	0202	0101	0202	0101	0102	0202	0102	0202	0203	0202	0202	0909	0202	0101	0202	0102	0202	0102	0202	0000	0102	0202	0202	0202	0103	0000	0202	0101	0101	0505	0102	0202	0202	0102	0303	0202	0102	0101	0101	0102	0303	0102	0203	0202	0101	0000	0000	0103	0202	0405	0102	0202	0303	0101	0303	0102	0101	0000	0202	0304	0101	0304	0101	0304	0303	0102	0103	0203	0101	0000	0101	0103	0101	0101	0202	0204	0202	0101	0102	0101	0202	0202	0101	0102	0707	0202	0101	0102	0101	0203	0202	0101	0202	0202	0404	0202	0101	0204	0202	0204	0101	0000	0303	0202	0101	0303	0000	0202	0202	0102	0102	0305	0202	0202	0102	0102	0000	0101	0505	0102	0303	0000	0102	0101	0000	0102	0303	0101	0102	0304	0102	0303	0000	0103	0909	1111	0202	0103	0103	0102	0404	0303	0102	0102	0203	0203	0102	0101	0303	0303	0203	0404	0106	0101	0202	0102	0303	0102	0204	0203	0202	0101	0304	0202	0202	0101	0305	0204	0203	0101	0101	0203	0202	0808	0202	0202	0203	0101	0202	0303	0202	0104	0202	0202	0102	0101	0202	0101	0205	0505	0102	0102	0000	0203	0202	0202	0304	0101	0000	0101	0101	0202	0202	0304	0102	0101	0708	0303	0104	0202	0202	0204	0000	0102	0203	0102	0103	0106	0304	0202	0101	0000	0202	0102	0102	0202	0102	0202	0101	0203	0101	0202	0202	0101	0101	0404	0304	0102	0102	0101	0101	0101	0102	0707	0303	0102	0101	0303	0202	0202	0101	0303	0102	0101	0101	0102	0103	0102	0707	0707	0000	0101	0202	0203	0202	0101	0101	0103	0303	0101	0202	0101	0303	0508	0102	0101	0102	0101	0202	0103	0204	0303	0101	0102	0000	0303	0202	0102	0404	0103	0303	0404	0202	0000	0202	0101	0101	0103	0202	0102	0103	0202	0101	0202	0000	0102	0202	0202	0202	0202	0102	0303	0303	0202	0204	0101	0101	0202	0204	0101	0102	0102	0101	0203	0102	0202	0202	0408	0404	0103	0101	0101	0101	0205	0101	0101	0202	0404	0000	0101	0202	0101	0303	0202	0101	0101	0202	0103	0101	0101	0203	0101	0102	0202	0101	0202	0000	0000	0202	0101	0303	0101	0303	0103	0101	0101	0103	0202	0102	0101	0303	0102	0303	0101	0101	0404	0202	0101	0303	0000	0404	0202	0505	0101	0202	0103	0303	0202	0101	0102	0202	0404	0101	0102	0607	0303	0101	0101	0202	0101	0101	0102	0101	0505	0103	0101	0404	0102	0101	0101	0103	0101	0204	0000	0101	0203	0202	0000	0101	0101	0202	0000	0101	0101	0102	0101	0101	0101	0303	0303	0000	0202	0101	0103	0202	0102	0202	0102	0102	0204	0202	0203	0202	0202	0404	0202	0303	0101	0103	0303	0202	0101	0303	0000	0304	0202	0101	0101	0303	0303	0303	0101	0202	0102	0101	0101	0102	0000	0102	0101	0101	0102	0202	0102	0101	0404	0203	0203	0101	0202	0404	0102	0102	0202	0101	0101	0102	0101	0000	0202	0305	0203	0102	0303	0202	0606	0202	0101	0103	0304	0101	0101	0102	0101	0101	0202	0505	0102	0203	0101	0000	0202	0202	0202	0101	0102	0202	0101	0101	0101	0202	0404	0101	0101	0202	0102	0404	0202	0202	0101	0202	0000	0101	0102	0404	0404	0303	0303	0303	0303	0101	0303	0101	0101	0303	0204	0102	0205	0101	0102	0102	0202	0203	0202	0203	0303	0202	0101	0202	0101	0101	0303	0103	0102	0202	0101	0101	0202	0203	0303	0202	0202	0303	0101	0202	0101	0102	0000	0203	0202	0505	0101	0202	0101	0202	0304	0101	0303	0303	0404	0101	0303	0303	0101	0101	0202	0101	0102	0000	0303	0304	0101	0102	0101	0102	0000	0102	0202	0101	0101	0202	0404	0202	0404	0304	0104	0101	0202	0102	0101	0102	0101	0303	0101	0202	0105	0202	0101	0202	0505	0202	0102	0101	0307	0303	0101	0303	0102	0102	0103	0102	0202	0101	0101	0102	0202	0202	0202	0102	0102	0000	0202	0202	0101	0102	0202	0102	0102	0404	0202	0202	0101	0303	0404	0202	0202	0102	0202	0101	0000	0000	0101	0303	0000	0101	0103	0202	0101	0303	0404	0303	0102	0000	0202	0101	0101	0202	0305	0101	0203	0101	0303	0000	0101	0101	0101	0103	0101	0101	0101	0101	0104	0303	0202	0101	0202	0202	0102	0101	0202	0101	0202	0303	0202	0102	0303	0202	0103	0202	0101	0101	0102	0404	0202	0304	0202	0102	0202	0202	0303	0102	0101	0101	0101	0202	0101	0303	0000	0204	0103	0202	0101	0202	0101	0202	0101	0303	0202	0101	0202	0404	0101	0303	0404	0000	0101	0101	0102	0101	0203	0103	0404	0104	0104	0102	0000	0202	0101	0102	0202	0202	0101	0203	0202	0202	0101	0202	0202	0202	0202	0101	0101	0102	0404	0202	0101	0102	0202	0405	0404	0303	0101	0102	0202	0202	0203	0404	0000	0303	0101	0303	0101	0103	0101	0202	0104	0404	0202	0101	0202	0202	0101	0102	0202	0102	0303	0101	0103	0202	0102	0101	0101	0101	0101	0101	0202	0404	0000	0203	0101	0102	0101	0102	0202	0202	0202	0202	0505	0101	0202	0101	0101	0202	0102	0101	0101	0101	0000	0101	0102	0202	0202	0309	0101	0101	0101	0303	0202	0101	0101	0808	0102	0202	0101	0303	0202	0202	0202	0202	0101	0202	0202	0203	0101	0202	0102	0102	0101	0404	0101	0203	0202	0101	0102	0101	0202	0303	0000	0203	0000	0202	0303	0000	0102	0102	0303	0204	0202	0101	0202	0103	0101	0303	0202	0202	0105	0202	0203	0203	0103	0202	0204	0101	0305	0102	0101	0102	0101	0101	0103	0404	0102	0202	0103	1111	0102	0202	0000	0101	0202	0102	0202	0101	0404	0202	0202	0505	0101	0102	0202	0101	0202	0101	0101	0404	0101	0303	0101	0202	0202	0103	0202	0202	0000	0101	0101	0101	0101	0101	0202	0102	0101	0104	0203	0103	0202	0202	0404	0202	0000	0101	0102	0202	0203	0102	0102	0102	0101	0202	0103	0101	0303	0203	0202	0101	0202	0103	0104	0101	0202	0102	0101	0202	0101	0405	0101	0405	0103	0404	0202	0202	0202	0202	0102	0101	0101	0202	0101	0101	0103	0202	0305	0101	0105	0404	0203	0101	0102	0303	0202	0303	0303	0101	0202	0303	0102	0202	0202	0202	0101	0202	0305	0303	0101	0103	0102	0202	0204	0203	0103	0202	0102	0104	0204	0101	0202	0303	0404	0202	0102	0101	0102	0103	0202	0102	0303	0202	0909	0202	0202	0103	0102	0102	0102	0102	0303	0202	0102	0101	0102	0202	0203	0101	0303	0101	0303	0101	0104	0101	0505	0102	0303	0101	0202	0606	0708	0204	0303	0102	0102	0102	0103	0506	0202	0202	0202	0303	0203	0102	0202	0101	0202	0202	0101	0102	0203	0000	0202	0404	0202	0303	0000	0203	0101	0103	0202	0101	0101	0104	0202	0102	0203	0101	0202	0303	0707	0101	0103	0202	0101	0101	0101	0101	0102	0404	0102	0606	0202	0101	0101	0304	0102	0202	0101	0202	0303	0101	0202	0102	0000	0202	0000	0102	0404	0304	0102	0101	0101	0101	0203	0101	0202	0104	0202	0101	0102	0303	0101	0203	0000	0304	0202	0101	0102	0101	0102	0303	0202	0202	0102	0303	0203	0202	0102	0303	0202	0104	0404	0202	0202	0101	0102	0102	0203	0303	0204	0000	0101	0202	0404	0101	0102	0203	0101	0202	0102	0202	0202	0102	0203	0102	0202	0101	0101	0103	0202	0202	0202	0102	0101	0101	0101	0202	0101	0101	0202	0303	0101	0102	0104	0204	0101	0101	0101	0102	0101	0203	0101	0104	0404	0202	0101	0101	0103	0202	0101	0204	0202	0404	0101	0303	0204	0102	0101	0102	0102	0202	0101	0303	0101	0202	0202	0202	0303	0103	0303	0202	0303	0101	0202	0202	0202	0202	0404	0103	0000	0202	0404	0000	0103	0103	0000	0202	0303	0102	0303	0202	0404	0000	0203	0101	0202	0202	0101	0101	0202	0202	0101	0202	0101	0404	0101	0206	0202	0202	0101	0101	0303	0102	0202	0202	0202	0202	0202	0101	0101	0000	0102	0303	0103	0000	0203	0102	0202	0202	0103	0103	0202	0202	0103	0101	0103	0000	0204	0102	0202	0202	0101	0303	0101	0103	0101	0305	0203	0303	0202	0101	0000	0202	0202	0203	0202	0101	0202	0000	0303	0101	0202	0103	0103	0000	0202	0202	0101	0102	0202	0101	0101	0101	0202	0202	0000	0202	0202	0202	0103	0202	0203	0101	0101	0203	0203	0102	0101	0404	0101	0707	0405	0303	0101	0303	0102	0103	0202	0202	0505	0202	0303	0202	0202	0202	0404	0102	0101	0202	0106	0202	0102	0101	0000	0204	0203	0101	0102	0303	0303	0101	0202	0101	0101	0202	0101	0000	0101	0202	0101	0202	0101	0103	0101	0101	0102	0303	0202	0303	0101	0101	0303	0202	0202	0303	0101	0303	0101	0101	0000	0202	0203	0404	0303	0202	0101	0405	0205	0101	0202	0505	0000	0101	0202	0101	0202	0202	0202	0000	0101	0203	0101	0000	0101	0203	0102	0202	0101	0202	0404	0303	0202	0303	0202	0103	0101	0202	0000	0303	0103	0304	0102	0303	0102	0102	0101	0103	0202	0101	0101	0102	0202	0303	0103	0303	0404	0101	0101	0101	0101	0101	0102	0101	0101	0203
[truncated: 96,607 more chars]
