# Supplementary material for: High fusibility and chimera prevalence in an invasive colonial ascidian
Source: Sci Rep. 2019 Oct 30;9:15673. doi: 10.1038/s41598-019-51950-y (PMC6821838; doi:10.1038/s41598-019-51950-y)
Supplement: Supplementary file 2 — Supplementary dataset S2 [file 41598_2019_51950_MOESM2_ESM.txt]

High fusibility and chimera prevalence in an invasive colonial ascidian
Maria Casso, Davide Tagliapietra, Xavier Turon, Marta Pascual

Title "Genotypes at 2597 loci for Venice Didemnum vexillum individuals, in genepop format. Maria Casso, Davide Tagliapietra, Xavier Turon, Marta Pascual. High fusibility and chimera prevalence in an invasive colonial ascidian"
66
79
81
92
140
173
185
243
310
336
360
386
409
415
462
476
493
513
518
526
527
532
533
542
553
554
576
597
621
638
681
710
712
713
719
743
748
769
794
810
879
889
898
973
990
1007
1032
1037
1142
1167
1181
1188
1198
1207
1218
1219
1225
1237
1277
1281
1315
1350
1359
1383
1401
1409
1418
1449
1461
1478
1483
1488
1506
1517
1538
1540
1556
1576
1582
1613
1626
1644
1650
1659
1686
1747
1773
1791
1804
1837
1842
1849
1917
1937
1953
1962
1973
1983
1988
2039
2072
2087
2089
2091
2106
2126
2142
2149
2159
2187
2188
2189
2201
2207
2224
2235
2283
2329
2351
2354
2361
2368
2400
2431
2456
2469
2494
2510
2520
2526
2531
2574
2597
2600
2612
2619
2620
2628
2630
2643
2659
2677
2705
2709
2714
2792
2796
2820
2821
2835
2840
2867
2880
2911
2917
2935
2938
2950
2952
2972
3012
3015
3016
3035
3045
3063
3080
3111
3127
3159
3169
3178
3200
3256
3264
3313
3344
3353
3370
3399
3416
3422
3451
3461
3478
3483
3514
3534
3537
3548
3550
3557
3575
3617
3677
3702
3724
3742
3768
3769
3782
3784
3828
3866
3875
3900
3923
3944
3989
3997
4008
4049
4137
4154
4199
4218
4222
4228
4235
4288
4326
4331
4333
4362
4506
4557
4564
4575
4578
4617
4638
4646
4652
4653
4709
4722
4729
4733
4753
4760
4827
4864
4889
4903
4948
4986
4991
4999
5005
5046
5051
5057
5079
5091
5107
5133
5136
5142
5144
5158
5161
5172
5178
5231
5248
5257
5260
5264
5289
5294
5310
5321
5328
5342
5379
5383
5412
5447
5457
5462
5482
5491
5521
5530
5556
5557
5565
5573
5577
5585
5610
5640
5643
5648
5669
5679
5682
5707
5725
5731
5748
5779
5827
5866
5895
5943
5963
6004
6045
6057
6058
6062
6063
6095
6097
6124
6133
6137
6143
6175
6176
6194
6210
6286
6322
6360
6379
6436
6462
6487
6498
6508
6566
6578
6586
6615
6664
6691
6704
6706
6709
6725
6765
6773
6787
6794
6817
6819
6836
6838
6854
6856
6860
6867
6874
6945
6962
6987
6993
7004
7024
7060
7085
7096
7107
7158
7162
7164
7168
7184
7188
7189
7223
7224
7229
7235
7237
7320
7351
7372
7381
7392
7407
7422
7433
7499
7507
7537
7548
7585
7629
7696
7718
7729
7786
7808
7809
7823
7828
7855
7864
7874
7882
7899
7912
7943
7971
7984
8010
8047
8069
8114
8162
8198
8202
8204
8213
8216
8224
8257
8282
8303
8311
8316
8381
8401
8443
8444
8479
8545
8550
8554
8557
8559
8598
8610
8613
8667
8678
8695
8711
8713
8722
8769
8773
8774
8801
8809
8895
8896
8897
8928
8985
8991
9001
9031
9069
9081
9142
9164
9197
9205
9216
9228
9230
9246
9275
9280
9285
9298
9331
9378
9385
9391
9492
9511
9515
9538
9552
9557
9567
9576
9586
9592
9612
9628
9636
9668
9694
9701
9713
9719
9720
9722
9730
9732
9738
9744
9789
9799
9803
9819
9888
9896
9914
9958
9959
9992
10023
10062
10096
10104
10117
10182
10188
10190
10191
10194
10234
10240
10273
10289
10296
10306
10316
10343
10346
10356
10368
10421
10428
10448
10450
10457
10493
10502
10516
10520
10531
10553
10562
10587
10660
10670
10672
10674
10676
10705
10742
10754
10777
10831
10837
10843
10919
10934
10972
10973
10981
10982
10988
10997
11004
11014
11029
11032
11036
11039
11043
11058
11077
11101
11116
11144
11158
11261
11273
11287
11319
11323
11334
11402
11406
11436
11438
11451
11465
11470
11479
11500
11525
11531
11551
11590
11592
11623
11656
11666
11721
11740
11741
11745
11757
11813
11819
11848
11851
11862
11863
11886
11912
11918
11969
12003
12025
12032
12063
12064
12071
12073
12074
12086
12104
12121
12150
12155
12196
12238
12276
12290
12336
12356
12416
12443
12459
12495
12528
12543
12552
12558
12634
12640
12658
12660
12674
12688
12721
12724
12729
12758
12770
12782
12825
12862
12884
12890
12916
12972
12998
13038
13046
13052
13086
13088
13109
13115
13147
13181
13186
13202
13207
13211
13218
13246
13267
13314
13338
13339
13351
13355
13381
13391
13437
13443
13444
13465
13481
13536
13542
13545
13567
13570
13582
13583
13638
13647
13652
13655
13659
13662
13684
13761
13764
13790
13845
13852
13928
13939
13954
13984
14010
14018
14020
14084
14088
14121
14210
14214
14220
14225
14268
14280
14346
14350
14393
14416
14420
14421
14425
14428
14429
14466
14473
14518
14547
14550
14608
14641
14652
14667
14680
14761
14781
14815
14831
14847
14862
14867
14880
14889
14925
14940
14972
14976
14977
14988
14994
15006
15013
15015
15057
15064
15079
15082
15095
15117
15132
15135
15155
15179
15216
15261
15287
15327
15329
15334
15340
15385
15405
15410
15432
15435
15449
15516
15578
15601
15612
15639
15663
15665
15693
15695
15713
15782
15806
15820
15825
15843
15850
15857
15876
15893
15897
15912
15962
15992
16017
16020
16113
16126
16141
16151
16155
16236
16240
16241
16243
16270
16278
16332
16337
16361
16371
16387
16402
16452
16462
16484
16570
16578
16602
16611
16612
16623
16632
16639
16696
16711
16739
16752
16756
16764
16789
16861
16885
16886
16887
16891
16892
16894
16908
16950
16963
17010
17067
17076
17103
17110
17111
17116
17120
17154
17168
17182
17197
17237
17251
17329
17371
17386
17420
17468
17494
17498
17534
17560
17598
17644
17692
17695
17718
17721
17741
17753
17877
17887
17897
17932
17952
17957
18037
18048
18058
18104
18153
18159
18244
18250
18252
18296
18297
18323
18401
18404
18409
18418
18425
18446
18475
18494
18531
18551
18571
18580
18606
18612
18614
18621
18631
18642
18662
18664
18677
18696
18700
18736
18740
18760
18847
18871
18921
18931
18942
18961
18967
19003
19033
19108
19129
19134
19168
19191
19213
19226
19239
19248
19279
19310
19314
19327
19346
19379
19391
19432
19442
19447
19471
19481
19492
19494
19499
19518
19526
19583
19632
19656
19666
19673
19690
19704
19746
19770
19777
19789
19800
19838
19842
19865
19896
19928
19935
19960
19966
19983
20040
20060
20075
20117
20118
20127
20128
20133
20155
20191
20251
20254
20267
20281
20306
20376
20392
20466
20472
20479
20490
20503
20515
20519
20521
20554
20558
20583
20590
20642
20678
20699
20727
20757
20769
20777
20785
20853
20967
20971
20985
20995
21004
21007
21036
21045
21073
21079
21111
21116
21138
21141
21199
21271
21282
21303
21349
21377
21379
21380
21387
21417
21448
21497
21533
21570
21588
21606
21613
21620
21649
21669
21728
21772
21778
21790
21818
21855
21869
21894
21915
21943
21944
21963
21970
22024
22027
22044
22062
22091
22128
22160
22174
22189
22200
22208
22217
22218
22257
22276
22288
22295
22415
22456
22492
22497
22558
22579
22654
22727
22758
22763
22787
22812
22842
22843
22861
22876
22898
22944
22945
22953
22982
23013
23037
23052
23065
23083
23087
23095
23124
23131
23152
23159
23170
23182
23187
23209
23213
23228
23274
23313
23345
23383
23413
23415
23443
23452
23460
23473
23558
23569
23586
23589
23600
23617
23635
23643
23650
23738
23845
23857
23877
23895
23921
23937
23949
24017
24037
24039
24078
24082
24083
24089
24119
24136
24137
24153
24163
24168
24181
24191
24200
24218
24250
24274
24295
24321
24323
24375
24439
24500
24501
24528
24623
24631
24641
24651
24728
24729
24739
24749
24751
24753
24761
24779
24780
24811
24851
24897
24903
24947
24968
24978
24991
24999
25011
25013
25062
25082
25117
25190
25199
25250
25295
25296
25326
25349
25392
25393
25399
25437
25449
25463
25484
25489
25490
25495
25504
25505
25510
25587
25604
25611
25612
25623
25640
25656
25693
25709
25739
25743
25746
25752
25767
25789
25790
25812
25887
25889
25966
26023
26076
26078
26085
26104
26124
26136
26225
26263
26279
26334
26336
26337
26361
26383
26398
26402
26411
26421
26463
26488
26497
26519
26522
26547
26554
26560
26580
26583
26593
26604
26702
26713
26731
26739
26742
26745
26747
26813
26814
26818
26827
26851
26887
26894
26897
26908
26918
26941
26966
27033
27052
27069
27082
27086
27152
27161
27190
27202
27240
27281
27322
27337
27359
27365
27370
27483
27486
27527
27545
27556
27571
27591
27599
27605
27667
27668
27739
27825
27837
27870
27871
27928
27932
27985
28038
28043
28111
28152
28200
28223
28237
28240
28249
28263
28299
28309
28334
28336
28337
28371
28385
28408
28420
28442
28481
28553
28561
28572
28586
28590
28611
28638
28671
28674
28718
28725
28736
28803
28870
28911
28917
28937
28956
29013
29019
29043
29046
29047
29062
29120
29139
29188
29207
29211
29241
29271
29305
29332
29338
29363
29390
29398
29410
29418
29497
29551
29594
29614
29636
29641
29664
29669
29691
29698
29719
29752
29798
29799
29816
29823
29851
29856
29882
29885
29889
29900
29911
29950
29951
30047
30053
30058
30061
30075
30114
30117
30125
30138
30162
30169
30205
30243
30294
30349
30352
30368
30386
30423
30433
30464
30494
30518
30521
30569
30577
30657
30664
30690
30739
30767
30811
30821
30824
30838
30882
30889
30890
30912
30972
30997
31007
31015
31033
31073
31080
31135
31140
31165
31218
31292
31301
31324
31338
31343
31364
31406
31448
31479
31557
31577
31626
31643
31649
31651
31670
31750
31790
31810
31841
31907
31930
31939
31944
31953
31967
31971
31981
31990
31992
32040
32093
32141
32148
32178
32188
32201
32216
32254
32264
32272
32331
32396
32479
32507
32527
32530
32563
32569
32572
32593
32606
32634
32666
32718
32756
32851
32905
32912
32940
32953
32979
32980
33041
33049
33054
33087
33120
33127
33139
33232
33240
33250
33253
33287
33292
33304
33340
33347
33354
33370
33386
33411
33421
33463
33483
33495
33557
33572
33612
33614
33639
33645
33686
33697
33706
33707
33749
33812
33859
33863
33879
33884
33887
33893
33900
33945
33969
33972
34057
34073
34074
34124
34178
34215
34223
34240
34312
34361
34368
34369
34515
34534
34546
34575
34650
34665
34703
34706
34720
34721
34732
34748
34794
34801
34818
34870
34871
34903
34908
34930
34950
34968
34981
35005
35028
35048
35050
35053
35096
35130
35257
35317
35318
35349
35371
35383
35403
35463
35528
35599
35688
35699
35729
35753
35754
35770
35801
35804
35843
35889
35917
35965
35996
36009
36068
36080
36085
36090
36092
36110
36142
36160
36187
36250
36320
36370
36378
36382
36391
36393
36399
36401
36446
36503
36546
36553
36622
36646
36693
36723
36731
36751
36766
36776
36842
36858
36866
36871
36880
37009
37039
37067
37074
37095
37152
37157
37215
37231
37279
37298
37299
37314
37316
37352
37363
37398
37419
37445
37469
37497
37507
37518
37560
37580
37585
37664
37670
37680
37713
37784
37812
37815
37819
37877
37884
37893
37938
37980
38010
38032
38046
38055
38100
38128
38221
38223
38224
38228
38234
38352
38407
38447
38506
38527
38545
38557
38584
38674
38704
38848
38858
38863
38908
38941
38951
38959
38962
38970
38983
39028
39034
39061
39072
39119
39140
39161
39173
39190
39236
39237
39329
39409
39513
39515
39561
39592
39613
39627
39683
39835
39853
39942
39953
40006
40009
40091
40105
40187
40190
40235
40252
40333
40364
40391
40404
40508
40518
40523
40528
40552
40634
40704
40721
40736
40743
40770
40808
40862
40913
40965
41010
41050
41130
41143
41162
41164
41248
41249
41341
41342
41361
41378
41384
41392
41435
41489
41505
41587
41631
41646
41672
41678
41688
41706
41720
41726
41748
41754
41808
41810
42020
42021
42082
42095
42130
42156
42158
42205
42214
42225
42238
42280
42305
42324
42359
42406
42478
42490
42495
42521
42552
42553
42558
42576
42583
42584
42739
42782
42801
42815
42857
42864
42936
42957
42990
42997
43060
43082
43131
43134
43192
43304
43328
43339
43346
43385
43387
43515
43529
43544
43627
43710
43714
43733
43756
43782
43802
43832
43837
43872
43888
43973
43985
44009
44031
44044
44080
44127
44160
44169
44186
44190
44205
44233
44253
44311
44326
44345
44346
44360
44437
44489
44551
44587
44588
44612
44665
44686
44711
44738
44743
44766
44773
44777
44873
44956
44981
44991
44993
45030
45092
45093
45094
45186
45223
45239
45295
45299
45328
45345
45366
45376
45423
45600
45619
45664
45690
45753
45810
45815
45891
45913
45960
45970
46023
46032
46063
46131
46218
46219
46220
46305
46315
46319
46341
46355
46396
46401
46422
46424
46475
46482
46522
46549
46552
46582
46603
46618
46649
46661
46670
46753
46756
46783
46835
46851
46857
46947
46969
46979
46981
46994
47047
47068
47078
47153
47167
47182
47270
47317
47387
47388
47416
47461
47465
47533
47537
47560
47611
47650
47707
47709
47727
47732
47758
47905
47917
47985
48110
48156
48190
48213
48252
48262
48326
48407
48451
48497
48528
48559
48660
48689
48808
48835
48854
48896
48926
49015
49129
49190
49209
49309
49316
49324
49370
49408
49456
49560
49599
49754
49781
49821
49833
49892
49962
49993
49999
50019
50061
50108
50116
50132
50149
50302
50356
50357
50449
50472
50520
50602
50678
50729
50759
50801
50854
50859
50877
50907
50933
50943
51024
51044
51051
51100
51106
51121
51126
51164
51165
51178
51263
51271
51308
51394
51458
51460
51536
51540
51567
51679
51720
51774
51788
51863
51865
51878
51952
52063
52158
52215
52232
52240
52267
52289
52308
52335
52389
52424
52429
52486
52505
52523
52552
52568
52660
52667
52710
52712
52807
52926
52994
52999
53030
53036
53040
53048
53062
53262
53267
53384
53420
53454
53465
53552
53553
53560
53581
53608
53644
53723
53745
53758
53762
53773
53832
53858
53872
53891
53897
53944
54000
54020
54044
54097
54120
54146
54251
54265
54283
54340
54377
54448
54488
54495
54538
54571
54575
54624
54637
54640
54677
54689
54697
54721
54724
54787
54925
54939
54957
54973
55033
55069
55087
55118
55146
55153
55164
55345
55450
55471
55489
55737
55746
55783
55789
55796
55866
55883
55991
56007
56035
56039
56055
56078
56173
56193
56277
56292
56293
56442
56490
56496
56504
56536
56539
56613
56684
56692
56762
56783
56803
56813
56875
56884
56897
56946
56950
56967
56998
57003
57041
57078
57163
57183
57397
57479
57497
57530
57558
57581
57616
57643
57658
57676
57680
57757
57899
57909
57916
57928
57957
57980
58040
58049
58060
58087
58149
58155
58177
58218
58220
58270
58298
58374
58378
58413
58509
58646
58653
58700
58709
58735
58750
58758
58826
58831
58923
58950
58989
59032
59047
59070
59171
59216
59247
59258
59507
59609
59770
59774
59779
59792
60023
60050
60070
60138
60147
60157
60181
60206
60213
60270
60271
60294
60313
60318
60382
60396
60485
60510
60569
60578
60645
60683
60713
60762
60814
60821
60899
60976
61007
61068
61118
61139
61204
61324
61379
61418
61458
61469
61666
61699
61837
61849
62032
62065
62094
62158
62200
62288
62307
62326
62392
62513
62588
62608
62627
62635
62755
62855
62881
63034
63066
63085
63109
63110
63156
63215
63232
63436
63520
63649
63673
63707
63787
63816
63842
63857
63921
63957
64041
64252
64337
64350
64582
64624
64636
64694
64700
64721
64747
64760
64860
64881
65009
65065
65128
65163
65235
65236
65393
65596
65622
65643
65739
65769
65929
65931
65985
66163
66231
66240
66279
66353
66551
66559
66662
66775
66860
66913
67052
67080
67085
67199
67220
67350
67556
67609
67631
67642
67645
67782
67855
67857
67864
67885
67891
67983
68040
68063
68142
68195
68197
68305
68448
68485
68497
68580
68603
68668
68718
68740
68779
68960
69020
69022
69101
69317
69710
69789
69807
69827
69871
69884
70016
70086
70234
70250
70376
70527
70553
70577
70631
70657
70722
70744
70746
71089
71201
71242
71246
71308
71359
71373
71425
71462
71490
71526
71577
71601
71656
71868
72067
72259
72627
72811
72853
72885
73013
73030
73044
73317
73379
73403
73452
73533
73669
73777
73840
73886
73919
74073
74123
74167
74219
74299
74402
74417
74693
74729
74856
74943
75092
75121
75134
75165
75408
75525
75614
75690
75718
75797
76083
76154
76287
76402
76532
76676
76740
76815
77003
77224
77362
77580
77581
77746
77961
78286
78305
78591
78604
78769
78931
79114
79123
79152
79244
79246
79459
79527
79679
79681
79738
79975
79995
80149
80737
80740
80825
80829
80945
80957
81179
81224
81277
81326
81539
81569
81802
81978
82105
82157
82214
82606
82628
82742
82845
83043
83148
83472
83523
83690
83807
83989
84246
84388
84939
85097
85259
85656
87063
Pop
Dvex127,	0202	0101	0000	0101	0303	0202	0202	0101	0303	0203	0102	0101	0404	0202	0303	0101	0202	0101	0101	0202	0101	0102	0203	0303	0303	0102	0202	0202	0303	0101	0101	0202	0101	0202	0202	0303	0000	0303	0101	0101	0203	0202	0202	0202	0101	0102	0404	0101	0303	0202	0407	0000	0102	0102	0102	0202	0505	0000	0202	0202	0101	0102	0202	0101	0102	0202	0000	0101	0000	0102	0101	0202	0202	0202	0203	0102	0202	0202	0103	0304	0101	0102	0101	0202	0102	0202	0101	0105	0202	0101	0303	0103	0202	0303	0103	0102	0101	0102	0102	0202	0101	0101	0101	0101	0102	0103	0202	0101	0202	0101	0303	0000	0101	0102	0101	0202	0303	0101	0101	0103	0101	0102	0102	0404	0202	0101	0202	0000	0000	0102	0102	0303	0000	0102	0101	0303	0102	0102	0101	0304	0101	0202	0101	0000	0101	0102	0202	0102	0101	0202	0304	0203	0000	0000	0202	0202	0104	0101	0202	0306	0202	0000	0102	0202	0101	0303	0102	0202	0202	0202	0101	0000	0102	0202	0000	0202	0000	0202	0102	0202	0103	0505	0304	0303	0101	0000	0103	0102	0102	0203	0303	0101	0101	0102	0203	0202	0101	0101	0101	0102	0101	0101	0101	0102	0000	0000	0103	0202	0202	0202	0000	0102	0202	0202	0101	0101	0202	0203	0102	0101	0303	0102	0202	0303	0202	0203	0101	0102	0202	0203	0000	0202	0101	0101	0101	0202	0101	0202	0102	0204	0202	0000	0101	0303	0101	0202	0103	0101	0000	0000	0203	0202	0101	0102	0303	0101	0101	0101	0202	0203	0000	0404	0000	0000	0303	0101	0303	0000	0101	0104	0101	0202	0101	0202	0202	0102	0202	0404	0203	0101	0202	0000	0303	0102	0204	0103	0103	0404	0202	0103	0101	0105	0101	0101	0102	0304	0000	0101	0202	0102	0101	0102	0202	0101	0505	0102	0202	0203	0101	0103	0102	0304	0202	0202	0202	0404	0101	0101	0103	0103	0202	0000	0000	0202	0204	0203	0101	0101	0202	0101	0303	0101	0101	0101	0202	0101	0202	0204	0303	0202	0101	0202	0304	0102	0101	0101	0202	0304	0101	0202	0203	0106	0202	0202	0203	0104	0305	0101	0101	0202	0101	0202	0101	0202	0102	0102	0101	0202	0202	0000	0101	0102	0202	0404	0101	0305	0101	0202	0202	0202	0101	0202	0202	0203	0000	0202	0102	0202	0202	0101	0202	0202	0000	0102	0101	0101	0303	0204	0101	0303	0000	0101	0000	0102	0203	0202	0000	0102	0101	0303	0102	0303	0303	0202	0202	0303	0203	0101	0102	0202	0202	0303	0202	0102	0000	0404	0102	0000	0202	0202	0101	0101	0202	0202	0303	0202	0102	0202	0000	0101	0303	0303	0202	0101	0101	0103	0303	0202	0202	0202	0103	0202	0101	0102	0305	0202	0202	0102	0202	0204	0202	0000	0102	0000	0406	0101	0202	0202	0103	0000	0102	0101	0204	0102	0000	0102	0101	0101	0202	0101	0102	0101	0202	0101	0204	0102	0202	0204	0303	0101	0203	0102	0102	0202	0101	0102	0102	0303	0404	0101	0101	0202	0202	0101	0101	0102	0103	0203	0102	0202	0000	0101	0203	0101	0102	0202	0101	0000	0102	0204	0203	0101	0306	0404	0303	0101	0101	0101	0102	0101	0102	0202	0101	0202	0205	0102	0000	0202	0102	0102	0202	0202	0303	0202	0204	0202	0202	0102	0101	0101	0202	0202	0303	0101	0101	0101	0101	0404	0102	0303	0101	0000	0102	0101	0000	0102	0404	0101	0101	0505	0000	0303	0102	0102	0000	0202	0202	0000	0000	0303	0000	0303	0202	0101	0101	0202	0102	0101	0000	0202	0202	0101	0000	0102	0102	0101	0305	0101	0202	0303	0202	0101	0000	0202	0303	0202	0202	0101	0102	0303	0102	0102	0101	0101	0103	0000	0000	0204	0000	0202	0202	0101	0101	0101	0000	0202	0102	0202	0303	0000	0102	0303	0404	0303	0104	0102	0203	0202	0000	0102	0101	0102	0203	0000	0202	0101	0101	0202	0000	0101	0303	0101	0101	0103	0000	0202	0103	0102	0101	0404	0202	0000	0202	0101	0102	0202	0203	0101	0101	0101	0102	0000	0103	0101	0303	0202	0203	0101	0101	0303	0101	0101	0202	0101	0102	0203	0203	0203	0103	0202	0101	0102	0202	0303	0103	0205	0303	0101	0202	0203	0101	0404	0202	0203	0000	0202	0202	0101	0404	0202	0102	0203	0202	0404	0101	0000	0101	0101	0203	0202	0101	0202	0101	0101	0303	0404	0202	0101	0303	0103	0202	0202	0102	0101	0000	0000	0202	0202	0202	0000	0303	0202	0101	0101	0101	0202	0202	0101	0102	0303	0101	0101	0202	0202	0203	0101	0101	0101	0202	0202	0101	0000	0000	0101	0202	0101	0103	0202	0000	0101	0202	0103	0101	0103	0202	0303	0101	0101	0203	0202	0101	0202	0202	0202	0202	0101	0202	0101	0103	0202	0102	0000	0202	0202	0101	0202	0202	0102	0202	0102	0000	0202	0202	0202	0202	0102	0102	0000	0102	0104	0104	0000	0203	0202	0505	0102	0101	0202	0102	0101	0101	0303	0303	0101	0202	0106	0202	0304	0102	0102	0102	0101	0102	0202	0303	0101	0000	0203	0202	0102	0101	0101	0102	0101	0104	0203	0101	0101	0101	0101	0202	0101	0101	0202	0000	0202	0202	0202	0102	0102	0000	0203	0202	0202	0203	0101	0102	0102	0101	0102	0102	0404	0303	0000	0000	0103	0303	0102	0101	0303	0202	0101	0103	0303	0102	0101	0303	0101	0202	0103	0102	0101	0101	0202	0202	0000	0102	0202	0101	0101	0205	0303	0101	0101	0203	0000	0404	0101	0101	0101	0202	0102	0102	0202	0103	0202	0303	0101	0202	0103	0101	0204	0202	0103	0203	0202	0202	0101	0303	0000	0101	0103	0304	0303	0303	0103	0102	0102	0303	0101	0104	0202	0202	0303	0202	0102	0104	0202	0305	0103	0101	0101	0203	0101	0101	0101	0202	0101	0102	0104	0101	0101	0202	0000	0202	0202	0101	0101	0202	0303	0102	0101	0202	0303	0202	0103	0505	0102	0205	0101	0101	0303	0203	0102	0202	0304	0101	0101	0204	0202	0205	0101	0202	0303	0000	0101	0103	0000	0000	0202	0205	0103	0102	0102	0103	0303	0101	0202	0101	0204	0000	0102	0203	0101	0505	0102	0102	0101	0202	0202	0303	0203	0102	0202	0000	0304	0202	0202	0101	0102	0303	0102	0101	0203	0303	0102	0202	0102	0102	0202	0102	0202	0000	0101	0101	0304	0202	0101	0102	0000	0101	0203	0202	0000	0101	0204	0104	0303	0202	0101	0203	0202	0303	0303	0102	0202	0000	0102	0000	0202	0202	0101	0101	0202	0404	0404	0404	0102	0101	0304	0104	0101	0101	0203	0304	0202	0303	0202	0202	0102	0000	0102	0102	0103	0000	0202	0000	0000	0101	0000	0103	0203	0101	0202	0101	0204	0000	0202	0102	0202	0405	0105	0101	0102	0000	0202	0102	0102	0202	0202	0202	0202	0102	0202	0101	0202	0000	0101	0101	0102	0202	0102	0000	0202	0203	0102	0303	0101	0102	0101	0206	0202	0102	0303	0303	0101	0103	0304	0202	0303	0404	0202	0102	0102	0202	0202	0000	0102	0101	0202	0101	0101	0102	0000	0202	0000	0101	0104	0000	0102	0102	0101	0102	0101	0102	0101	0101	0000	0101	0000	0101	0103	0102	0101	0104	0404	0303	0202	0202	0101	0303	0101	0202	0103	0203	0101	0202	0203	0707	0000	0101	0000	0101	0101	0303	0102	0102	0000	0101	0102	0202	0202	0404	0101	0101	0303	0000	0202	0203	0101	0000	0202	0000	0101	0205	0202	0102	0202	0000	0000	0102	0103	0101	0102	0102	0202	0000	0305	0304	0000	0303	0202	0102	0103	0103	0202	0101	0203	0101	0102	0101	0000	0101	0103	0202	0101	0103	0304	0102	0102	0202	0102	0202	0202	0102	0202	0102	0203	0202	0202	0103	0102	0202	0000	0102	0101	0203	0000	0303	0000	0202	0101	0303	0102	0202	0000	0203	0404	0102	0102	0101	0102	0101	0505	0101	0202	0202	0103	0101	0101	0101	0101	0303	0102	0202	0101	0202	0102	0101	0202	0101	0303	0202	0103	0202	0102	0202	0103	0102	0202	0202	0102	0102	0102	0101	0102	0202	0101	0203	0102	0101	0101	0103	0405	0101	0204	0000	0202	0203	0101	0101	0101	0101	0000	0101	0000	0101	0000	0103	0404	0104	0000	0303	0101	0101	0000	0101	0202	0101	0404	0202	0101	0505	0102	0102	0101	0202	0000	0202	0102	0102	0202	0000	0101	0000	0101	0102	0101	0103	0101	0202	0102	0202	0202	0101	0202	0101	0000	0101	0102	0102	0202	0202	0303	0000	0102	0304	0101	0102	0000	0101	0202	0000	0102	0202	0202	0101	0103	0202	0203	0202	0101	0202	0101	0101	0202	0102	0101	0103	0000	0102	0202	0303	0101	0202	0101	0102	0204	0404	0202	0203	0101	0101	0101	0202	0404	0102	0000	0202	0102	0303	0101	0000	0103	0202	0000	0103	0304	0202	0101	0205	0304	0203	0102	0303	0102	0102	0202	0303	0203	0202	0101	0103	0000	0000	0102	0103	0303	0101	0202	0104	0203	0101	0101	0305	0101	0101	0000	0101	0202	0203	0102	0102	0104	0202	0101	0000	0102	0102	0103	0202	0103	0102	0505	0101	0505	0101	0000	0103	0404	0101	0202	0102	0202	0202	0101	0202	0203	0101	0102	0202	0101	0102	0202	0000	0203	0507	0000	0202	0303	0101	0202	0202	0202	0102	0303	0202	0101	0202	0101	0202	0205	0101	0202	0202	0202	0303	0101	0102	0101	0102	0202	0102	0202	0202	0101	0303	0101	0101	0303	0101	0101	0000	0304	0101	0203	0202	0202	0203	0202	0101	0000	0202	0103	0101	0101	0103	0202	0202	0103	0304	0101	0101	0303	0101	0102	0202	0101	0404	0000	0202	0102	0102	0101	0203	0101	0000	0404	0101	0202	0202	0103	0102	0202	0102	0102	0101	0102	0202	0101	0000	0202	0104	0204	0102	0204	0101	0202	0101	0102	0202	0102	0000	0102	0103	0204	0202	0000	0204	0102	0202	0202	0202	0103	0103	0303	0202	0202	0102	0101	0102	0102	0202	0101	0000	0202	0303	0101	0202	0203	0303	0303	0202	0101	0102	0303	0202	0202	0000	0101	0303	0101	0101	0202	0101	0000	0202	0202	0103	0101	0404	0303	0203	0103	0101	0000	0202	0000	0101	0202	0101	0101	0202	0202	0101	0101	0404	0202	0202	0101	0202	0101	0202	0101	0102	0203	0106	0000	0101	0202	0505	0303	0203	0202	0104	0000	0202	0000	0203	0101	0202	0102	0103	0202	0202	0101	0303	0101	0102	0101	0101	0202	0202	0303	0101	0202	0202	0202	0102	0102	0303	0101	0102	0000	0102	0000	0202	0102	0102	0102	0203	0101	0203	0303	0202	0000	0101	0404	0202	0102	0202	0102	0304	0202	0303	0000	0101	0102	0101	0202	0000	0102	0101	0102	0101	0404	0103	0000	0101	0202	0101	0203	0303	0101	0102	0202	0404	0103	0202	0000	0102	0101	0101	0102	0102	0101	0102	0304	0202	0203	0202	0203	0101	0202	0102	0202	0202	0101	0000	0101	0404	0101	0101	0103	0102	0101	0202	0202	0303	0202	0102	0303	0102	0101	0103	0202	0101	0102	0103	0000	0101	0404	0102	0202	0101	0102	0203	0101	0101	0303	0202	0000	0102	0101	0101	0203	0101	0202	0101	0101	0000	0202	0102	0101	0101	0303	0101	0101	0000	0202	0102	0202	0202	0303	0102	0202	0102	0202	0303	0202	0000	0204	0202	0102	0000	0202	0102	0101	0303	0102	0202	0101	0101	0202	0000	0202	0101	0404	0101	0102	0101	0101	0101	0000	0202	0202	0101	0202	0103	0102	0202	0202	0101	0202	0000	0202	0103	0102	0202	0102	0404	0101	0101	0101	0000	0101	0101	0202	0101	0101	0000	0101	0104	0505	0102	0102	0202	0000	0000	0102	0000	0202	0506	0103	0202	0404	0102	0203	0202	0101	0101	0102	0303	0202	0000	0102	0101	0102	0000	0303	0103	0103	0203	0101	0303	0000	0102	0202	0101	0404	0000	0202	0102	0202	0101	0101	0102	0000	0101	0101	0303	0000	0102	0203	0102	0102	0202	0000	0505	0101	0101	0202	0303	0202	0303	0101	0102	0202	0102	0104	0101	0202	0103	0102	0202	0101	0404	0204	0102	0101	0101	0101	0203	0202	0000	0202	0202	0202	0202	0101	0101	0303	0202	0202	0102	0304	0202	0102	0202	0304	0000	0102	0203	0106	0202	0102	0203	0102	0102	0202	0202	0303	0202	0202	0203	0404	0101	0101	0102	0102	0202	0102	0303	0202	0101	0101	0102	0101	0102	0102	0103	0103	0101	0000	0103	0000	0101	0101	0404	0101	0202	0101	0202	0103	0202	0202	0303	0202	0101	0202	0202	0202	0102	0303	0102	0102	0202	0202	0102	0000	0101	0303	0101	0202	0102	0303	0303	0102	0105	0203	0101	0204	0000	0102	0303	0303	0101	0303	0101	0202	0102	0103	0202	0000	0203	0103	0202	0102	0000	0102	0102	0000	0202	0303	0000	0303	0101	0202	0101	0304	0101	0101	0202	0102	0101	0101	0000	0202	0000	0102	0000	0101	0303	0202	0202	0102	0202	0102	0000	0102	0102	0101	0000	0202	0000	0102	0102	0203	0101	0000	0000	0102	0102	0303	0305	0202	0101	0203	0103	0303	0202	0101	0203	0103	0102	0505	0000	0102	0102	0203	0202	0202	0102	0102	0102	0202	0202	0101	0101	0101	0101	0102	0101	0303	0203	0303	0102	0202	0101	0103	0303	0404	0404	0101	0202	0202	0102	0202	0202	0202	0103	0404	0202	0000	0000	0102	0102	0203	0202	0303	0303	0303	0000	0202	0202	0202	0102	0101	0202	0101	0101	0101	0103	0000	0000	0101	0202	0202	0303	0101	0304	0103	0404	0202	0101	0102	0101	0000	0202	0101	0303	0404	0203	0303	0202	0101	0202	0202	0303	0203	0103	0102	0000	0000	0303	0000	0202	0102	0203	0203	0202	0102	0202	0202	0304	0101	0103	0102	0101	0505	0101	0202	0303	0404	0202	0101	0102	0202	0106	0102	0202	0202	0101	0102	0101	0101	0202	0304	0103	0102	0101	0102	0000	0103	0101	0303	0202	0404	0505	0103	0202	0202	0202	0102	0101	0102	0101	0000	0101	0101	0202	0202	0202	0202	0202	0202	0103	0102	0202	0000	0102	0202	0103	0101	0202	0103	0000	0203	0101	0000	0303	0202	0101	0101	0101	0101	0102	0202	0101	0102	0404	0101	0202	0101	0000	0202	0202	0303	0303	0204	0203	0000	0202	0000	0102	0104	0202	0101	0101	0202	0203	0103	0304	0000	0202	0202	0103	0202	0000	0202	0202	0101	0202	0202	0102	0000	0102	0102	0101	0202	0404	0000	0000	0202	0203	0101	0202	0102	0202	0101	0102	0202	0202	0000	0202	0102	0202	0404	0102	0202	0202	0202	0103	0101	0103	0203	0000	0102	0104	0202	0101	0101	0101	0000	0102	0000	0101	0202	0101	0202	0101	0404	0000	0103	0203	0103	0102	0101	0101	0203	0101	0202	0304	0202	0000	0102	0203	0103	0101	0202	0103	0204	0000	0101	0303	0606	0101	0304	0101	0101	0203	0101	0405	0102	0202	0202	0104	0202	0000	0202	0102	0101	0606	0303	0101	0000	0000	0202	0101	0304	0102	0101	0203	0000	0202	0101	0000	0101	0102	0102	0103	0101	0101	0103	0202	0303	0103	0202	0606	0102	0102	0202	0101	0303	0203	0202	0102	0000	0102	0101	0000	0204	0203	0202	0202	0102	0000	0102	0405	0202	0202	0202	0305	0000	0102	0103	0102	0101	0103	0000	0102	0102	0101	0102	0102	0102	0101	0202	0103	0203	0101	0101	0102	0303	0202	0101	0202	0000	0101	0103	0202	0000	0101	0202	0101	0104	0303	0202	0303	0101	0101	0202	0202	0102	0202	0102	0102	0102	0202	0101	0303	0203	0102	0102	0000	0000	0101	0202	0000	0103	0202	0102	0202	0202	0303	0202	0000	0306	0202	0305	0202	0404	0202	0101	0101	0101	0202	0202	0101	0103	0102	0101	0202	0303	0101	0303	0102	0000	0101	0202	0000	0102	0202	0101	0303	0202	0102	0202	0101	0103	0101	0101	0203	0202	0000	0203	0303
Dvex129,	0304	0101	0102	0101	0101	0202	0101	0000	0000	0203	0102	0101	0103	0204	0303	0102	0102	0102	0101	0202	0101	0102	0203	0103	0303	0101	0102	0203	0000	0101	0101	0101	0000	0101	0102	0303	0101	0303	0000	0101	0303	0102	0202	0202	0000	0101	0000	0103	0103	0202	0104	0101	0202	0202	0102	0202	0000	0101	0000	0204	0202	0101	0202	0101	0101	0102	0303	0202	0101	0103	0101	0101	0202	0102	0303	0101	0102	0102	0101	0404	0101	0102	0103	0203	0202	0101	0101	0204	0202	0101	0203	0303	0202	0303	0103	0102	0102	0101	0203	0202	0000	0101	0101	0103	0202	0101	0202	0101	0202	0102	0303	0105	0101	0202	0101	0202	0102	0101	0101	0101	0101	0202	0101	0304	0203	0101	0202	0000	0101	0202	0102	0303	0101	0101	0101	0203	0101	0202	0103	0303	0101	0102	0202	0000	0101	0103	0202	0202	0202	0102	0304	0303	0303	0202	0102	0202	0102	0101	0000	0105	0202	0404	0203	0202	0202	0103	0101	0102	0102	0102	0101	0000	0103	0102	0202	0202	0000	0202	0202	0202	0303	0305	0204	0303	0101	0202	0101	0101	0102	0103	0202	0102	0101	0202	0202	0000	0101	0101	0101	0101	0103	0202	0202	0102	0202	0000	0103	0202	0102	0102	0404	0203	0202	0101	0101	0102	0202	0203	0202	0101	0101	0000	0202	0203	0202	0202	0102	0101	0202	0303	0105	0000	0101	0103	0102	0202	0101	0202	0203	0303	0101	0202	0101	0303	0202	0202	0103	0101	0101	0303	0202	0202	0103	0101	0103	0101	0303	0101	0000	0202	0000	0404	0202	0202	0303	0102	0303	0101	0000	0000	0000	0202	0101	0102	0202	0102	0202	0307	0203	0101	0202	0103	0204	0101	0103	0104	0303	0404	0102	0000	0101	0107	0101	0101	0202	0000	0202	0101	0202	0202	0303	0102	0202	0102	0103	0000	0202	0203	0102	0000	0102	0404	0202	0202	0101	0104	0101	0102	0303	0202	0202	0101	0101	0000	0202	0103	0104	0101	0202	0101	0303	0102	0101	0101	0202	0101	0202	0303	0203	0203	0101	0202	0303	0102	0101	0101	0203	0304	0101	0202	0101	0606	0000	0202	0202	0404	0303	0101	0101	0202	0103	0102	0101	0202	0102	0102	0101	0202	0202	0202	0101	0202	0102	0000	0101	0104	0101	0202	0000	0202	0202	0202	0202	0104	0102	0000	0101	0202	0203	0101	0202	0102	0000	0102	0101	0101	0000	0203	0102	0000	0102	0101	0000	0000	0101	0202	0202	0104	0101	0102	0102	0303	0303	0202	0202	0202	0102	0000	0202	0202	0102	0101	0102	0101	0000	0404	0102	0303	0102	0202	0101	0103	0202	0203	0303	0102	0202	0202	0303	0101	0000	0203	0203	0202	0101	0103	0303	0101	0102	0102	0203	0202	0102	0101	0505	0102	0202	0101	0202	0102	0202	0101	0202	0202	0404	0101	0202	0203	0204	0000	0000	0101	0000	0102	0202	0102	0101	0101	0000	0104	0101	0103	0102	0103	0305	0202	0202	0000	0203	0102	0103	0203	0101	0202	0101	0102	0202	0203	0000	0202	0101	0202	0102	0102	0101	0204	0101	0202	0101	0202	0202	0202	0303	0101	0202	0202	0101	0103	0101	0103	0303	0000	0106	0303	0303	0101	0101	0102	0101	0101	0102	0202	0101	0202	0205	0102	0202	0102	0202	0101	0202	0102	0303	0203	0404	0101	0202	0102	0101	0102	0102	0000	0000	0101	0101	0101	0101	0304	0101	0203	0101	0101	0202	0101	0303	0000	0204	0101	0000	0505	0303	0303	0000	0203	0000	0202	0000	0000	0101	0303	0101	0000	0101	0104	0203	0102	0102	0101	0000	0202	0202	0102	0000	0101	0202	0000	0000	0000	0202	0000	0102	0102	0101	0202	0103	0203	0000	0101	0202	0202	0101	0103	0000	0103	0103	0102	0102	0202	0000	0202	0202	0101	0101	0000	0305	0202	0202	0202	0303	0303	0202	0303	0101	0202	0103	0304	0103	0102	0000	0101	0303	0102	0103	0101	0103	0101	0102	0202	0102	0102	0101	0103	0101	0103	0203	0405	0103	0102	0101	0303	0102	0104	0303	0101	0102	0202	0303	0102	0101	0101	0102	0202	0303	0203	0303	0202	0303	0101	0101	0303	0101	0101	0102	0202	0202	0202	0202	0101	0304	0202	0101	0102	0000	0103	0101	0202	0303	0102	0102	0203	0101	0303	0202	0204	0000	0202	0202	0101	0000	0202	0000	0202	0101	0204	0000	0000	0103	0000	0303	0202	0101	0103	0102	0404	0303	0104	0102	0104	0202	0103	0000	0202	0101	0101	0101	0000	0202	0202	0202	0103	0000	0102	0102	0202	0102	0202	0202	0101	0102	0303	0304	0101	0202	0102	0202	0101	0101	0101	0202	0103	0101	0000	0102	0000	0202	0202	0101	0202	0202	0101	0202	0103	0101	0102	0102	0103	0101	0102	0101	0202	0101	0202	0000	0102	0202	0104	0101	0101	0102	0202	0101	0101	0101	0202	0101	0202	0303	0101	0101	0101	0206	0102	0202	0202	0202	0101	0102	0101	0101	0104	0000	0000	0205	0202	0205	0202	0202	0202	0101	0102	0101	0103	0000	0303	0202	0103	0102	0304	0202	0102	0202	0101	0102	0102	0000	0202	0304	0202	0203	0102	0101	0101	0102	0102	0404	0203	0101	0102	0101	0101	0102	0101	0102	0303	0202	0202	0102	0102	0000	0102	0202	0303	0303	0000	0202	0103	0101	0000	0102	0202	0102	0304	0202	0202	0104	0103	0000	0101	0202	0303	0202	0102	0203	0303	0102	0101	0303	0102	0202	0102	0101	0101	0101	0202	0202	0202	0102	0202	0102	0101	0505	0000	0101	0104	0000	0000	0406	0101	0101	0102	0202	0303	0102	0202	0101	0102	0104	0101	0102	0102	0101	0404	0202	0000	0304	0202	0202	0102	0505	0000	0202	0103	0205	0102	0303	0103	0101	0102	0203	0102	0204	0102	0202	0103	0202	0102	0204	0202	0305	0000	0101	0000	0000	0202	0101	0101	0202	0102	0202	0101	0000	0102	0202	0101	0102	0101	0000	0101	0202	0101	0102	0101	0202	0303	0202	0303	0505	0202	0105	0101	0101	0203	0203	0102	0202	0103	0101	0202	0304	0101	0505	0101	0202	0303	0000	0101	0101	0303	0000	0202	0206	0102	0101	0202	0000	0203	0101	0101	0000	0202	0202	0202	0101	0101	0305	0202	0102	0101	0203	0102	0303	0303	0101	0203	0202	0303	0102	0202	0101	0102	0000	0102	0101	0203	0203	0102	0202	0202	0101	0102	0202	0202	0102	0102	0101	0303	0101	0202	0202	0202	0202	0103	0303	0101	0101	0204	0202	0303	0000	0202	0204	0202	0103	0303	0000	0202	0202	0102	0707	0000	0202	0102	0101	0202	0404	0104	0000	0000	0101	0304	0103	0102	0101	0101	0404	0000	0103	0202	0202	0202	0206	0101	0101	0202	0101	0102	0202	0101	0101	0000	0101	0303	0202	0202	0102	0404	0101	0202	0102	0202	0304	0000	0101	0102	0404	0204	0202	0202	0202	0202	0203	0101	0202	0101	0103	0202	0101	0101	0102	0102	0102	0202	0304	0202	0203	0102	0101	0101	0202	0102	0102	0202	0102	0203	0203	0101	0303	0102	0000	0303	0103	0202	0102	0102	0202	0202	0204	0101	0101	0202	0102	0101	0202	0101	0202	0101	0101	0203	0104	0203	0202	0404	0203	0101	0101	0101	0101	0102	0101	0101	0101	0203	0101	0000	0505	0104	0104	0102	0202	0101	0303	0101	0101	0303	0304	0102	0202	0103	0307	0101	0102	0101	0101	0101	0203	0101	0202	0000	0101	0000	0202	0203	0104	0101	0202	0000	0000	0202	0000	0103	0000	0101	0404	0101	0305	0102	0102	0202	0203	0202	0202	0303	0101	0102	0202	0404	0202	0000	0303	0102	0102	0102	0101	0303	0103	0202	0000	0101	0000	0101	0101	0102	0101	0303	0202	0101	0303	0304	0101	0203	0202	0202	0202	0000	0102	0102	0101	0202	0202	0202	0101	0202	0202	0000	0202	0101	0204	0202	0101	0505	0102	0103	0303	0101	0202	0202	0103	0000	0202	0303	0101	0102	0101	0304	0102	0202	0102	0303	0101	0101	0102	0102	0000	0202	0202	0102	0202	0202	0101	0202	0000	0204	0202	0101	0000	0202	0000	0303	0202	0202	0202	0101	0102	0202	0102	0102	0202	0101	0103	0404	0202	0101	0101	0305	0000	0103	0000	0103	0202	0101	0101	0103	0303	0101	0101	0202	0101	0000	0103	0204	0606	0101	0303	0101	0101	0000	0102	0202	0101	0404	0102	0101	0000	0101	0102	0101	0000	0000	0101	0101	0202	0202	0202	0101	0000	0101	0104	0101	0304	0101	0202	0202	0102	0202	0202	0202	0101	0101	0000	0202	0202	0303	0202	0204	0202	0102	0104	0102	0104	0101	0101	0102	0202	0102	0202	0101	0101	0103	0000	0202	0202	0102	0202	0101	0101	0202	0102	0101	0202	0104	0102	0202	0202	0000	0102	0102	0202	0202	0204	0202	0101	0202	0202	0101	0202	0304	0101	0000	0203	0000	0303	0202	0101	0101	0202	0101	0000	0103	0102	0101	0103	0000	0303	0101	0303	0202	0101	0202	0000	0203	0202	0102	0103	0204	0102	0101	0000	0303	0105	0000	0101	0203	0102	0101	0505	0202	0000	0103	0102	0000	0203	0202	0202	0101	0101	0101	0102	0202	0101	0102	0202	0101	0203	0202	0203	0105	0102	0202	0303	0404	0101	0202	0101	0202	0202	0102	0205	0303	0101	0102	0102	0102	0101	0102	0304	0202	0307	0101	0203	0203	0101	0101	0202	0202	0202	0102	0203	0203	0203	0101	0202	0205	0202	0202	0202	0202	0303	0101	0202	0101	0102	0202	0101	0102	0102	0101	0303	0102	0103	0103	0101	0000	0101	0202	0304	0202	0303	0202	0101	0202	0101	0000	0202	0102	0101	0202	0203	0202	0202	0303	0203	0101	0101	0103	0101	0101	0102	0101	0204	0000	0203	0101	0202	0000	0203	0202	0303	0104	0101	0202	0000	0404	0101	0102	0102	0102	0101	0000	0202	0101	0202	0102	0103	0202	0101	0104	0102	0101	0101	0102	0202	0102	0000	0202	0103	0204	0102	0303	0404	0101	0202	0202	0203	0103	0103	0203	0102	0202	0202	0102	0102	0103	0202	0102	0101	0000	0303	0101	0202	0202	0303	0303	0102	0101	0101	0204	0101	0101	0102	0101	0303	0102	0101	0202	0101	0304	0202	0202	0303	0101	0405	0000	0203	0103	0104	0000	0102	0202	0202	0202	0000	0303	0202	0202	0101	0202	0304	0202	0202	0102	0202	0101	0204	0000	0102	0606	0606	0202	0000	0202	0305	0103	0304	0204	0104	0102	0202	0000	0202	0101	0202	0202	0303	0102	0202	0101	0102	0101	0202	0101	0101	0101	0202	0303	0101	0202	0202	0202	0202	0102	0303	0102	0102	0101	0202	0101	0202	0102	0102	0202	0203	0000	0202	0101	0202	0404	0101	0404	0000	0101	0202	0101	0304	0101	0303	0101	0000	0202	0202	0202	0202	0101	0103	0000	0101	0404	0303	0101	0101	0202	0101	0303	0303	0103	0102	0202	0104	0203	0202	0202	0202	0101	0101	0202	0202	0101	0202	0303	0202	0303	0202	0102	0000	0101	0202	0205	0102	0101	0000	0000	0304	0101	0102	0102	0202	0101	0202	0202	0103	0000	0102	0303	0202	0102	0102	0202	0101	0102	0303	0101	0101	0304	0102	0202	0101	0202	0202	0102	0101	0303	0202	0303	0101	0101	0101	0202	0101	0000	0000	0101	0000	0101	0000	0101	0000	0202	0000	0000	0000	0202	0101	0101	0000	0305	0101	0102	0102	0202	0203	0202	0202	0105	0101	0104	0202	0202	0102	0000	0303	0101	0101	0103	0303	0202	0101	0202	0101	0303	0000	0202	0000	0101	0101	0102	0202	0000	0101	0202	0101	0101	0202	0101	0101	0000	0202	0000	0103	0202	0202	0203	0103	0101	0101	0202	0202	0102	0101	0202	0101	0101	0000	0101	0204	0104	0101	0101	0303	0000	0101	0101	0202	0202	0505	0304	0202	0404	0102	0102	0202	0101	0000	0202	0203	0202	0203	0101	0101	0203	0202	0102	0303	0303	0202	0102	0000	0202	0202	0202	0101	0404	0101	0202	0202	0202	0101	0101	0101	0202	0103	0101	0203	0202	0101	0102	0101	0102	0202	0202	0404	0102	0102	0203	0103	0000	0303	0101	0102	0202	0202	0000	0102	0202	0103	0000	0202	0102	0404	0202	0202	0101	0102	0101	0103	0202	0102	0102	0202	0000	0103	0102	0101	0103	0101	0202	0204	0405	0202	0202	0000	0101	0101	0202	0102	0406	0202	0101	0103	0101	0102	0202	0202	0000	0000	0202	0103	0303	0101	0102	0000	0000	0202	0202	0303	0101	0102	0101	0102	0104	0000	0101	0103	0101	0101	0202	0305	0202	0202	0000	0404	0101	0204	0101	0202	0101	0202	0202	0000	0202	0202	0202	0202	0205	0203	0303	0102	0102	0202	0202	0203	0101	0202	0202	0102	0102	0103	0303	0303	0101	0103	0203	0101	0303	0204	0102	0303	0103	0104	0202	0101	0202	0102	0303	0202	0202	0103	0303	0202	0102	0101	0202	0202	0103	0202	0303	0303	0303	0000	0000	0102	0303	0101	0101	0000	0101	0101	0101	0203	0202	0203	0101	0101	0101	0202	0202	0102	0203	0000	0102	0102	0103	0102	0103	0404	0202	0000	0102	0202	0203	0101	0000	0000	0102	0102	0303	0305	0102	0103	0203	0103	0103	0102	0101	0102	0202	0303	0303	0000	0202	0102	0103	0202	0202	0102	0101	0101	0101	0202	0102	0101	0102	0202	0102	0202	0303	0303	0203	0102	0202	0101	0303	0103	0406	0404	0103	0102	0202	0101	0202	0102	0000	0101	0406	0000	0303	0101	0102	0202	0205	0202	0000	0102	0303	0303	0202	0102	0202	0101	0103	0102	0101	0101	0101	0202	0303	0101	0101	0202	0202	0000	0101	0404	0303	0104	0202	0101	0202	0101	0202	0102	0101	0103	0404	0203	0000	0202	0101	0202	0202	0202	0203	0101	0101	0101	0101	0303	0606	0102	0103	0303	0303	0202	0102	0202	0101	0103	0101	0202	0104	0101	0000	0101	0102	0303	0000	0202	0101	0101	0102	0000	0202	0202	0202	0202	0101	0101	0102	0000	0104	0103	0101	0101	0102	0204	0203	0303	0103	0202	0404	0505	0101	0202	0202	0202	0102	0102	0203	0102	0101	0102	0000	0202	0102	0102	0202	0202	0303	0102	0101	0202	0101	0101	0202	0102	0102	0102	0102	0203	0303	0101	0303	0303	0102	0101	0101	0000	0101	0202	0202	0102	0203	0204	0203	0202	0101	0202	0102	0202	0303	0303	0304	0202	0000	0202	0202	0101	0103	0202	0101	0101	0202	0203	0203	0103	0404	0101	0202	0202	0303	0102	0202	0102	0101	0102	0102	0202	0000	0203	0102	0101	0101	0404	0204	0000	0000	0303	0202	0202	0202	0102	0606	0101	0202	0202	0303	0202	0203	0101	0404	0102	0202	0102	0202	0202	0101	0303	0102	0303	0202	0102	0203	0101	0101	0101	0203	0102	0000	0102	0202	0101	0101	0101	0405	0101	0505	0202	0103	0202	0101	0102	0203	0101	0202	0303	0202	0202	0101	0203	0102	0101	0202	0204	0204	0000	0102	0101	0606	0102	0304	0102	0101	0102	0103	0406	0202	0000	0202	0404	0102	0103	0000	0303	0101	0000	0202	0102	0606	0000	0102	0102	0304	0202	0101	0103	0101	0202	0101	0000	0101	0102	0102	0000	0101	0101	0101	0203	0303	0102	0203	0606	0204	0101	0303	0101	0203	0000	0202	0101	0202	0202	0101	0303	0304	0303	0202	0202	0103	0000	0101	0000	0202	0102	0202	0303	0202	0104	0103	0101	0103	0303	0202	0102	0102	0101	0102	0202	0404	0203	0000	0103	0000	0202	0102	0203	0203	0102	0101	0102	0108	0000	0104	0102	0202	0101	0102	0101	0404	0203	0102	0103	0101	0101	0101	0101	0101	0102	0102	0000	0202	0000	0102	0203	0203	0000	0203	0000	0202	0102	0202	0202	0101	0000	0202	0102	0202	0303	0202	0103	0304	0102	0306	0202	0000	0202	0101	0102	0101	0303	0102	0101	0101	0202	0102	0303	0000	0101	0303	0303	0202	0101	0101	0000	0102	0101	0101	0303	0202	0102	0000	0000	0101	0101	0101	0102	0202	0101	0202	0303
Dvex133,	0203	0101	0000	0103	0000	0102	0101	0101	0000	0203	0202	0103	0404	0404	0303	0101	0102	0101	0101	0202	0202	0102	0303	0103	0303	0102	0202	0000	0000	0102	0101	0000	0101	0202	0202	0303	0102	0000	0202	0000	0102	0202	0103	0202	0101	0202	0202	0103	0000	0102	0404	0202	0202	0101	0101	0202	0505	0202	0202	0202	0102	0102	0102	0101	0203	0202	0303	0102	0101	0102	0101	0202	0000	0202	0303	0101	0202	0202	0102	0404	0101	0102	0101	0202	0102	0101	0202	0202	0204	0101	0103	0103	0101	0303	0103	0101	0101	0101	0101	0000	0000	0101	0101	0101	0101	0103	0202	0101	0203	0102	0304	0000	0102	0203	0101	0102	0203	0101	0101	0101	0101	0102	0202	0000	0202	0101	0102	0101	0202	0202	0102	0303	0101	0101	0101	0103	0102	0202	0101	0103	0102	0202	0101	0000	0202	0101	0202	0101	0101	0202	0104	0203	0202	0000	0203	0202	0104	0103	0202	0103	0202	0404	0203	0202	0102	0404	0101	0202	0102	0202	0101	0202	0202	0101	0101	0202	0000	0202	0202	0202	0203	0505	0204	0101	0102	0202	0303	0101	0101	0102	0303	0101	0000	0202	0203	0000	0103	0101	0101	0101	0102	0102	0102	0000	0202	0202	0103	0102	0102	0202	0303	0203	0202	0202	0101	0101	0202	0202	0102	0102	0202	0202	0102	0102	0102	0101	0101	0101	0000	0103	0101	0202	0102	0303	0102	0202	0102	0202	0202	0202	0101	0101	0202	0000	0202	0000	0101	0101	0101	0202	0202	0202	0102	0101	0303	0101	0203	0101	0102	0203	0101	0104	0101	0202	0000	0101	0000	0101	0101	0404	0101	0203	0101	0202	0202	0202	0102	0306	0203	0202	0204	0101	0303	0101	0000	0101	0103	0404	0203	0102	0101	0105	0101	0101	0101	0203	0202	0101	0101	0101	0101	0000	0102	0101	0305	0101	0000	0203	0203	0000	0000	0404	0203	0203	0202	0304	0000	0202	0000	0202	0102	0101	0202	0202	0202	0000	0103	0101	0101	0101	0303	0101	0102	0102	0202	0101	0000	0101	0303	0202	0101	0202	0404	0102	0101	0202	0000	0202	0303	0202	0101	0606	0000	0202	0203	0404	0303	0101	0101	0202	0101	0202	0101	0202	0102	0101	0202	0102	0102	0101	0102	0202	0202	0404	0101	0405	0101	0102	0101	0202	0202	0102	0202	0101	0204	0202	0102	0202	0202	0101	0203	0101	0606	0101	0102	0102	0203	0202	0202	0203	0101	0102	0101	0101	0203	0000	0202	0101	0102	0202	0102	0103	0303	0202	0202	0103	0202	0202	0202	0202	0202	0203	0101	0101	0202	0404	0202	0000	0202	0000	0101	0303	0202	0202	0303	0204	0102	0202	0202	0101	0202	0103	0303	0101	0101	0103	0203	0202	0202	0102	0303	0202	0101	0101	0505	0101	0202	0202	0101	0202	0000	0000	0102	0202	0404	0102	0000	0202	0204	0304	0101	0102	0202	0202	0101	0102	0101	0101	0202	0101	0101	0101	0101	0303	0205	0203	0202	0203	0303	0101	0102	0202	0101	0202	0103	0202	0202	0303	0404	0101	0101	0202	0202	0103	0101	0404	0000	0404	0303	0102	0202	0103	0101	0000	0202	0202	0101	0103	0101	0104	0202	0103	0606	0104	0303	0102	0102	0000	0103	0101	0202	0202	0203	0202	0304	0101	0202	0102	0102	0101	0202	0000	0303	0000	0404	0000	0202	0202	0101	0101	0202	0202	0303	0102	0102	0101	0101	0102	0101	0101	0101	0303	0101	0102	0103	0202	0404	0102	0101	0105	0000	0103	0000	0102	0000	0202	0202	0102	0101	0103	0202	0303	0101	0101	0101	0101	0101	0101	0101	0202	0202	0303	0104	0101	0101	0202	0202	0101	0202	0303	0202	0102	0202	0202	0303	0000	0000	0101	0202	0202	0101	0103	0101	0101	0304	0102	0202	0202	0103	0000	0202	0101	0000	0101	0303	0203	0202	0000	0303	0203	0202	0102	0404	0303	0404	0202	0102	0204	0101	0101	0101	0101	0102	0101	0102	0101	0102	0202	0102	0101	0103	0103	0102	0303	0202	0202	0303	0101	0101	0202	0102	0101	0101	0101	0101	0102	0203	0101	0101	0103	0102	0000	0103	0202	0303	0102	0202	0101	0102	0303	0101	0101	0203	0202	0202	0102	0202	0303	0103	0202	0000	0102	0202	0303	0304	0204	0000	0202	0202	0102	0101	0202	0202	0202	0202	0102	0202	0101	0204	0202	0202	0303	0101	0404	0101	0102	0103	0101	0103	0101	0202	0102	0101	0304	0000	0204	0202	0101	0101	0102	0204	0102	0103	0101	0101	0102	0202	0202	0000	0101	0000	0202	0101	0101	0101	0202	0000	0101	0000	0203	0104	0101	0101	0202	0202	0101	0101	0101	0202	0303	0102	0202	0101	0103	0202	0000	0101	0101	0101	0101	0202	0103	0101	0101	0202	0303	0101	0000	0103	0202	0101	0102	0101	0102	0102	0101	0101	0102	0303	0202	0102	0202	0101	0202	0101	0202	0303	0202	0102	0000	0000	0202	0202	0102	0202	0101	0101	0101	0102	0103	0101	0202	0202	0202	0000	0202	0102	0102	0101	0101	0101	0202	0303	0102	0202	0107	0202	0303	0102	0102	0102	0101	0202	0101	0000	0202	0202	0303	0202	0202	0202	0101	0101	0102	0000	0303	0000	0202	0101	0101	0202	0102	0202	0202	0000	0202	0102	0202	0202	0101	0202	0203	0202	0102	0303	0101	0102	0102	0101	0101	0102	0305	0203	0202	0404	0303	0103	0101	0202	0103	0203	0101	0103	0303	0202	0102	0303	0101	0202	0303	0101	0101	0101	0202	0202	0202	0202	0202	0101	0101	0000	0304	0000	0203	0103	0205	0000	0101	0101	0202	0202	0103	0102	0202	0101	0202	0101	0101	0202	0101	0102	0103	0101	0303	0203	0202	0202	0101	0105	0000	0101	0103	0102	0202	0303	0101	0101	0101	0000	0102	0000	0202	0202	0303	0202	0101	0404	0202	0303	0101	0101	0101	0303	0000	0101	0202	0202	0101	0202	0101	0101	0101	0101	0000	0102	0101	0404	0101	0102	0101	0202	0101	0202	0303	0101	0303	0505	0000	0505	0101	0101	0303	0202	0102	0202	0103	0102	0102	0000	0202	0000	0103	0202	0303	0105	0202	0000	0303	0202	0101	0000	0102	0101	0203	0102	0303	0102	0102	0000	0000	0102	0202	0203	0000	0405	0202	0202	0101	0204	0202	0202	0103	0101	0202	0102	0202	0102	0202	0000	0000	0303	0102	0000	0202	0000	0202	0202	0000	0101	0101	0101	0202	0000	0202	0202	0303	0101	0101	0102	0202	0202	0101	0202	0202	0101	0101	0000	0103	0101	0202	0202	0202	0000	0303	0101	0000	0202	0101	0407	0102	0202	0102	0101	0202	0305	0404	0104	0202	0101	0304	0304	0101	0101	0101	0204	0000	0303	0000	0102	0101	0203	0202	0101	0202	0000	0202	0000	0202	0101	0000	0202	0303	0101	0202	0101	0404	0101	0202	0202	0101	0303	0101	0101	0102	0304	0404	0202	0102	0202	0202	0000	0102	0102	0303	0102	0202	0101	0101	0101	0101	0202	0102	0404	0202	0102	0102	0102	0101	0202	0202	0606	0101	0101	0303	0303	0101	0203	0203	0202	0203	0104	0202	0202	0101	0202	0202	0404	0102	0103	0202	0202	0000	0102	0101	0202	0101	0102	0304	0000	0202	0202	0101	0202	0101	0101	0101	0101	0101	0101	0102	0101	0404	0101	0303	0305	0404	0404	0102	0102	0102	0103	0101	0102	0102	0505	0202	0202	0204	0307	0101	0202	0202	0101	0102	0000	0101	0202	0000	0102	0202	0202	0102	0404	0102	0102	0303	0102	0202	0303	0101	0206	0202	0404	0101	0202	0202	0102	0102	0303	0202	0202	0304	0101	0202	0202	0405	0101	0306	0103	0101	0303	0202	0202	0202	0102	0202	0102	0103	0101	0202	0101	0102	0000	0303	0202	0101	0203	0304	0102	0303	0202	0101	0202	0202	0202	0202	0202	0303	0202	0202	0103	0202	0202	0101	0102	0103	0104	0202	0202	0505	0202	0000	0303	0202	0202	0202	0303	0000	0102	0303	0101	0101	0101	0101	0102	0102	0102	0303	0101	0101	0101	0102	0303	0101	0202	0101	0102	0203	0104	0202	0102	0404	0202	0101	0101	0203	0202	0303	0202	0202	0000	0202	0102	0102	0101	0102	0202	0202	0102	0404	0202	0000	0000	0505	0303	0104	0000	0101	0202	0101	0102	0303	0103	0404	0303	0101	0102	0303	0203	0304	0000	0101	0103	0102	0101	0303	0103	0102	0101	0404	0102	0000	0209	0101	0102	0102	0202	0101	0202	0101	0202	0203	0202	0101	0101	0101	0101	0101	0103	0101	0202	0202	0102	0202	0202	0000	0202	0102	0101	0202	0202	0203	0303	0303	0202	0102	0404	0101	0404	0102	0101	0102	0202	0101	0202	0101	0102	0102	0000	0203	0202	0101	0102	0000	0202	0000	0102	0000	0303	0104	0101	0102	0000	0101	0202	0102	0202	0202	0404	0202	0101	0101	0102	0101	0102	0404	0102	0304	0202	0000	0103	0102	0103	0000	0202	0101	0303	0000	0202	0202	0304	0000	0203	0101	0203	0102	0101	0202	0304	0202	0202	0101	0303	0404	0000	0101	0303	0203	0104	0000	0101	0303	0102	0101	0505	0102	0000	0304	0101	0202	0202	0202	0102	0404	0102	0203	0204	0202	0101	0303	0202	0101	0101	0202	0101	0205	0101	0102	0303	0404	0101	0000	0101	0202	0102	0101	0404	0202	0101	0202	0202	0101	0202	0202	0202	0203	0707	0101	0202	0303	0101	0000	0102	0202	0202	0103	0202	0204	0203	0205	0202	0305	0103	0102	0202	0202	0202	0102	0101	0101	0101	0203	0101	0202	0101	0101	0102	0101	0103	0303	0101	0000	0000	0101	0103	0203	0101	0101	0203	0202	0101	0000	0202	0103	0101	0102	0303	0202	0202	0303	0304	0101	0101	0303	0101	0102	0102	0101	0204	0103	0202	0101	0202	0102	0203	0202	0203	0404	0102	0202	0202	0303	0101	0202	0000	0101	0000	0202	0202	0102	0000	0203	0303	0000	0101	0202	0102	0202	0101	0000	0202	0102	0102	0102	0101	0203	0102	0202	0404	0101	0000	0202	0202	0103	0303	0103	0202	0202	0102	0202	0102	0101	0202	0103	0304	0202	0303	0101	0202	0000	0103	0303	0202	0202	0101	0304	0101	0202	0101	0101	0303	0202	0101	0202	0000	0303	0101	0101	0203	0101	0404	0304	0202	0102	0101	0202	0202	0202	0102	0202	0101	0203	0202	0101	0101	0202	0000	0202	0202	0101	0202	0101	0202	0404	0101	0204	0000	0000	0000	0202	0505	0304	0102	0202	0102	0101	0202	0000	0202	0101	0202	0202	0303	0202	0000	0101	0203	0102	0202	0101	0102	0000	0102	0303	0101	0305	0202	0202	0101	0101	0303	0101	0202	0000	0102	0101	0202	0202	0101	0102	0102	0101	0303	0203	0202	0404	0101	0303	0202	0101	0101	0101	0204	0102	0303	0104	0102	0202	0000	0102	0102	0101	0101	0101	0102	0104	0303	0101	0102	0000	0101	0304	0204	0103	0101	0202	0000	0103	0202	0202	0101	0102	0101	0203	0202	0101	0103	0203	0202	0000	0102	0206	0101	0202	0102	0203	0000	0101	0101	0000	0103	0101	0102	0103	0000	0101	0102	0202	0303	0102	0202	0304	0102	0202	0101	0202	0101	0303	0303	0101	0101	0104	0101	0202	0101	0202	0103	0101	0102	0101	0000	0303	0102	0101	0000	0203	0101	0202	0102	0102	0101	0102	0000	0102	0101	0303	0102	0101	0000	0202	0102	0202	0202	0303	0101	0101	0102	0202	0000	0202	0202	0202	0102	0202	0202	0202	0202	0101	0303	0102	0202	0101	0000	0202	0000	0202	0000	0000	0000	0203	0000	0000	0101	0000	0202	0202	0101	0202	0101	0202	0102	0000	0101	0204	0202	0202	0102	0102	0202	0203	0304	0103	0101	0202	0202	0102	0102	0202	0101	0101	0000	0102	0104	0505	0101	0101	0103	0404	0101	0102	0102	0102	0507	0303	0202	0000	0101	0303	0102	0101	0102	0102	0303	0202	0203	0101	0101	0202	0000	0202	0303	0303	0202	0101	0204	0202	0202	0102	0101	0303	0103	0202	0202	0000	0101	0202	0000	0000	0101	0101	0303	0202	0101	0101	0101	0101	0202	0000	0000	0101	0102	0000	0202	0102	0303	0101	0101	0203	0202	0404	0101	0102	0103	0202	0202	0101	0202	0202	0000	0101	0101	0101	0303	0203	0203	0202	0202	0202	0202	0101	0101	0203	0202	0202	0404	0205	0202	0102	0102	0304	0000	0202	0203	0306	0102	0101	0000	0102	0101	0202	0202	0000	0202	0202	0203	0000	0101	0101	0000	0202	0202	0102	0000	0102	0101	0101	0101	0102	0000	0101	0000	0102	0101	0000	0303	0101	0102	0000	0404	0101	0202	0000	0202	0103	0101	0202	0203	0102	0101	0102	0000	0203	0303	0303	0202	0202	0202	0202	0404	0000	0101	0303	0102	0202	0102	0303	0203	0101	0000	0102	0000	0202	0000	0101	0303	0101	0101	0303	0101	0202	0304	0101	0202	0202	0303	0101	0102	0102	0102	0202	0102	0303	0303	0303	0000	0303	0101	0000	0102	0203	0101	0101	0202	0101	0103	0101	0202	0202	0203	0103	0101	0102	0104	0202	0202	0202	0000	0202	0202	0101	0101	0101	0404	0102	0303	0102	0203	0304	0101	0202	0202	0102	0101	0303	0204	0202	0101	0203	0103	0303	0203	0101	0202	0202	0102	0505	0202	0102	0202	0101	0102	0102	0202	0101	0101	0000	0101	0102	0101	0102	0202	0102	0102	0303	0000	0000	0102	0202	0101	0303	0303	0304	0204	0202	0101	0102	0202	0202	0000	0000	0202	0000	0202	0303	0102	0101	0102	0202	0202	0303	0303	0203	0103	0101	0101	0202	0101	0103	0204	0101	0000	0101	0202	0000	0202	0101	0202	0202	0101	0000	0104	0103	0104	0202	0101	0202	0202	0202	0102	0102	0303	0404	0303	0103	0202	0101	0202	0202	0203	0303	0103	0202	0101	0101	0000	0306	0202	0202	0303	0303	0102	0202	0101	0202	0303	0202	0101	0101	0101	0505	0101	0202	0000	0000	0102	0101	0101	0202	0606	0202	0202	0202	0102	0101	0101	0101	0000	0104	0103	0000	0102	0101	0000	0303	0303	0303	0000	0304	0505	0303	0202	0101	0202	0101	0101	0203	0101	0101	0102	0101	0202	0000	0202	0202	0000	0000	0102	0000	0102	0000	0101	0102	0204	0103	0000	0101	0303	0202	0101	0103	0203	0202	0101	0101	0202	0101	0202	0202	0101	0303	0000	0203	0202	0101	0000	0202	0102	0303	0000	0404	0203	0203	0204	0202	0102	0101	0102	0102	0102	0000	0102	0203	0202	0000	0102	0102	0202	0204	0101	0203	0202	0101	0101	0103	0202	0101	0102	0101	0103	0000	0000	0404	0000	0202	0303	0202	0202	0101	0202	0000	0101	0202	0202	0101	0103	0101	0101	0204	0202	0102	0202	0202	0202	0101	0303	0202	0000	0102	0101	0202	0202	0101	0000	0303	0101	0204	0202	0202	0101	0101	0101	0204	0101	0303	0202	0101	0202	0101	0103	0204	0101	0202	0303	0202	0101	0101	0303	0203	0101	0202	0303	0102	0000	0101	0101	0606	0202	0000	0000	0000	0204	0102	0204	0202	0202	0203	0404	0202	0105	0000	0103	0101	0404	0303	0101	0606	0203	0203	0102	0204	0202	0102	0303	0101	0202	0101	0404	0101	0102	0102	0303	0101	0000	0303	0203	0303	0103	0303	0406	0202	0102	0202	0101	0303	0303	0202	0202	0202	0000	0101	0303	0404	0303	0102	0102	0101	0000	0102	0505	0202	0102	0202	0404	0102	0000	0202	0000	0101	0101	0202	0101	0102	0203	0101	0102	0404	0000	0000	0102	0101	0202	0101	0102	0303	0202	0101	0202	0101	0101	0000	0202	0202	0101	0202	0000	0404	0103	0202	0303	0102	0101	0101	0102	0101	0000	0102	0204	0202	0000	0102	0103	0202	0202	0102	0000	0202	0102	0102	0204	0101	0101	0102	0202	0102	0101	0202	0303	0305	0202	0000	0404	0000	0202	0101	0000	0101	0000	0202	0101	0102	0202	0101	0203	0303	0102	0102	0101	0202	0101	0101	0000	0202	0000	0101	0303	0202	0203	0101	0101	0101	0101	0101	0101	0202	0000	0202	0303
Dvex135,	0204	0101	0304	0102	0101	0202	0202	0000	0303	0203	0202	0101	0000	0102	0000	0101	0202	0101	0101	0202	0101	0102	0102	0103	0303	0101	0101	0202	0303	0101	0000	0202	0102	0202	0202	0303	0000	0303	0204	0102	0303	0202	0203	0102	0101	0102	0101	0101	0000	0203	0404	0101	0202	0202	0202	0202	0505	0202	0202	0202	0102	0202	0202	0101	0202	0202	0203	0101	0101	0303	0102	0202	0202	0202	0103	0101	0101	0102	0101	0404	0101	0102	0102	0202	0102	0101	0101	0505	0202	0101	0303	0303	0102	0303	0203	0102	0101	0102	0202	0000	0000	0101	0101	0102	0102	0101	0202	0000	0202	0101	0303	0000	0101	0203	0000	0202	0000	0102	0101	0101	0101	0202	0202	0000	0000	0202	0202	0102	0303	0204	0101	0303	0101	0101	0101	0303	0202	0202	0101	0203	0101	0202	0102	0202	0103	0103	0000	0102	0000	0202	0304	0303	0303	0102	0102	0202	0103	0101	0202	0103	0202	0304	0203	0202	0202	0303	0101	0000	0202	0102	0101	0202	0103	0101	0101	0202	0101	0202	0101	0202	0203	0405	0404	0103	0101	0202	0103	0103	0202	0103	0103	0102	0102	0202	0303	0102	0103	0102	0101	0101	0101	0202	0101	0102	0202	0202	0102	0202	0102	0202	0000	0102	0102	0202	0000	0101	0202	0203	0101	0101	0202	0202	0202	0203	0202	0202	0101	0101	0000	0103	0102	0202	0101	0103	0101	0202	0103	0202	0202	0202	0101	0202	0000	0103	0202	0102	0203	0102	0202	0202	0202	0102	0101	0102	0203	0000	0303	0101	0202	0202	0103	0304	0000	0202	0203	0101	0303	0000	0000	0404	0101	0202	0101	0202	0102	0202	0202	0505	0102	0101	0203	0101	0101	0101	0101	0102	0103	0404	0000	0000	0101	0304	0101	0102	0101	0000	0202	0000	0202	0102	0101	0101	0102	0102	0202	0000	0202	0303	0101	0303	0101	0000	0000	0203	0202	0104	0102	0101	0303	0103	0000	0000	0202	0202	0202	0202	0101	0101	0102	0102	0303	0103	0101	0102	0202	0102	0303	0103	0303	0202	0101	0102	0303	0203	0103	0101	0202	0304	0101	0000	0101	0505	0202	0202	0202	0404	0000	0103	0102	0102	0101	0202	0101	0202	0202	0102	0101	0202	0202	0202	0101	0202	0102	0404	0103	0405	0101	0102	0202	0202	0202	0202	0202	0303	0202	0202	0203	0102	0303	0101	0000	0202	0000	0102	0101	0101	0303	0000	0202	0303	0000	0102	0203	0101	0303	0204	0202	0102	0101	0000	0202	0000	0303	0202	0102	0103	0101	0000	0000	0000	0202	0202	0102	0102	0205	0104	0104	0000	0000	0000	0101	0103	0202	0303	0303	0000	0202	0202	0000	0103	0303	0303	0203	0101	0101	0202	0303	0102	0202	0102	0102	0101	0202	0202	0303	0202	0202	0101	0202	0101	0102	0000	0202	0202	0404	0101	0202	0203	0303	0404	0101	0101	0205	0102	0102	0202	0000	0102	0202	0101	0102	0102	0202	0103	0304	0102	0202	0102	0303	0101	0102	0102	0101	0202	0104	0202	0202	0203	0204	0102	0101	0202	0102	0101	0000	0000	0101	0204	0203	0202	0102	0103	0203	0101	0102	0202	0101	0000	0101	0103	0202	0000	0406	0103	0303	0101	0101	0101	0101	0303	0202	0202	0101	0202	0105	0102	0000	0202	0101	0101	0202	0202	0303	0202	0104	0101	0102	0102	0101	0101	0102	0000	0202	0101	0101	0102	0101	0202	0000	0203	0101	0202	0202	0102	0103	0000	0202	0103	0102	0405	0303	0203	0203	0102	0101	0102	0202	0202	0101	0202	0101	0304	0202	0104	0203	0202	0101	0101	0000	0102	0102	0101	0000	0101	0101	0101	0105	0000	0202	0203	0102	0101	0102	0202	0103	0202	0202	0101	0202	0000	0103	0203	0000	0103	0304	0101	0102	0202	0000	0101	0101	0102	0103	0303	0304	0202	0202	0202	0303	0000	0102	0202	0404	0202	0304	0102	0303	0103	0101	0202	0103	0202	0102	0101	0202	0102	0102	0000	0000	0101	0103	0103	0101	0505	0202	0505	0000	0102	0101	0104	0102	0101	0202	0103	0101	0202	0203	0101	0101	0102	0101	0101	0303	0101	0103	0202	0102	0101	0101	0000	0101	0101	0303	0202	0101	0202	0102	0303	0204	0202	0202	0101	0000	0103	0304	0202	0103	0102	0202	0102	0202	0203	0202	0103	0000	0202	0104	0102	0404	0203	0000	0102	0101	0304	0101	0202	0103	0103	0203	0101	0202	0101	0101	0103	0303	0404	0102	0104	0000	0204	0203	0202	0101	0101	0102	0101	0203	0102	0202	0103	0303	0202	0202	0101	0101	0202	0202	0101	0101	0303	0104	0101	0202	0101	0102	0101	0101	0102	0101	0103	0102	0101	0101	0101	0202	0303	0000	0102	0202	0101	0102	0103	0101	0101	0202	0103	0101	0202	0203	0202	0101	0202	0202	0202	0202	0304	0101	0000	0103	0202	0202	0101	0102	0202	0101	0000	0103	0101	0202	0000	0202	0102	0202	0202	0202	0104	0202	0101	0101	0104	0101	0202	0102	0102	0505	0202	0103	0202	0101	0000	0102	0000	0103	0101	0202	0105	0202	0204	0202	0102	0202	0101	0102	0202	0303	0202	0205	0202	0202	0102	0102	0101	0101	0101	0204	0203	0101	0101	0102	0102	0202	0101	0101	0102	0202	0202	0202	0202	0202	0101	0102	0103	0203	0000	0203	0000	0101	0101	0101	0102	0102	0404	0103	0000	0204	0203	0303	0101	0202	0303	0000	0202	0202	0102	0101	0101	0000	0101	0102	0203	0102	0103	0101	0202	0202	0102	0101	0202	0202	0101	0305	0102	0101	0104	0303	0202	0304	0000	0101	0101	0102	0303	0102	0202	0101	0202	0103	0101	0101	0103	0102	0304	0102	0000	0304	0202	0102	0102	0505	0303	0101	0303	0102	0202	0103	0102	0202	0101	0000	0101	0101	0202	0202	0303	0202	0101	0404	0000	0203	0102	0103	0101	0103	0000	0000	0000	0202	0101	0202	0103	0101	0101	0000	0101	0102	0102	0000	0101	0000	0203	0202	0101	0202	0103	0102	0103	0205	0101	0505	0102	0101	0303	0303	0202	0202	0103	0101	0101	0404	0000	0105	0101	0202	0303	0000	0303	0101	0203	0202	0000	0204	0203	0101	0101	0303	0303	0101	0102	0000	0202	0000	0102	0000	0000	0000	0101	0102	0103	0202	0102	0203	0203	0101	0101	0202	0202	0203	0102	0102	0202	0000	0101	0101	0303	0000	0101	0202	0102	0000	0202	0202	0202	0101	0101	0000	0204	0101	0101	0202	0202	0202	0101	0102	0202	0101	0304	0202	0303	0101	0101	0202	0102	0000	0303	0000	0202	0202	0202	0707	0101	0202	0102	0101	0202	0204	0406	0204	0000	0102	0404	0404	0101	0101	0101	0204	0202	0303	0101	0202	0101	0205	0102	0101	0000	0101	0202	0202	0000	0101	0000	0202	0303	0101	0202	0101	0000	0101	0202	0202	0101	0304	0000	0101	0102	0404	0204	0202	0101	0000	0101	0202	0202	0202	0000	0101	0202	0101	0000	0101	0102	0202	0102	0104	0202	0203	0102	0203	0102	0202	0102	0205	0202	0101	0203	0103	0101	0202	0304	0102	0303	0104	0202	0102	0102	0202	0202	0404	0101	0101	0202	0101	0202	0202	0103	0202	0000	0102	0404	0204	0203	0202	0101	0203	0101	0101	0101	0102	0000	0101	0101	0103	0304	0101	0303	0405	0000	0104	0202	0202	0101	0303	0101	0101	0202	0104	0202	0202	0304	0507	0101	0202	0101	0102	0101	0303	0101	0202	0101	0000	0000	0202	0203	0404	0102	0202	0303	0202	0202	0103	0101	0506	0000	0104	0101	0205	0202	0202	0202	0303	0202	0202	0103	0101	0202	0202	0104	0202	0303	0102	0303	0304	0203	0202	0202	0103	0202	0101	0103	0101	0101	0101	0102	0101	0203	0202	0000	0303	0404	0102	0303	0203	0101	0202	0202	0202	0202	0102	0102	0102	0202	0103	0102	0202	0101	0203	0101	0102	0102	0303	0505	0102	0101	0303	0202	0102	0204	0303	0304	0102	0203	0101	0101	0101	0404	0101	0101	0102	0203	0101	0101	0102	0202	0303	0101	0202	0202	0102	0202	0101	0202	0101	0202	0202	0101	0000	0000	0102	0303	0202	0202	0202	0102	0202	0102	0202	0202	0202	0202	0101	0304	0101	0101	0000	0303	0000	0101	0000	0103	0202	0101	0101	0102	0203	0000	0303	0202	0101	0202	0103	0104	0606	0101	0303	0202	0101	0000	0101	0102	0101	0404	0202	0101	0000	0104	0101	0101	0000	0202	0202	0101	0101	0202	0202	0101	0202	0101	0104	0101	0304	0102	0202	0202	0202	0202	0202	0202	0102	0101	0000	0202	0202	0203	0203	0404	0202	0101	0304	0102	0102	0101	0103	0102	0000	0303	0000	0102	0101	0303	0000	0101	0102	0101	0202	0101	0103	0102	0101	0101	0000	0101	0202	0202	0303	0202	0000	0101	0202	0202	0104	0202	0101	0000	0101	0101	0202	0404	0102	0404	0203	0101	0204	0101	0000	0202	0101	0101	0103	0000	0202	0101	0203	0204	0303	0102	0303	0101	0202	0102	0000	0202	0202	0101	0103	0404	0101	0101	0303	0303	0102	0202	0000	0203	0101	0101	0000	0101	0202	0205	0101	0000	0103	0202	0102	0102	0102	0000	0203	0202	0101	0303	0202	0202	0103	0202	0101	0505	0101	0202	0303	0104	0101	0202	0101	0202	0202	0101	0206	0101	0101	0101	0000	0102	0202	0202	0202	0102	0307	0101	0204	0000	0101	0101	0202	0202	0101	0303	0102	0203	0202	0204	0202	0204	0101	0202	0102	0202	0303	0101	0202	0101	0203	0202	0101	0202	0000	0101	0203	0101	0303	0103	0101	0202	0101	0101	0103	0202	0202	0000	0103	0102	0101	0202	0202	0103	0102	0202	0203	0202	0102	0102	0303	0101	0101	0303	0202	0102	0303	0101	0202	0303	0203	0101	0202	0000	0202	0103	0103	0204	0101	0202	0000	0303	0102	0202	0202	0101	0101	0101	0202	0101	0000	0202	0104	0202	0102	0202	0202	0202	0102	0102	0202	0102	0000	0202	0102	0404	0101	0102	0406	0101	0102	0202	0202	0203	0101	0103	0202	0102	0202	0101	0101	0101	0202	0102	0104	0000	0303	0000	0202	0102	0303	0103	0202	0101	0101	0303	0101	0101	0000	0101	0203	0102	0102	0202	0000	0103	0202	0202	0303	0101	0204	0000	0203	0303	0000	0202	0102	0101	0102	0202	0101	0303	0202	0102	0102	0202	0204	0202	0102	0101	0102	0101	0000	0101	0102	0101	0506	0102	0101	0202	0505	0000	0102	0202	0104	0000	0202	0202	0102	0102	0202	0000	0303	0202	0102	0102	0204	0101	0102	0102	0101	0000	0202	0303	0101	0203	0000	0202	0202	0101	0103	0202	0202	0202	0000	0000	0102	0102	0102	0202	0103	0202	0303	0203	0202	0404	0101	0202	0000	0101	0102	0101	0404	0202	0303	0000	0000	0202	0202	0202	0202	0101	0102	0103	0101	0103	0203	0101	0101	0202	0000	0305	0303	0103	0000	0202	0404	0103	0202	0202	0202	0101	0101	0103	0102	0103	0102	0303	0102	0000	0202	0203	0000	0202	0101	0102	0202	0101	0000	0102	0404	0101	0202	0303	0202	0101	0202	0202	0000	0000	0101	0303	0102	0101	0101	0202	0101	0203	0303	0000	0102	0204	0102	0202	0101	0102	0103	0202	0102	0303	0000	0103	0101	0104	0102	0202	0202	0202	0202	0101	0102	0101	0202	0101	0101	0203	0103	0101	0101	0202	0102	0102	0000	0303	0101	0202	0101	0202	0202	0202	0102	0404	0101	0102	0202	0202	0101	0101	0303	0102	0102	0101	0303	0202	0202	0203	0101	0303	0102	0202	0202	0000	0101	0103	0202	0202	0101	0202	0101	0102	0202	0102	0101	0000	0202	0202	0303	0101	0202	0303	0303	0000	0101	0000	0101	0202	0101	0102	0101	0101	0404	0203	0204	0000	0101	0101	0202	0000	0101	0101	0000	0202	0000	0303	0101	0404	0101	0202	0000	0101	0102	0101	0203	0202	0202	0102	0102	0303	0102	0202	0303	0203	0202	0202	0202	0000	0202	0202	0101	0404	0101	0102	0202	0202	0102	0202	0000	0000	0103	0101	0303	0102	0101	0101	0101	0101	0000	0202	0103	0103	0102	0202	0203	0000	0303	0101	0202	0202	0202	0404	0101	0101	0101	0202	0202	0101	0102	0202	0202	0101	0101	0101	0203	0202	0000	0202	0202	0000	0000	0101	0101	0303	0202	0202	0304	0404	0202	0102	0202	0104	0000	0102	0101	0404	0202	0102	0203	0101	0101	0202	0102	0303	0000	0202	0303	0303	0101	0102	0000	0000	0202	0101	0303	0101	0101	0102	0202	0101	0000	0101	0303	0101	0101	0000	0000	0101	0202	0000	0404	0102	0203	0102	0203	0103	0000	0202	0000	0202	0101	0202	0202	0202	0202	0203	0102	0202	0102	0202	0000	0101	0000	0202	0102	0202	0102	0303	0304	0102	0101	0203	0000	0102	0303	0101	0102	0103	0101	0203	0101	0202	0102	0303	0202	0000	0203	0203	0102	0102	0000	0202	0102	0000	0102	0303	0303	0303	0101	0000	0102	0103	0101	0101	0202	0101	0304	0101	0103	0202	0202	0101	0000	0102	0000	0202	0000	0303	0101	0202	0202	0101	0202	0103	0404	0202	0303	0202	0202	0202	0000	0203	0102	0103	0202	0303	0404	0203	0101	0203	0102	0103	0000	0101	0203	0202	0101	0305	0000	0102	0102	0103	0202	0102	0202	0101	0101	0000	0000	0101	0101	0202	0101	0102	0202	0303	0103	0103	0101	0202	0101	0000	0101	0405	0000	0102	0202	0202	0101	0102	0202	0202	0102	0101	0202	0204	0000	0102	0102	0105	0202	0303	0101	0303	0303	0101	0102	0202	0103	0101	0102	0101	0101	0101	0202	0101	0202	0102	0202	0202	0303	0203	0404	0102	0404	0202	0102	0202	0101	0000	0102	0101	0203	0000	0303	0101	0101	0102	0102	0202	0203	0203	0303	0202	0101	0101	0303	0506	0102	0303	0303	0103	0202	0101	0000	0202	0303	0101	0103	0103	0000	0205	0102	0202	0303	0000	0102	0101	0101	0202	0206	0101	0102	0102	0102	0102	0101	0101	0000	0101	0101	0101	0101	0101	0000	0303	0303	0303	0202	0404	0405	0303	0102	0102	0202	0202	0101	0202	0102	0101	0101	0000	0202	0202	0000	0202	0202	0203	0101	0101	0202	0101	0101	0202	0204	0102	0202	0101	0000	0102	0101	0000	0303	0202	0102	0102	0000	0102	0202	0102	0101	0202	0404	0203	0202	0101	0101	0102	0202	0000	0303	0404	0102	0303	0202	0202	0102	0103	0102	0102	0101	0202	0202	0101	0102	0404	0102	0202	0103	0204	0000	0102	0202	0102	0000	0104	0102	0101	0102	0102	0101	0101	0202	0104	0101	0202	0103	0102	0202	0102	0202	0101	0102	0102	0102	0000	0101	0102	0101	0404	0202	0202	0000	0000	0202	0101	0000	0102	0101	0202	0102	0202	0102	0101	0404	0000	0102	0405	0101	0102	0101	0000	0101	0404	0101	0105	0000	0103	0203	0101	0102	0303	0101	0202	0304	0202	0202	0101	0202	0101	0101	0202	0000	0303	0000	0101	0303	0206	0101	0405	0202	0102	0204	0103	0105	0202	0202	0000	0404	0202	0101	0202	0102	0000	0103	0000	0101	0606	0303	0102	0000	0304	0202	0101	0103	0000	0202	0102	0000	0101	0102	0101	0000	0202	0000	0101	0203	0303	0103	0203	0606	0103	0101	0202	0101	0304	0303	0202	0102	0102	0000	0101	0000	0304	0103	0203	0202	0303	0202	0102	0505	0204	0102	0202	0303	0303	0103	0203	0202	0103	0101	0202	0102	0102	0101	0102	0202	0101	0105	0102	0103	0101	0202	0101	0303	0303	0202	0101	0102	0104	0101	0204	0202	0202	0000	0202	0202	0102	0203	0202	0000	0102	0101	0101	0101	0101	0202	0102	0000	0102	0102	0102	0103	0102	0102	0104	0101	0202	0202	0202	0202	0101	0202	0202	0102	0202	0303	0102	0303	0303	0204	0303	0103	0000	0202	0101	0101	0102	0303	0202	0101	0202	0202	0101	0000	0303	0101	0203	0101	0000	0101	0101	0101	0101	0202	0101	0305	0102	0202	0202	0202	0000	0102	0000	0203	0202	0203	0101	0103
Dvex137,	0203	0101	0505	0101	0101	0000	0102	0101	0303	0303	0202	0102	0204	0203	0303	0102	0102	0102	0102	0202	0102	0102	0203	0203	0303	0102	0102	0202	0303	0101	0101	0102	0101	0000	0202	0000	0101	0203	0202	0000	0103	0202	0303	0000	0000	0101	0404	0103	0303	0202	0000	0102	0203	0101	0102	0000	0305	0202	0000	0202	0202	0102	0202	0101	0102	0202	0303	0101	0102	0103	0101	0202	0202	0202	0303	0101	0202	0102	0303	0404	0101	0102	0102	0202	0202	0202	0101	0405	0203	0101	0203	0303	0101	0103	0103	0101	0101	0101	0202	0202	0101	0101	0102	0102	0102	0101	0202	0102	0102	0101	0303	0404	0101	0203	0000	0202	0303	0101	0101	0101	0101	0202	0202	0104	0202	0000	0102	0101	0202	0202	0102	0000	0101	0101	0102	0000	0101	0202	0101	0103	0101	0202	0202	0203	0101	0102	0202	0101	0000	0202	0303	0202	0202	0102	0202	0202	0202	0103	0202	0304	0202	0404	0303	0202	0202	0103	0101	0202	0202	0102	0101	0202	0103	0102	0101	0202	0000	0202	0102	0202	0303	0205	0404	0303	0101	0102	0101	0103	0202	0103	0303	0101	0101	0102	0102	0202	0103	0101	0102	0101	0507	0202	0000	0101	0202	0000	0101	0202	0202	0203	0204	0203	0102	0202	0101	0101	0202	0102	0102	0101	0202	0000	0000	0303	0202	0202	0102	0101	0000	0102	0101	0202	0101	0203	0101	0101	0103	0102	0203	0202	0103	0202	0000	0303	0202	0202	0203	0102	0202	0203	0202	0202	0101	0202	0203	0102	0303	0101	0202	0202	0101	0404	0101	0000	0303	0101	0303	0101	0101	0204	0202	0303	0103	0202	0202	0102	0202	0000	0203	0102	0202	0101	0102	0000	0404	0304	0103	0404	0203	0101	0102	0102	0102	0101	0102	0303	0000	0101	0102	0101	0101	0101	0101	0202	0104	0101	0202	0202	0202	0304	0202	0404	0102	0203	0202	0404	0101	0202	0000	0202	0202	0101	0202	0202	0202	0102	0101	0101	0101	0101	0103	0103	0101	0102	0102	0102	0101	0203	0000	0204	0101	0000	0204	0102	0101	0101	0101	0204	0101	0202	0101	0305	0202	0102	0203	0104	0202	0101	0102	0102	0101	0202	0101	0202	0202	0101	0102	0202	0102	0000	0102	0202	0102	0404	0101	0104	0102	0202	0202	0202	0102	0202	0202	0103	0203	0000	0000	0202	0202	0000	0101	0202	0206	0101	0101	0101	0103	0202	0102	0203	0101	0102	0103	0000	0304	0202	0000	0101	0101	0102	0103	0303	0202	0202	0202	0103	0102	0101	0000	0000	0102	0303	0102	0101	0102	0000	0102	0101	0202	0202	0101	0102	0101	0303	0404	0202	0202	0202	0203	0202	0000	0303	0103	0102	0101	0303	0303	0000	0202	0101	0203	0202	0102	0101	0405	0102	0202	0101	0101	0205	0202	0101	0101	0202	0405	0202	0202	0102	0204	0000	0101	0101	0000	0102	0202	0102	0101	0102	0000	0101	0101	0103	0203	0102	0305	0101	0202	0202	0103	0101	0202	0101	0101	0202	0103	0202	0202	0203	0404	0102	0101	0202	0202	0101	0000	0404	0102	0202	0202	0202	0000	0102	0303	0101	0102	0202	0101	0101	0101	0103	0202	0303	0606	0203	0102	0101	0101	0102	0101	0000	0202	0202	0101	0202	0000	0102	0102	0102	0102	0101	0102	0101	0303	0202	0404	0101	0202	0102	0102	0101	0203	0202	0202	0101	0101	0101	0101	0000	0103	0303	0101	0102	0202	0202	0101	0202	0203	0102	0000	0105	0203	0303	0202	0101	0101	0202	0202	0202	0101	0000	0101	0103	0102	0101	0203	0102	0101	0101	0101	0202	0202	0303	0202	0101	0202	0102	0202	0101	0000	0303	0102	0101	0202	0202	0303	0202	0000	0101	0102	0202	0101	0101	0101	0103	0303	0101	0202	0202	0000	0202	0102	0101	0101	0103	0000	0202	0101	0202	0303	0202	0202	0203	0404	0102	0103	0203	0203	0102	0101	0101	0000	0102	0103	0000	0202	0101	0101	0202	0102	0101	0103	0101	0101	0105	0202	0505	0303	0101	0101	0204	0202	0102	0102	0101	0000	0202	0203	0102	0202	0101	0102	0103	0303	0203	0303	0203	0304	0103	0101	0101	0101	0101	0202	0202	0202	0202	0202	0000	0104	0202	0000	0102	0203	0303	0102	0205	0104	0101	0202	0203	0101	0304	0000	0404	0202	0202	0202	0102	0000	0202	0000	0202	0102	0404	0000	0000	0103	0000	0203	0101	0202	0101	0101	0304	0103	0404	0202	0101	0000	0104	0202	0202	0101	0102	0101	0101	0202	0202	0102	0303	0303	0202	0101	0101	0101	0202	0000	0102	0101	0103	0104	0101	0202	0202	0102	0101	0101	0202	0202	0102	0101	0102	0101	0101	0202	0303	0000	0202	0102	0101	0202	0101	0202	0102	0202	0303	0102	0202	0103	0102	0101	0102	0000	0102	0102	0102	0202	0102	0202	0202	0102	0202	0101	0204	0102	0000	0203	0101	0202	0101	0205	0202	0202	0202	0102	0404	0102	0101	0101	0101	0000	0202	0000	0202	0505	0202	0203	0000	0101	0101	0101	0000	0000	0101	0202	0101	0202	0404	0101	0102	0202	0101	0102	0102	0203	0202	0303	0202	0202	0101	0101	0101	0102	0101	0406	0103	0000	0102	0101	0101	0000	0101	0202	0102	0102	0202	0202	0202	0202	0101	0202	0203	0203	0000	0303	0102	0102	0101	0102	0101	0202	0304	0303	0000	0202	0202	0203	0101	0202	0303	0202	0202	0203	0303	0102	0000	0203	0101	0202	0202	0102	0102	0101	0202	0202	0202	0202	0202	0101	0101	0000	0000	0101	0101	0303	0102	0205	0101	0101	0101	0101	0303	0102	0202	0101	0202	0103	0101	0101	0101	0101	0404	0202	0000	0304	0202	0202	0102	0105	0303	0101	0102	0102	0103	0000	0103	0202	0202	0202	0101	0102	0202	0102	0304	0202	0202	0404	0202	0405	0105	0101	0101	0303	0202	0101	0000	0102	0101	0202	0204	0101	0102	0101	0000	0202	0101	0104	0102	0202	0000	0101	0101	0102	0203	0202	0303	0505	0102	0505	0101	0102	0303	0202	0103	0102	0103	0101	0101	0000	0102	0105	0101	0102	0303	0102	0203	0000	0303	0000	0202	0103	0303	0101	0103	0101	0404	0101	0203	0101	0202	0202	0202	0000	0101	0000	0202	0101	0101	0202	0000	0303	0103	0101	0203	0202	0104	0202	0202	0101	0101	0303	0202	0104	0202	0000	0101	0202	0000	0202	0102	0203	0202	0102	0101	0101	0303	0101	0101	0202	0202	0102	0101	0202	0202	0101	0304	0202	0303	0000	0101	0202	0202	0303	0303	0101	0202	0203	0101	0507	0102	0202	0102	0101	0202	0404	0204	0404	0000	0101	0104	0304	0104	0101	0203	0000	0102	0303	0202	0202	0101	0000	0101	0101	0202	0101	0000	0000	0103	0102	0105	0202	0303	0101	0102	0101	0304	0000	0202	0102	0101	0204	0101	0102	0202	0404	0204	0202	0202	0202	0202	0000	0101	0202	0101	0101	0202	0000	0101	0101	0101	0102	0101	0104	0202	0303	0101	0303	0101	0202	0101	0206	0102	0101	0202	0103	0101	0203	0202	0000	0203	0404	0202	0102	0101	0202	0102	0405	0101	0101	0202	0101	0101	0202	0101	0202	0101	0101	0404	0404	0101	0101	0203	0203	0102	0101	0101	0101	0101	0101	0101	0101	0404	0202	0000	0305	0000	0404	0102	0202	0102	0103	0101	0101	0303	0103	0102	0202	0202	0303	0101	0102	0102	0101	0101	0303	0101	0202	0101	0101	0101	0202	0101	0404	0102	0102	0303	0202	0202	0303	0102	0606	0101	0303	0000	0204	0202	0101	0101	0303	0202	0202	0303	0101	0202	0202	0405	0101	0203	0303	0101	0404	0202	0101	0303	0101	0202	0000	0103	0101	0202	0101	0102	0101	0303	0303	0202	0101	0203	0101	0203	0202	0101	0202	0202	0202	0204	0102	0202	0202	0102	0101	0101	0202	0101	0203	0102	0204	0202	0102	0000	0202	0103	0000	0101	0203	0202	0303	0203	0202	0303	0101	0101	0101	0205	0101	0102	0202	0303	0101	0101	0102	0101	0203	0202	0202	0101	0103	0203	0104	0102	0102	0204	0202	0101	0202	0202	0000	0303	0202	0102	0000	0202	0102	0202	0202	0202	0102	0101	0102	0202	0202	0101	0103	0303	0101	0404	0101	0103	0202	0202	0101	0103	0103	0404	0101	0000	0101	0000	0103	0203	0106	0101	0303	0102	0202	0203	0203	0102	0101	0404	0102	0102	0105	0000	0203	0101	0205	0102	0101	0101	0102	0000	0102	0101	0202	0101	0205	0101	0104	0102	0202	0202	0102	0203	0102	0102	0101	0000	0101	0202	0102	0404	0202	0203	0202	0101	0404	0101	0202	0101	0101	0102	0202	0202	0203	0101	0102	0103	0202	0203	0102	0101	0202	0101	0101	0000	0102	0000	0103	0104	0202	0202	0303	0000	0204	0101	0202	0304	0404	0202	0202	0101	0000	0000	0203	0404	0101	0405	0102	0303	0404	0101	0101	0101	0102	0102	0103	0203	0101	0202	0307	0404	0102	0102	0102	0102	0101	0202	0303	0202	0202	0101	0101	0104	0101	0101	0303	0103	0104	0202	0102	0202	0102	0101	0505	0102	0202	0000	0101	0202	0203	0102	0101	0404	0000	0101	0202	0202	0102	0304	0202	0000	0202	0202	0103	0000	0101	0202	0303	0404	0101	0202	0101	0102	0202	0102	0102	0202	0101	0101	0202	0101	0303	0202	0204	0303	0303	0102	0202	0303	0101	0000	0102	0202	0102	0103	0202	0303	0203	0101	0102	0505	0102	0202	0202	0202	0404	0101	0202	0102	0102	0202	0101	0202	0000	0101	0303	0102	0304	0103	0102	0000	0000	0104	0103	0000	0103	0000	0102	0202	0101	0202	0202	0103	0101	0202	0103	0202	0202	0203	0103	0101	0101	0303	0101	0202	0203	0102	0102	0203	0102	0101	0202	0101	0203	0202	0303	0204	0101	0202	0202	0304	0101	0202	0101	0102	0101	0000	0202	0000	0101	0202	0102	0202	0102	0203	0202	0102	0000	0202	0202	0102	0101	0202	0101	0202	0202	0202	0404	0101	0202	0102	0202	0202	0303	0303	0202	0101	0202	0102	0102	0103	0000	0203	0404	0101	0303	0101	0202	0202	0202	0103	0202	0202	0101	0404	0101	0101	0101	0101	0303	0102	0101	0202	0101	0303	0202	0101	0202	0101	0404	0303	0102	0101	0102	0202	0202	0102	0202	0202	0101	0101	0202	0101	0101	0202	0404	0102	0202	0202	0102	0101	0202	0304	0102	0101	0206	0202	0101	0102	0105	0203	0203	0204	0101	0101	0202	0202	0202	0000	0202	0202	0202	0202	0202	0101	0304	0101	0202	0101	0101	0000	0203	0303	0000	0202	0202	0202	0000	0102	0203	0202	0202	0202	0000	0101	0202	0101	0102	0202	0203	0101	0103	0203	0102	0303	0103	0404	0202	0101	0202	0101	0303	0202	0303	0104	0101	0202	0102	0202	0000	0101	0103	0101	0101	0404	0303	0101	0101	0202	0101	0000	0303	0103	0101	0101	0204	0103	0202	0202	0000	0101	0102	0303	0202	0102	0101	0303	0203	0102	0202	0102	0101	0202	0202	0202	0202	0101	0000	0101	0103	0101	0101	0303	0202	0101	0202	0000	0203	0202	0101	0303	0202	0101	0101	0101	0101	0103	0303	0101	0101	0000	0101	0202	0101	0202	0202	0101	0101	0203	0202	0303	0101	0000	0000	0202	0101	0102	0101	0101	0101	0101	0102	0101	0101	0303	0101	0202	0101	0202	0101	0202	0000	0303	0101	0102	0102	0202	0202	0202	0202	0205	0202	0102	0102	0202	0202	0101	0303	0203	0202	0101	0303	0202	0102	0202	0101	0304	0103	0203	0202	0101	0102	0101	0202	0102	0000	0102	0101	0102	0202	0202	0101	0102	0202	0202	0101	0103	0202	0202	0204	0104	0101	0202	0202	0102	0101	0102	0101	0101	0000	0000	0404	0103	0101	0102	0102	0404	0101	0101	0202	0202	0203	0000	0102	0303	0101	0202	0202	0101	0000	0101	0303	0202	0000	0101	0101	0101	0101	0203	0303	0303	0202	0102	0000	0202	0202	0202	0101	0105	0101	0202	0202	0202	0101	0102	0101	0202	0103	0101	0203	0202	0101	0102	0101	0102	0202	0101	0105	0101	0101	0202	0202	0202	0303	0101	0102	0202	0202	0404	0101	0303	0203	0000	0102	0101	0404	0202	0202	0101	0000	0101	0103	0203	0104	0102	0000	0202	0202	0101	0101	0303	0202	0202	0101	0404	0202	0101	0101	0202	0101	0202	0202	0204	0202	0101	0303	0101	0102	0202	0202	0303	0202	0202	0303	0303	0101	0101	0101	0000	0000	0102	0303	0101	0101	0101	0101	0000	0101	0102	0101	0102	0101	0000	0000	0101	0102	0101	0404	0101	0202	0000	0202	0102	0102	0202	0303	0202	0101	0102	0202	0206	0202	0303	0102	0102	0202	0102	0404	0101	0202	0303	0102	0202	0102	0103	0303	0000	0103	0202	0101	0202	0103	0202	0103	0303	0101	0102	0101	0202	0101	0303	0202	0202	0203	0103	0102	0102	0101	0101	0102	0000	0102	0000	0000	0303	0000	0000	0202	0103	0101	0000	0000	0102	0101	0102	0203	0202	0202	0102	0101	0202	0202	0202	0000	0102	0101	0202	0202	0101	0202	0101	0204	0102	0303	0101	0203	0203	0102	0202	0202	0101	0202	0103	0305	0103	0104	0202	0101	0303	0303	0101	0203	0000	0102	0505	0202	0102	0102	0103	0101	0102	0202	0101	0101	0101	0101	0102	0101	0101	0203	0102	0202	0303	0303	0303	0202	0202	0102	0303	0101	0404	0404	0102	0202	0202	0202	0202	0000	0202	0101	0405	0000	0404	0101	0102	0101	0205	0202	0303	0203	0103	0303	0102	0103	0202	0203	0101	0202	0101	0101	0101	0102	0303	0203	0101	0202	0202	0101	0101	0404	0202	0104	0202	0101	0202	0202	0202	0202	0101	0203	0202	0303	0303	0102	0101	0202	0202	0203	0203	0102	0102	0102	0102	0203	0206	0102	0203	0303	0303	0202	0202	0000	0202	0303	0101	0102	0203	0101	0000	0101	0102	0303	0404	0202	0101	0101	0202	0606	0202	0202	0202	0102	0101	0101	0101	0202	0304	0103	0103	0101	0202	0303	0303	0303	0303	0101	0204	0505	0303	0202	0101	0102	0102	0101	0203	0102	0102	0101	0101	0202	0202	0202	0202	0202	0303	0202	0101	0202	0101	0101	0202	0202	0303	0202	0101	0303	0102	0101	0307	0303	0101	0102	0101	0000	0303	0102	0202	0101	0203	0404	0202	0202	0102	0000	0102	0202	0303	0000	0102	0303	0103	0101	0000	0102	0104	0102	0101	0101	0202	0203	0103	0303	0203	0102	0202	0202	0303	0101	0203	0102	0101	0202	0103	0202	0000	0202	0202	0103	0101	0000	0000	0102	0102	0303	0102	0202	0102	0202	0000	0102	0202	0202	0304	0202	0102	0101	0404	0102	0202	0202	0202	0202	0101	0303	0102	0303	0202	0304	0202	0102	0102	0304	0303	0101	0104	0101	0101	0101	0202	0102	0204	0102	0202	0202	0101	0202	0101	0101	0305	0101	0202	0203	0202	0000	0101	0202	0102	0102	0202	0303	0202	0407	0102	0303	0506	0101	0304	0101	0101	0202	0103	0505	0202	0202	0202	0204	0303	0404	0202	0202	0102	0606	0303	0101	0106	0000	0203	0202	0202	0202	0101	0103	0000	0202	0101	0307	0101	0102	0202	0304	0101	0202	0203	0202	0103	0103	0202	0106	0202	0202	0102	0101	0305	0000	0202	0202	0202	0202	0101	0303	0204	0203	0204	0202	0303	0202	0202	0505	0204	0101	0202	0303	0202	0303	0103	0102	0102	0203	0202	0102	0101	0101	0101	0000	0404	0104	0202	0303	0303	0202	0101	0202	0203	0203	0101	0101	0101	0101	0304	0202	0202	0101	0205	0101	0404	0303	0202	0000	0101	0101	0101	0101	0101	0202	0102	0103	0202	0000	0202	0102	0103	0000	0202	0000	0202	0101	0202	0202	0101	0000	0202	0101	0202	0303	0202	0303	0102	0000	0303	0404	0104	0202	0101	0102	0101	0103	0202	0101	0102	0202	0101	0303	0103	0101	0202	0203	0202	0101	0202	0101	0101	0102	0101	0103	0203	0202	0202	0101	0101	0101	0102	0102	0202	0203	0102	0303
Dvex139,	0202	0101	0404	0103	0202	0102	0102	0101	0203	0103	0202	0203	0000	0404	0000	0102	0101	0102	0101	0202	0101	0102	0304	0103	0103	0204	0102	0202	0303	0101	0101	0101	0101	0000	0202	0303	0101	0103	0102	0101	0203	0202	0303	0102	0102	0101	0204	0101	0303	0102	0404	0202	0202	0102	0202	0000	0405	0102	0202	0202	0202	0202	0202	0101	0101	0202	0303	0101	0101	0303	0101	0202	0202	0202	0303	0101	0202	0101	0000	0104	0101	0102	0102	0202	0102	0102	0101	0204	0202	0101	0203	0303	0000	0203	0103	0102	0101	0102	0102	0102	0101	0102	0102	0102	0202	0103	0101	0101	0202	0101	0303	0000	0101	0203	0101	0202	0303	0102	0101	0101	0202	0202	0102	0404	0102	0000	0102	0101	0202	0202	0102	0000	0101	0102	0102	0303	0202	0202	0101	0303	0101	0202	0101	0202	0101	0103	0202	0103	0101	0202	0303	0103	0203	0000	0202	0202	0101	0101	0102	0101	0102	0104	0203	0202	0102	0303	0101	0202	0202	0202	0101	0204	0102	0202	0202	0202	0000	0202	0202	0102	0103	0105	0203	0303	0102	0000	0101	0101	0202	0101	0304	0102	0103	0102	0102	0202	0103	0102	0101	0000	0107	0102	0101	0101	0202	0202	0103	0202	0102	0202	0203	0303	0101	0202	0101	0101	0202	0303	0102	0101	0202	0203	0202	0303	0203	0202	0101	0101	0202	0103	0101	0202	0101	0103	0102	0202	0101	0102	0102	0204	0102	0202	0202	0303	0202	0202	0103	0102	0000	0203	0202	0202	0101	0202	0303	0101	0103	0101	0000	0203	0102	0304	0202	0000	0303	0101	0103	0102	0101	0304	0101	0202	0101	0202	0202	0202	0202	0204	0202	0101	0202	0505	0304	0101	0103	0104	0303	0404	0202	0000	0101	0506	0101	0101	0102	0000	0000	0101	0202	0102	0303	0101	0102	0101	0105	0101	0202	0203	0101	0304	0202	0204	0202	0103	0000	0104	0101	0101	0303	0101	0202	0101	0202	0202	0202	0202	0101	0101	0101	0103	0303	0102	0101	0102	0202	0102	0202	0101	0000	0000	0101	0203	0304	0202	0101	0102	0101	0305	0101	0000	0103	0000	0202	0202	0202	0204	0204	0101	0101	0102	0101	0202	0101	0202	0202	0202	0102	0202	0101	0101	0101	0202	0202	0204	0103	0205	0101	0202	0102	0202	0000	0202	0102	0303	0405	0202	0202	0101	0203	0101	0202	0103	0406	0102	0101	0101	0000	0202	0202	0000	0102	0202	0000	0101	0203	0202	0101	0103	0101	0203	0102	0303	0102	0202	0202	0202	0101	0202	0202	0000	0102	0203	0102	0101	0202	0204	0104	0303	0303	0000	0000	0101	0202	0303	0105	0202	0102	0202	0303	0101	0203	0303	0103	0102	0101	0303	0303	0101	0202	0102	0202	0202	0202	0101	0303	0101	0202	0102	0101	0105	0202	0101	0202	0202	0404	0101	0202	0202	0101	0404	0103	0101	0202	0202	0102	0102	0102	0102	0102	0101	0101	0103	0202	0103	0205	0202	0202	0104	0101	0101	0102	0102	0101	0202	0101	0102	0202	0203	0304	0101	0101	0202	0202	0101	0102	0404	0101	0103	0102	0202	0202	0203	0304	0101	0202	0102	0101	0101	0101	0102	0202	0103	0606	0103	0103	0101	0101	0102	0000	0102	0202	0202	0101	0102	0105	0102	0202	0102	0102	0102	0102	0202	0101	0202	0404	0101	0202	0102	0102	0101	0203	0000	0103	0101	0101	0104	0101	0404	0103	0103	0101	0202	0102	0102	0303	0202	0304	0101	0000	0204	0303	0303	0000	0102	0000	0202	0000	0202	0000	0303	0000	0303	0102	0101	0203	0102	0101	0101	0101	0202	0202	0303	0000	0103	0102	0101	0000	0101	0102	0303	0102	0101	0101	0202	0103	0103	0101	0101	0102	0303	0103	0102	0101	0103	0303	0101	0000	0206	0103	0202	0101	0102	0101	0000	0103	0202	0102	0202	0103	0203	0202	0303	0304	0303	0203	0103	0203	0102	0202	0102	0000	0202	0101	0101	0203	0101	0102	0202	0102	0000	0203	0101	0101	0305	0202	0405	0103	0102	0101	0105	0202	0000	0000	0101	0101	0202	0102	0102	0102	0101	0101	0000	0103	0103	0303	0202	0202	0101	0101	0103	0101	0101	0202	0203	0202	0202	0202	0103	0104	0202	0101	0102	0000	0303	0104	0205	0303	0101	0202	0102	0101	0202	0202	0104	0202	0203	0000	0103	0404	0103	0204	0103	0101	0404	0101	0202	0000	0101	0303	0202	0102	0303	0101	0203	0000	0404	0202	0104	0202	0102	0204	0202	0202	0101	0101	0101	0202	0000	0102	0103	0202	0202	0102	0101	0101	0202	0102	0101	0000	0303	0000	0102	0202	0102	0102	0101	0101	0202	0202	0303	0202	0202	0101	0101	0202	0203	0000	0202	0000	0101	0202	0303	0102	0101	0203	0103	0101	0101	0101	0202	0101	0202	0202	0202	0202	0104	0101	0102	0102	0202	0102	0102	0000	0202	0101	0202	0203	0202	0202	0000	0203	0202	0202	0202	0202	0404	0101	0101	0101	0104	0103	0202	0202	0102	0505	0202	0103	0202	0101	0101	0101	0000	0202	0202	0202	0101	0202	0303	0101	0102	0102	0102	0101	0102	0303	0000	0103	0203	0101	0102	0101	0101	0101	0102	0404	0303	0101	0202	0101	0101	0000	0101	0202	0202	0202	0202	0102	0202	0202	0101	0102	0102	0202	0202	0203	0101	0101	0000	0102	0202	0203	0000	0203	0202	0202	0103	0103	0101	0202	0303	0202	0202	0303	0303	0101	0101	0303	0102	0202	0203	0102	0000	0102	0202	0202	0202	0102	0202	0101	0102	0505	0303	0101	0202	0103	0203	0505	0102	0101	0101	0000	0103	0202	0000	0101	0202	0101	0102	0101	0101	0101	0203	0102	0303	0203	0202	0202	0203	0106	0303	0101	0101	0102	0202	0303	0103	0202	0101	0303	0102	0101	0202	0202	0303	0202	0102	0404	0202	0305	0106	0101	0101	0303	0102	0103	0000	0202	0101	0102	0204	0101	0101	0000	0101	0102	0000	0105	0101	0202	0103	0202	0102	0202	0303	0000	0303	0505	0202	0405	0101	0101	0303	0303	0102	0102	0304	0101	0101	0404	0000	0305	0101	0202	0303	0104	0303	0101	0303	0202	0101	0103	0203	0101	0202	0101	0303	0102	0102	0000	0000	0203	0202	0303	0101	0107	0102	0101	0202	0202	0101	0202	0202	0102	0000	0000	0203	0102	0202	0101	0102	0303	0102	0000	0203	0202	0102	0202	0202	0101	0202	0202	0102	0202	0101	0102	0102	0102	0102	0202	0202	0102	0103	0203	0102	0101	0404	0202	0303	0101	0101	0203	0202	0303	0103	0101	0000	0202	0102	0707	0000	0202	0101	0203	0202	0304	0304	0102	0202	0202	0203	0103	0101	0102	0102	0000	0202	0000	0101	0202	0102	0204	0102	0101	0102	0101	0101	0000	0102	0101	0101	0102	0303	0103	0202	0101	0000	0102	0202	0101	0101	0203	0101	0102	0101	0000	0102	0202	0202	0202	0202	0202	0101	0102	0101	0101	0202	0000	0000	0101	0101	0203	0000	0204	0202	0303	0101	0103	0101	0202	0102	0203	0101	0101	0202	0103	0101	0203	0404	0202	0303	0000	0202	0202	0101	0202	0000	0404	0101	0102	0202	0101	0101	0102	0000	0202	0101	0101	0104	0404	0101	0102	0104	0102	0101	0101	0102	0101	0000	0101	0101	0101	0404	0202	0304	0204	0000	0404	0202	0102	0102	0103	0101	0101	0103	0000	0102	0202	0204	0207	0101	0102	0000	0101	0101	0303	0000	0202	0000	0000	0102	0202	0202	0404	0203	0102	0104	0202	0102	0303	0101	0606	0000	0303	0101	0205	0303	0101	0101	0303	0102	0101	0303	0101	0203	0102	0505	0101	0000	0307	0000	0303	0202	0202	0202	0303	0202	0101	0303	0101	0101	0103	0000	0101	0303	0202	0101	0103	0304	0102	0103	0102	0102	0202	0202	0202	0000	0202	0203	0202	0202	0101	0202	0202	0102	0202	0102	0102	0101	0303	0305	0202	0103	0203	0102	0202	0202	0303	0103	0101	0103	0101	0103	0101	0305	0101	0102	0102	0303	0101	0101	0102	0102	0103	0102	0202	0202	0102	0101	0000	0202	0202	0102	0102	0101	0000	0000	0202	0303	0202	0404	0202	0102	0102	0101	0202	0202	0202	0000	0101	0204	0102	0101	0103	0305	0303	0404	0202	0103	0202	0101	0101	0303	0303	0404	0101	0202	0101	0101	0303	0404	0206	0101	0303	0102	0000	0303	0102	0202	0101	0404	0202	0101	0000	0000	0202	0101	0202	0202	0000	0101	0102	0102	0202	0101	0404	0101	0105	0101	0104	0103	0202	0202	0102	0202	0202	0000	0202	0101	0000	0101	0202	0203	0202	0203	0202	0102	0103	0101	0205	0101	0103	0102	0102	0101	0202	0102	0101	0101	0202	0303	0000	0101	0202	0101	0101	0101	0101	0101	0303	0101	0102	0202	0203	0101	0202	0101	0202	0204	0405	0202	0000	0102	0101	0101	0204	0404	0101	0000	0202	0202	0303	0101	0101	0103	0202	0101	0103	0303	0203	0000	0205	0000	0204	0101	0203	0101	0102	0202	0304	0202	0202	0101	0203	0404	0000	0101	0303	0303	0101	0202	0101	0303	0102	0101	0505	0101	0202	0303	0102	0102	0303	0202	0102	0304	0101	0000	0202	0202	0101	0103	0202	0103	0202	0000	0101	0305	0101	0000	0000	0304	0101	0202	0101	0202	0202	0102	0304	0102	0104	0102	0000	0101	0202	0202	0202	0303	0203	0101	0202	0303	0101	0101	0203	0202	0202	0101	0202	0102	0204	0202	0202	0505	0101	0202	0102	0202	0104	0101	0102	0101	0101	0202	0101	0202	0202	0101	0203	0202	0101	0103	0101	0101	0101	0303	0101	0202	0000	0101	0202	0202	0101	0202	0202	0303	0101	0202	0303	0202	0202	0303	0303	0101	0102	0303	0101	0101	0101	0101	0203	0101	0203	0101	0202	0101	0203	0202	0303	0304	0102	0202	0202	0203	0101	0202	0102	0202	0102	0000	0102	0000	0202	0202	0203	0202	0102	0000	0202	0202	0101	0202	0102	0102	0000	0202	0102	0102	0102	0000	0104	0101	0000	0102	0202	0303	0103	0303	0102	0102	0202	0202	0101	0101	0202	0101	0104	0102	0103	0101	0202	0202	0303	0101	0202	0101	0101	0203	0101	0000	0106	0102	0303	0101	0101	0202	0000	0303	0202	0101	0202	0101	0404	0203	0303	0103	0101	0000	0202	0101	0202	0202	0000	0202	0202	0202	0101	0102	0000	0202	0202	0101	0202	0101	0203	0101	0101	0101	0000	0203	0101	0202	0405	0303	0303	0102	0101	0101	0102	0000	0202	0101	0202	0205	0303	0202	0202	0202	0303	0101	0202	0101	0101	0202	0202	0303	0101	0202	0202	0102	0202	0102	0202	0101	0202	0000	0102	0000	0202	0101	0102	0000	0203	0000	0303	0101	0202	0204	0103	0000	0000	0000	0102	0101	0103	0202	0303	0101	0000	0102	0101	0202	0202	0101	0101	0101	0101	0404	0000	0101	0000	0202	0102	0303	0102	0101	0102	0202	0404	0103	0202	0000	0202	0101	0101	0203	0202	0101	0202	0303	0202	0102	0101	0102	0101	0102	0202	0203	0202	0102	0000	0101	0103	0101	0101	0303	0202	0101	0202	0000	0304	0000	0101	0303	0202	0101	0103	0101	0101	0303	0303	0101	0101	0104	0102	0202	0101	0202	0102	0101	0102	0102	0202	0000	0102	0000	0101	0202	0101	0202	0000	0000	0000	0101	0202	0101	0101	0203	0000	0000	0101	0303	0102	0101	0202	0203	0101	0102	0102	0202	0203	0202	0000	0405	0101	0104	0202	0102	0202	0101	0304	0101	0102	0101	0303	0202	0101	0103	0101	0404	0103	0102	0202	0101	0101	0105	0202	0202	0101	0202	0101	0202	0202	0202	0101	0000	0202	0202	0103	0103	0102	0303	0303	0303	0101	0000	0101	0102	0101	0102	0101	0101	0304	0101	0304	0000	0101	0102	0102	0202	0101	0101	0202	0202	0202	0000	0202	0202	0000	0202	0202	0101	0101	0101	0203	0102	0000	0101	0101	0203	0000	0203	0303	0303	0102	0101	0102	0101	0102	0000	0101	0404	0101	0202	0102	0202	0101	0202	0101	0202	0101	0101	0203	0202	0101	0101	0101	0101	0000	0000	0206	0101	0202	0204	0303	0000	0303	0101	0102	0202	0202	0404	0101	0103	0103	0202	0202	0101	0404	0202	0202	0101	0101	0101	0203	0202	0101	0102	0202	0202	0202	0101	0101	0303	0202	0202	0103	0304	0202	0102	0101	0103	0101	0202	0102	0404	0202	0101	0303	0101	0102	0202	0202	0103	0101	0101	0102	0304	0101	0101	0101	0202	0000	0101	0303	0101	0101	0101	0101	0000	0101	0102	0303	0101	0101	0102	0303	0101	0102	0000	0000	0101	0203	0101	0202	0101	0101	0202	0303	0202	0101	0202	0202	0102	0203	0303	0202	0102	0202	0202	0104	0000	0000	0203	0102	0202	0303	0203	0103	0202	0304	0202	0101	0202	0305	0102	0101	0103	0103	0303	0101	0102	0202	0303	0202	0000	0103	0303	0101	0101	0101	0102	0202	0303	0102	0303	0000	0303	0101	0000	0102	0103	0203	0101	0202	0102	0101	0101	0303	0202	0204	0102	0101	0101	0000	0202	0203	0103	0101	0102	0202	0101	0103	0103	0000	0102	0303	0102	0103	0203	0101	0202	0202	0203	0101	0303	0102	0000	0102	0303	0101	0104	0203	0101	0102	0202	0102	0505	0000	0101	0101	0101	0102	0102	0102	0101	0102	0101	0000	0101	0101	0101	0102	0101	0101	0303	0303	0305	0102	0000	0000	0303	0101	0404	0404	0102	0202	0202	0102	0000	0202	0102	0103	0000	0000	0404	0101	0202	0102	0202	0202	0303	0203	0303	0303	0101	0203	0202	0103	0101	0204	0101	0101	0101	0102	0303	0101	0101	0202	0202	0303	0000	0404	0203	0104	0202	0101	0101	0101	0202	0102	0101	0103	0000	0303	0203	0101	0000	0202	0202	0203	0203	0102	0102	0101	0101	0303	0106	0102	0303	0303	0303	0202	0102	0101	0102	0000	0101	0303	0104	0000	0505	0101	0102	0303	0204	0202	0103	0000	0202	0406	0102	0202	0202	0102	0101	0101	0101	0000	0404	0103	0101	0101	0101	0303	0303	0203	0303	0000	0000	0000	0303	0202	0102	0202	0102	0101	0202	0202	0101	0101	0000	0102	0202	0202	0202	0102	0000	0102	0000	0202	0101	0202	0202	0202	0303	0000	0101	0303	0303	0101	0205	0203	0000	0202	0102	0101	0103	0102	0202	0101	0202	0304	0202	0202	0101	0000	0102	0202	0303	0303	0404	0000	0202	0202	0202	0102	0102	0101	0102	0101	0000	0203	0103	0204	0204	0101	0202	0103	0304	0101	0103	0101	0101	0102	0104	0202	0101	0203	0101	0102	0101	0303	0304	0202	0202	0303	0202	0202	0102	0202	0101	0101	0202	0202	0000	0203	0101	0000	0404	0102	0202	0202	0202	0202	0101	0203	0102	0202	0101	0304	0101	0202	0102	0104	0303	0102	0000	0101	0202	0101	0101	0101	0304	0101	0505	0102	0000	0102	0101	0102	0202	0101	0202	0305	0202	0202	0101	0202	0101	0101	0202	0305	0204	0307	0101	0103	0606	0101	0000	0101	0101	0102	0103	0105	0102	0000	0202	0000	0102	0304	0101	0202	0101	0000	0303	0102	0406	0202	0202	0202	0203	0101	0101	0101	0102	0102	0101	0404	0101	0101	0101	0303	0101	0000	0103	0203	0202	0203	0203	0000	0202	0202	0203	0101	0000	0303	0202	0202	0202	0000	0101	0304	0404	0202	0202	0202	0103	0202	0102	0505	0202	0202	0202	0303	0202	0107	0203	0202	0102	0202	0202	0102	0102	0101	0101	0101	0303	0000	0202	0303	0000	0102	0101	0202	0303	0102	0101	0101	0102	0101	0404	0204	0202	0101	0303	0101	0404	0203	0000	0306	0101	0101	0101	0101	0101	0202	0102	0000	0202	0000	0202	0203	0102	0000	0101	0101	0000	0101	0202	0202	0101	0202	0102	0202	0202	0103	0000	0303	0304	0000	0303	0202	0204	0202	0101	0101	0101	0204	0204	0101	0101	0202	0101	0103	0303	0101	0203	0102	0000	0101	0202	0101	0202	0202	0101	0303	0202	0202	0000	0000	0101	0202	0101	0303	0202	0101	0101	0000
Dvex141,	0104	0101	0505	0101	0202	0202	0202	0000	0303	0303	0102	0102	0304	0103	0103	0101	0202	0202	0101	0202	0101	0101	0203	0101	0303	0203	0102	0202	0303	0101	0000	0000	0101	0101	0203	0303	0101	0103	0202	0101	0203	0202	0203	0102	0101	0102	0304	0102	0303	0202	0204	0102	0202	0102	0202	0202	0505	0202	0202	0202	0102	0102	0202	0101	0202	0202	0303	0101	0102	0203	0101	0202	0202	0202	0203	0101	0202	0102	0101	0404	0101	0102	0000	0202	0202	0102	0101	0405	0202	0101	0303	0303	0102	0303	0103	0202	0101	0101	0101	0202	0103	0101	0102	0101	0202	0303	0000	0101	0202	0101	0303	0204	0102	0103	0102	0202	0000	0102	0101	0101	0303	0202	0101	0404	0000	0101	0202	0101	0303	0202	0202	0000	0101	0101	0101	0000	0202	0202	0101	0303	0102	0202	0102	0202	0101	0303	0102	0102	0101	0202	0104	0303	0303	0101	0202	0102	0101	0101	0202	0203	0202	0000	0303	0102	0202	0102	0101	0000	0202	0101	0101	0102	0103	0202	0000	0202	0103	0202	0101	0202	0203	0505	0303	0303	0102	0101	0101	0101	0202	0101	0304	0102	0101	0102	0303	0202	0101	0101	0101	0101	0104	0101	0101	0101	0202	0202	0203	0202	0202	0203	0104	0203	0102	0101	0101	0101	0202	0303	0202	0102	0203	0202	0202	0202	0303	0202	0102	0102	0202	0103	0101	0102	0101	0103	0102	0202	0101	0202	0303	0204	0101	0202	0101	0304	0102	0202	0102	0102	0202	0202	0202	0202	0202	0202	0303	0101	0303	0101	0202	0101	0101	0303	0101	0203	0103	0101	0000	0101	0101	0404	0101	0202	0101	0202	0202	0102	0102	0303	0303	0102	0204	0101	0101	0000	0304	0104	0103	0303	0303	0102	0103	0101	0101	0102	0202	0103	0102	0101	0102	0101	0101	0202	0102	0202	0203	0101	0102	0202	0101	0404	0102	0404	0000	0202	0102	0104	0101	0102	0303	0303	0202	0101	0101	0101	0202	0102	0104	0101	0202	0101	0303	0303	0101	0101	0202	0102	0000	0101	0202	0202	0101	0202	0404	0101	0103	0202	0303	0205	0404	0102	0101	0202	0000	0202	0202	0404	0203	0103	0102	0102	0101	0102	0101	0202	0102	0101	0101	0101	0102	0101	0101	0202	0202	0104	0101	0205	0101	0202	0101	0202	0102	0202	0202	0303	0202	0102	0102	0101	0203	0101	0202	0102	0306	0102	0102	0101	0303	0202	0202	0103	0101	0202	0103	0101	0103	0202	0202	0000	0101	0202	0102	0203	0202	0202	0202	0303	0103	0202	0203	0202	0202	0202	0102	0101	0202	0304	0204	0000	0202	0202	0101	0103	0102	0000	0203	0202	0202	0202	0303	0103	0203	0303	0303	0101	0202	0303	0303	0000	0101	0202	0202	0202	0202	0101	0506	0101	0202	0101	0101	0304	0202	0101	0202	0202	0304	0202	0202	0202	0101	0404	0101	0101	0202	0102	0101	0202	0101	0102	0202	0304	0101	0104	0101	0203	0202	0203	0202	0202	0303	0101	0203	0101	0101	0202	0103	0102	0202	0103	0404	0101	0101	0202	0202	0101	0101	0404	0101	0303	0202	0102	0202	0103	0103	0101	0102	0202	0102	0102	0101	0303	0303	0000	0206	0104	0303	0101	0202	0202	0101	0102	0202	0202	0102	0202	0000	0101	0202	0202	0101	0101	0102	0202	0103	0202	0000	0000	0202	0101	0101	0101	0203	0202	0303	0101	0202	0000	0102	0202	0103	0203	0101	0202	0202	0102	0303	0202	0404	0101	0102	0304	0000	0103	0202	0102	0101	0202	0101	0202	0101	0202	0202	0303	0202	0404	0102	0202	0101	0101	0101	0202	0202	0303	0404	0101	0101	0101	0505	0101	0202	0000	0102	0102	0101	0202	0303	0103	0102	0101	0102	0202	0102	0202	0101	0303	0304	0101	0102	0203	0303	0000	0101	0101	0000	0303	0303	0202	0202	0202	0303	0103	0102	0203	0404	0202	0202	0102	0303	0202	0101	0101	0101	0202	0102	0000	0203	0101	0101	0202	0000	0101	0103	0103	0101	0102	0202	0205	0202	0101	0101	0204	0202	0101	0203	0303	0102	0202	0202	0102	0101	0303	0101	0202	0203	0203	0303	0000	0102	0101	0101	0101	0101	0101	0103	0102	0202	0202	0202	0303	0304	0102	0202	0102	0202	0303	0303	0205	0104	0101	0102	0203	0101	0102	0202	0404	0203	0202	0202	0101	0304	0202	0202	0000	0102	0404	0101	0202	0000	0101	0203	0102	0101	0103	0101	0303	0303	0404	0202	0102	0202	0104	0202	0202	0102	0101	0101	0000	0202	0202	0102	0103	0103	0102	0102	0202	0101	0202	0202	0101	0102	0303	0404	0101	0202	0102	0102	0102	0101	0102	0101	0203	0102	0000	0101	0101	0102	0203	0101	0202	0101	0101	0202	0101	0102	0101	0000	0203	0101	0101	0101	0000	0101	0202	0000	0102	0101	0202	0000	0102	0203	0202	0101	0202	0000	0203	0203	0202	0102	0101	0102	0101	0102	0102	0102	0202	0202	0303	0102	0101	0102	0101	0000	0101	0204	0202	0505	0202	0103	0202	0101	0000	0101	0303	0103	0202	0202	0101	0101	0303	0102	0102	0202	0101	0202	0102	0303	0101	0202	0202	0202	0202	0101	0101	0202	0202	0304	0204	0101	0202	0101	0101	0000	0101	0202	0203	0202	0102	0103	0202	0202	0101	0202	0203	0202	0202	0202	0101	0101	0202	0102	0102	0202	0203	0203	0203	0000	0103	0103	0102	0102	0303	0202	0102	0102	0303	0101	0101	0103	0102	0102	0303	0202	0101	0101	0202	0202	0202	0102	0202	0102	0101	0505	0203	0101	0104	0303	0000	0505	0101	0101	0102	0000	0203	0101	0202	0101	0102	0103	0101	0101	0101	0101	0304	0202	0303	0102	0202	0202	0103	0404	0303	0101	0101	0204	0102	0303	0103	0202	0202	0000	0102	0101	0202	0202	0303	0202	0202	0000	0000	0303	0101	0102	0000	0303	0202	0101	0102	0202	0101	0202	0101	0101	0101	0202	0101	0102	0000	0104	0102	0202	0202	0202	0101	0202	0303	0202	0303	0405	0101	0405	0102	0101	0303	0203	0102	0202	0102	0202	0101	0404	0000	0105	0101	0202	0303	0101	0404	0000	0303	0102	0202	0202	0102	0102	0202	0303	0303	0103	0303	0101	0102	0206	0202	0203	0101	0000	0102	0101	0103	0203	0101	0303	0303	0202	0202	0202	0202	0102	0202	0101	0102	0304	0202	0102	0103	0000	0101	0202	0202	0000	0202	0101	0000	0000	0102	0101	0303	0103	0101	0202	0202	0102	0102	0203	0202	0101	0203	0202	0203	0101	0102	0202	0202	0303	0103	0101	0202	0102	0102	0107	0102	0102	0102	0101	0202	0404	0404	0104	0102	0000	0304	0103	0102	0101	0103	0204	0202	0303	0000	0202	0102	0202	0203	0101	0000	0101	0101	0202	0202	0102	0103	0202	0303	0101	0202	0101	0303	0202	0202	0202	0102	0303	0104	0101	0102	0404	0204	0202	0102	0202	0102	0000	0202	0101	0404	0104	0202	0101	0000	0102	0101	0202	0101	0000	0202	0303	0101	0103	0101	0202	0102	0204	0101	0101	0101	0103	0101	0203	0203	0202	0303	0404	0202	0202	0102	0202	0202	0000	0101	0103	0202	0101	0101	0202	0101	0202	0102	0101	0404	0000	0101	0101	0101	0202	0101	0101	0101	0101	0101	0202	0101	0101	0203	0102	0000	0404	0304	0404	0202	0102	0101	0202	0202	0101	0103	0303	0102	0202	0304	0307	0101	0202	0000	0101	0101	0303	0101	0202	0101	0101	0102	0202	0202	0304	0202	0101	0304	0000	0102	0303	0101	0606	0000	0000	0101	0505	0203	0202	0202	0303	0202	0101	0303	0101	0202	0202	0102	0101	0304	0303	0203	0304	0202	0102	0203	0103	0202	0101	0303	0101	0101	0101	0102	0101	0303	0202	0101	0203	0304	0101	0203	0000	0102	0202	0101	0102	0000	0102	0202	0202	0202	0101	0101	0202	0000	0102	0101	0104	0102	0303	0505	0202	0101	0103	0202	0202	0102	0303	0101	0102	0404	0000	0101	0101	0204	0101	0202	0102	0303	0101	0101	0102	0202	0303	0202	0202	0202	0202	0303	0101	0202	0202	0203	0202	0101	0101	0303	0102	0203	0202	0202	0202	0102	0202	0102	0202	0202	0202	0000	0101	0303	0000	0000	0000	0205	0102	0404	0101	0101	0202	0000	0101	0303	0000	0000	0103	0202	0101	0303	0303	0304	0406	0102	0203	0202	0102	0303	0203	0202	0101	0404	0102	0000	0707	0101	0102	0101	0203	0000	0000	0101	0102	0202	0202	0101	0404	0101	0303	0101	0304	0101	0202	0202	0202	0103	0102	0000	0102	0102	0101	0202	0101	0101	0102	0104	0202	0202	0404	0103	0305	0101	0103	0102	0202	0303	0204	0102	0101	0103	0202	0303	0202	0101	0202	0101	0101	0101	0102	0101	0303	0104	0202	0202	0000	0101	0000	0102	0102	0202	0404	0202	0101	0101	0101	0102	0404	0404	0102	0404	0203	0304	0104	0101	0101	0303	0102	0101	0102	0303	0202	0203	0203	0404	0303	0102	0303	0102	0102	0202	0404	0303	0202	0101	0303	0304	0101	0101	0303	0303	0101	0202	0304	0203	0101	0101	0505	0101	0101	0303	0101	0202	0203	0102	0102	0404	0000	0101	0000	0202	0101	0101	0202	0101	0203	0202	0101	0505	0101	0202	0303	0204	0101	0000	0101	0202	0202	0101	0405	0103	0101	0202	0202	0101	0103	0202	0202	0203	0107	0102	0202	0000	0101	0101	0202	0102	0202	0103	0202	0101	0000	0101	0202	0505	0101	0202	0202	0000	0404	0000	0102	0101	0101	0203	0000	0202	0101	0101	0204	0101	0202	0202	0103	0101	0102	0102	0101	0303	0000	0000	0202	0202	0101	0102	0202	0103	0101	0102	0303	0202	0202	0103	0304	0101	0101	0303	0101	0102	0102	0102	0204	0101	0303	0101	0202	0101	0303	0202	0000	0204	0102	0202	0202	0303	0101	0202	0202	0101	0101	0202	0102	0000	0000	0202	0102	0102	0102	0204	0202	0102	0101	0202	0102	0102	0303	0203	0103	0202	0102	0202	0404	0101	0202	0102	0202	0103	0103	0303	0202	0202	0102	0102	0202	0101	0202	0101	0101	0202	0103	0101	0000	0202	0303	0103	0202	0101	0101	0303	0000	0101	0105	0101	0203	0102	0101	0202	0000	0303	0000	0000	0202	0102	0404	0103	0303	0203	0101	0101	0202	0101	0202	0102	0101	0303	0202	0101	0101	0202	0404	0202	0202	0102	0102	0101	0000	0104	0202	0101	0606	0202	0101	0202	0505	0000	0303	0202	0304	0101	0101	0202	0202	0101	0102	0202	0303	0202	0000	0101	0203	0101	0202	0101	0101	0202	0101	0303	0102	0202	0000	0202	0202	0202	0202	0101	0203	0202	0102	0101	0102	0102	0101	0202	0101	0101	0303	0303	0202	0404	0101	0202	0202	0000	0202	0101	0303	0101	0303	0000	0101	0202	0000	0000	0000	0101	0101	0101	0101	0202	0000	0101	0000	0101	0101	0303	0303	0103	0303	0202	0404	0303	0202	0202	0101	0101	0101	0202	0202	0101	0303	0303	0202	0202	0202	0101	0102	0102	0101	0303	0202	0101	0202	0101	0203	0000	0101	0202	0202	0101	0202	0202	0000	0202	0102	0303	0202	0101	0102	0000	0101	0303	0303	0000	0101	0000	0202	0202	0101	0202	0202	0102	0102	0303	0202	0303	0101	0101	0102	0202	0102	0202	0102	0101	0101	0101	0202	0101	0101	0103	0101	0101	0101	0202	0202	0102	0202	0000	0101	0102	0102	0102	0203	0000	0000	0202	0101	0102	0202	0202	0000	0101	0303	0101	0102	0000	0303	0203	0000	0103	0000	0000	0103	0202	0000	0101	0101	0101	0202	0202	0202	0202	0101	0102	0202	0202	0101	0102	0202	0202	0303	0102	0202	0203	0304	0203	0101	0202	0202	0202	0000	0102	0101	0102	0000	0101	0404	0505	0101	0101	0202	0404	0102	0102	0102	0202	0205	0303	0102	0404	0000	0202	0202	0101	0102	0101	0203	0203	0000	0101	0101	0202	0101	0303	0303	0303	0202	0102	0303	0202	0202	0202	0102	0000	0101	0202	0102	0000	0101	0202	0000	0000	0101	0102	0304	0202	0101	0101	0102	0101	0202	0202	0000	0101	0101	0000	0203	0202	0103	0102	0101	0202	0202	0404	0101	0303	0103	0202	0202	0101	0000	0202	0202	0101	0101	0102	0102	0203	0202	0102	0202	0000	0000	0000	0202	0303	0202	0202	0204	0205	0202	0202	0202	0103	0101	0202	0203	0406	0202	0102	0103	0101	0101	0202	0202	0203	0000	0101	0202	0303	0102	0101	0101	0202	0202	0102	0303	0101	0101	0101	0101	0101	0101	0102	0303	0101	0102	0000	0303	0101	0202	0101	0203	0101	0202	0102	0102	0202	0000	0202	0000	0202	0102	0101	0101	0202	0303	0203	0203	0101	0202	0000	0104	0101	0000	0000	0202	0202	0101	0303	0000	0101	0404	0203	0101	0000	0303	0101	0303	0103	0102	0202	0101	0202	0101	0203	0102	0202	0203	0303	0102	0202	0101	0102	0202	0303	0102	0303	0204	0203	0101	0102	0102	0202	0101	0101	0202	0101	0202	0102	0000	0202	0303	0102	0101	0102	0303	0102	0203	0101	0000	0202	0202	0101	0202	0102	0104	0102	0303	0202	0202	0203	0101	0202	0202	0303	0101	0303	0405	0303	0101	0102	0303	0203	0203	0102	0203	0202	0101	0405	0202	0102	0202	0101	0202	0102	0101	0102	0103	0000	0000	0102	0101	0202	0101	0101	0000	0303	0303	0203	0102	0000	0101	0303	0101	0404	0104	0102	0202	0202	0202	0202	0202	0202	0102	0101	0202	0000	0101	0202	0102	0202	0202	0203	0103	0303	0303	0101	0202	0202	0101	0101	0202	0101	0000	0101	0102	0000	0202	0101	0202	0101	0303	0102	0404	0303	0404	0202	0102	0202	0101	0000	0202	0000	0103	0404	0303	0101	0202	0101	0202	0202	0303	0303	0000	0102	0101	0101	0000	0606	0202	0303	0303	0103	0202	0102	0101	0102	0203	0101	0202	0101	0101	0000	0000	0202	0303	0404	0202	0101	0101	0202	0506	0102	0102	0202	0202	0101	0101	0102	0102	0103	0303	0101	0101	0101	0202	0303	0103	0103	0202	0000	0304	0202	0202	0102	0102	0102	0101	0203	0202	0101	0101	0101	0202	0202	0202	0202	0102	0303	0203	0101	0202	0101	0101	0202	0102	0101	0202	0102	0303	0103	0101	0304	0303	0202	0102	0101	0102	0101	0101	0202	0102	0202	0104	0103	0202	0102	0202	0102	0202	0303	0203	0404	0103	0202	0102	0202	0102	0101	0101	0102	0000	0202	0202	0203	0203	0205	0102	0102	0102	0204	0000	0203	0202	0101	0204	0101	0102	0101	0102	0101	0404	0102	0203	0404	0202	0202	0303	0101	0102	0102	0102	0205	0102	0202	0202	0104	0102	0102	0202	0404	0102	0000	0202	0101	0102	0101	0303	0102	0202	0101	0101	0202	0101	0102	0404	0000	0202	0404	0101	0202	0000	0102	0101	0505	0101	0303	0000	0303	0202	0101	0102	0102	0101	0202	0103	0102	0000	0101	0102	0203	0103	0202	0000	0203	0707	0101	0103	0606	0101	0304	0101	0101	0103	0203	0305	0101	0202	0204	0404	0202	0303	0202	0303	0101	0000	0303	0202	0606	0303	0101	0000	0204	0101	0103	0303	0101	0202	0101	0406	0101	0101	0102	0306	0102	0000	0101	0303	0103	0102	0103	0606	0103	0202	0103	0000	0305	0103	0202	0101	0202	0202	0101	0303	0204	0203	0202	0102	0101	0202	0102	0505	0204	0102	0202	0303	0202	0607	0102	0102	0101	0102	0202	0102	0102	0101	0101	0202	0304	0102	0202	0303	0303	0202	0101	0303	0203	0000	0102	0102	0105	0101	0404	0202	0202	0101	0202	0101	0304	0202	0000	0303	0101	0101	0101	0101	0102	0202	0202	0202	0102	0205	0202	0101	0202	0101	0103	0101	0202	0102	0202	0102	0101	0202	0101	0101	0101	0103	0000	0303	0304	0303	0303	0103	0303	0102	0101	0101	0101	0202	0203	0101	0102	0202	0101	0202	0203	0101	0202	0203	0202	0000	0102	0101	0102	0202	0101	0202	0202	0202	0103	0101	0105	0102	0101	0101	0202	0000	0101	0303
Dvex143,	0304	0101	0505	0103	0203	0202	0102	0000	0000	0303	0202	0102	0405	0102	0000	0303	0202	0202	0101	0202	0101	0102	0303	0303	0303	0102	0102	0000	0000	0101	0103	0000	0101	0202	0203	0103	0000	0101	0202	0000	0103	0202	0202	0000	0101	0202	0000	0101	0303	0203	0406	0202	0202	0102	0102	0202	0505	0101	0102	0000	0102	0101	0102	0101	0202	0202	0303	0101	0101	0303	0101	0202	0202	0202	0303	0101	0202	0102	0101	0404	0101	0102	0103	0000	0102	0101	0102	0405	0202	0101	0203	0303	0101	0304	0103	0102	0101	0101	0102	0202	0102	0101	0202	0102	0101	0202	0000	0000	0202	0101	0303	0000	0101	0202	0202	0202	0303	0102	0101	0101	0102	0102	0102	0404	0202	0202	0202	0000	0303	0203	0101	0303	0101	0101	0102	0000	0102	0202	0101	0303	0101	0202	0101	0202	0101	0203	0202	0101	0000	0202	0103	0000	0203	0000	0202	0000	0202	0101	0202	0103	0202	0404	0303	0202	0102	0203	0000	0202	0102	0202	0102	0101	0103	0202	0202	0202	0102	0102	0102	0202	0303	0505	0304	0102	0102	0202	0303	0103	0202	0203	0203	0102	0101	0101	0202	0000	0203	0101	0101	0101	0101	0102	0102	0000	0202	0202	0203	0000	0101	0303	0304	0101	0202	0202	0101	0101	0102	0303	0102	0101	0202	0203	0000	0303	0303	0101	0101	0102	0202	0101	0000	0000	0101	0303	0101	0102	0101	0202	0203	0102	0101	0202	0202	0303	0000	0202	0102	0202	0202	0102	0202	0202	0101	0102	0203	0000	0102	0101	0202	0101	0101	0103	0101	0202	0000	0101	0303	0101	0102	0000	0101	0202	0000	0202	0202	0202	0204	0204	0303	0202	0104	0102	0404	0000	0204	0101	0103	0000	0303	0000	0103	0000	0101	0102	0102	0000	0202	0101	0202	0101	0103	0000	0102	0102	0105	0000	0102	0102	0102	0303	0102	0000	0000	0203	0202	0404	0101	0202	0000	0102	0202	0000	0202	0202	0000	0102	0104	0101	0202	0101	0203	0103	0101	0102	0102	0101	0000	0101	0303	0000	0101	0202	0404	0102	0103	0202	0202	0202	0000	0000	0101	0206	0202	0202	0202	0404	0303	0103	0101	0101	0101	0202	0000	0101	0000	0101	0102	0202	0102	0102	0101	0202	0102	0000	0103	0204	0101	0102	0202	0000	0102	0000	0202	0303	0202	0102	0202	0102	0202	0102	0202	0303	0607	0101	0101	0000	0303	0102	0202	0303	0101	0102	0000	0101	0303	0102	0102	0102	0101	0202	0202	0000	0303	0202	0202	0303	0103	0203	0202	0202	0202	0203	0102	0101	0204	0304	0202	0101	0203	0000	0101	0103	0202	0303	0305	0000	0202	0202	0101	0000	0000	0203	0303	0202	0101	0303	0303	0000	0101	0102	0202	0202	0101	0101	0305	0202	0202	0101	0101	0103	0202	0000	0202	0102	0204	0102	0202	0101	0104	0000	0202	0101	0202	0202	0102	0202	0101	0202	0000	0103	0101	0103	0102	0103	0204	0203	0102	0000	0102	0101	0203	0101	0102	0202	0103	0102	0102	0303	0000	0202	0101	0202	0202	0101	0101	0404	0000	0304	0303	0203	0202	0303	0303	0102	0102	0202	0101	0000	0101	0104	0102	0103	0000	0103	0303	0101	0202	0102	0103	0202	0202	0202	0101	0202	0105	0101	0202	0102	0101	0101	0202	0202	0303	0202	0000	0101	0202	0101	0101	0101	0202	0202	0304	0101	0101	0101	0101	0202	0101	0202	0101	0000	0203	0101	0103	0202	0304	0101	0000	0205	0000	0103	0000	0202	0101	0202	0000	0202	0101	0303	0101	0303	0102	0104	0203	0101	0101	0101	0101	0202	0102	0303	0000	0101	0102	0000	0205	0102	0000	0204	0102	0101	0000	0202	0303	0101	0101	0101	0202	0303	0102	0202	0101	0102	0303	0101	0102	0205	0303	0202	0202	0101	0101	0303	0000	0202	0102	0202	0303	0303	0202	0202	0404	0303	0202	0202	0203	0102	0101	0102	0303	0101	0101	0101	0101	0101	0202	0102	0102	0101	0101	0102	0103	0105	0000	0203	0202	0101	0101	0204	0202	0000	0202	0101	0103	0202	0203	0000	0101	0101	0102	0102	0103	0203	0000	0202	0203	0102	0101	0303	0101	0000	0203	0101	0202	0202	0202	0303	0000	0202	0202	0101	0202	0304	0204	0203	0303	0102	0102	0202	0101	0102	0202	0202	0202	0202	0202	0101	0000	0203	0202	0303	0101	0404	0102	0202	0000	0101	0303	0000	0102	0102	0000	0202	0203	0304	0202	0102	0202	0101	0404	0000	0202	0101	0103	0101	0103	0202	0102	0102	0303	0102	0101	0102	0101	0202	0202	0101	0101	0000	0000	0101	0202	0202	0102	0101	0101	0101	0202	0202	0101	0202	0101	0103	0202	0103	0102	0202	0000	0102	0102	0303	0102	0101	0000	0203	0101	0102	0101	0202	0000	0000	0202	0101	0202	0204	0000	0102	0202	0102	0102	0202	0000	0000	0103	0202	0102	0101	0202	0000	0202	0102	0202	0202	0202	0000	0000	0101	0102	0102	0101	0202	0000	0202	0305	0202	0102	0202	0101	0000	0101	0303	0101	0203	0202	0108	0202	0303	0101	0102	0101	0102	0202	0102	0303	0101	0202	0202	0101	0202	0101	0101	0101	0202	0404	0203	0202	0102	0101	0101	0202	0101	0202	0202	0202	0202	0202	0202	0202	0101	0202	0203	0202	0202	0202	0101	0101	0202	0102	0101	0102	0103	0303	0000	0404	0103	0303	0102	0202	0303	0000	0202	0303	0303	0101	0000	0303	0101	0202	0202	0102	0000	0101	0202	0202	0000	0202	0202	0102	0101	0000	0203	0102	0404	0000	0203	0104	0101	0101	0101	0202	0203	0102	0202	0101	0000	0102	0101	0101	0101	0202	0103	0102	0303	0304	0202	0202	0104	0505	0203	0101	0101	0404	0102	0304	0303	0203	0000	0103	0101	0101	0102	0202	0000	0202	0102	0404	0000	0305	0000	0101	0101	0303	0202	0101	0202	0202	0101	0202	0104	0102	0101	0102	0101	0102	0000	0102	0101	0202	0202	0202	0202	0202	0303	0202	0103	0305	0101	0505	0102	0101	0303	0203	0203	0102	0404	0202	0103	0000	0101	0105	0101	0000	0303	0101	0102	0000	0303	0202	0202	0202	0203	0102	0102	0103	0000	0103	0102	0000	0204	0202	0202	0202	0102	0000	0101	0101	0102	0104	0101	0000	0303	0102	0000	0202	0305	0101	0202	0000	0102	0303	0202	0101	0103	0303	0101	0202	0202	0202	0202	0101	0101	0101	0102	0101	0404	0102	0101	0202	0102	0203	0101	0203	0202	0101	0104	0202	0303	0202	0202	0202	0202	0000	0303	0101	0101	0202	0202	0707	0102	0102	0101	0000	0202	0404	0000	0202	0101	0102	0303	0304	0101	0101	0103	0000	0101	0303	0202	0102	0101	0202	0102	0101	0202	0101	0202	0202	0000	0102	0102	0202	0303	0101	0202	0101	0103	0202	0202	0202	0202	0304	0103	0101	0102	0104	0204	0202	0202	0000	0202	0202	0000	0101	0101	0101	0202	0102	0202	0101	0101	0102	0101	0104	0202	0202	0202	0303	0101	0202	0202	0101	0202	0202	0303	0103	0101	0202	0303	0202	0303	0104	0102	0202	0102	0202	0202	0404	0202	0101	0202	0102	0101	0202	0000	0202	0202	0102	0304	0000	0303	0101	0103	0202	0101	0101	0000	0101	0101	0101	0000	0101	0203	0101	0303	0404	0000	0203	0202	0202	0101	0203	0101	0101	0102	0103	0202	0102	0202	0607	0202	0202	0000	0101	0101	0103	0104	0202	0102	0000	0102	0203	0204	0304	0103	0202	0303	0202	0202	0303	0101	0106	0000	0304	0102	0205	0203	0101	0202	0000	0000	0102	0303	0101	0202	0000	0505	0101	0303	0306	0102	0204	0202	0202	0202	0101	0202	0101	0303	0101	0101	0000	0102	0101	0303	0202	0103	0203	0304	0202	0202	0000	0102	0102	0000	0202	0000	0202	0202	0202	0202	0103	0202	0202	0101	0101	0101	0000	0202	0303	0505	0202	0000	0303	0102	0202	0202	0304	0103	0102	0303	0000	0101	0102	0305	0202	0102	0102	0202	0102	0101	0102	0101	0203	0202	0102	0101	0102	0203	0101	0202	0102	0202	0202	0101	0000	0303	0101	0103	0202	0202	0203	0101	0202	0102	0202	0202	0202	0101	0203	0203	0202	0202	0102	0203	0000	0202	0202	0101	0202	0101	0101	0103	0303	0304	0203	0000	0101	0202	0103	0103	0606	0101	0303	0102	0101	0304	0202	0202	0102	0404	0202	0000	0909	0103	0101	0102	0000	0203	0000	0101	0202	0202	0202	0102	0104	0101	0101	0101	0303	0103	0102	0202	0101	0101	0102	0202	0101	0000	0102	0202	0102	0404	0202	0303	0202	0102	0101	0101	0404	0101	0101	0101	0000	0202	0102	0101	0101	0102	0202	0303	0202	0101	0202	0102	0102	0000	0202	0102	0303	0101	0202	0000	0103	0101	0203	0101	0202	0204	0404	0202	0101	0101	0101	0000	0404	0404	0202	0101	0203	0102	0404	0101	0101	0103	0102	0101	0103	0000	0202	0202	0303	0000	0404	0102	0203	0101	0101	0202	0000	0303	0102	0101	0303	0405	0101	0101	0303	0103	0101	0000	0305	0101	0102	0102	0205	0102	0202	0000	0101	0000	0203	0202	0102	0404	0000	0000	0202	0000	0102	0101	0202	0303	0102	0203	0102	0000	0101	0000	0000	0404	0101	0000	0101	0202	0202	0202	0205	0202	0101	0102	0000	0101	0102	0202	0000	0101	0307	0101	0000	0000	0101	0000	0203	0202	0202	0101	0202	0101	0202	0202	0202	0505	0101	0202	0202	0000	0204	0101	0102	0101	0102	0203	0102	0202	0101	0103	0303	0101	0101	0101	0101	0101	0101	0304	0101	0303	0303	0101	0203	0202	0101	0000	0202	0103	0101	0202	0203	0102	0202	0103	0303	0101	0101	0303	0000	0101	0102	0101	0404	0101	0202	0101	0202	0000	0103	0102	0303	0204	0101	0202	0102	0303	0101	0202	0202	0101	0000	0202	0102	0101	0101	0202	0404	0202	0102	0000	0202	0202	0101	0202	0102	0000	0000	0202	0101	0000	0102	0000	0404	0101	0202	0202	0202	0102	0303	0303	0202	0102	0202	0102	0101	0101	0202	0102	0101	0202	0103	0202	0202	0202	0303	0303	0202	0101	0101	0303	0101	0202	0105	0102	0203	0102	0101	0202	0101	0000	0000	0101	0303	0101	0000	0303	0303	0203	0101	0102	0102	0202	0202	0000	0102	0303	0102	0102	0103	0202	0404	0202	0202	0202	0102	0102	0202	0104	0101	0506	0606	0000	0000	0000	0205	0303	0303	0204	0304	0000	0102	0202	0202	0101	0202	0202	0203	0202	0000	0101	0203	0101	0102	0101	0101	0000	0202	0103	0101	0205	0101	0202	0202	0202	0202	0203	0202	0202	0202	0101	0202	0101	0101	0202	0202	0101	0303	0303	0202	0000	0101	0404	0102	0000	0202	0102	0303	0202	0203	0101	0101	0202	0202	0202	0202	0101	0303	0000	0101	0404	0103	0101	0101	0202	0000	0103	0303	0103	0303	0202	0000	0203	0102	0101	0101	0101	0101	0202	0202	0000	0103	0303	0202	0202	0102	0303	0000	0102	0202	0102	0202	0101	0202	0101	0101	0101	0102	0303	0202	0101	0202	0202	0000	0202	0101	0303	0202	0101	0101	0000	0101	0203	0303	0101	0101	0404	0102	0000	0101	0202	0202	0102	0102	0101	0202	0203	0102	0000	0102	0202	0102	0202	0000	0101	0000	0101	0202	0101	0202	0303	0101	0202	0101	0202	0102	0000	0000	0306	0101	0101	0102	0000	0203	0102	0000	0505	0102	0202	0202	0202	0202	0202	0303	0103	0202	0102	0203	0102	0202	0102	0101	0404	0303	0102	0202	0101	0101	0101	0102	0202	0101	0202	0101	0101	0202	0202	0101	0303	0202	0102	0303	0101	0202	0303	0303	0103	0102	0000	0202	0101	0101	0102	0101	0101	0204	0101	0101	0505	0101	0101	0101	0102	0202	0103	0202	0202	0202	0305	0202	0404	0101	0000	0202	0101	0101	0101	0303	0000	0203	0101	0101	0102	0101	0203	0303	0303	0202	0202	0103	0000	0202	0102	0101	0204	0102	0000	0202	0000	0101	0102	0101	0101	0102	0101	0103	0000	0101	0101	0102	0101	0000	0202	0202	0101	0202	0202	0303	0202	0203	0102	0102	0202	0102	0404	0101	0202	0101	0202	0202	0101	0404	0000	0202	0101	0101	0101	0102	0203	0000	0102	0102	0101	0202	0101	0101	0000	0102	0102	0304	0405	0202	0202	0000	0103	0000	0102	0102	0404	0202	0102	0404	0101	0103	0202	0202	0303	0202	0102	0202	0203	0101	0202	0000	0000	0000	0101	0203	0101	0101	0101	0101	0101	0000	0101	0101	0102	0101	0202	0303	0101	0102	0101	0404	0101	0202	0101	0102	0202	0202	0202	0303	0202	0101	0101	0202	0202	0203	0203	0102	0202	0303	0202	0101	0102	0000	0103	0101	0202	0102	0303	0303	0102	0101	0203	0000	0202	0000	0101	0103	0101	0000	0303	0101	0202	0204	0303	0202	0000	0303	0303	0202	0102	0101	0202	0102	0303	0102	0203	0000	0303	0102	0202	0102	0303	0101	0101	0202	0102	0101	0101	0303	0000	0102	0101	0102	0202	0202	0202	0202	0000	0101	0202	0202	0101	0202	0102	0404	0101	0303	0202	0203	0202	0000	0102	0202	0203	0102	0303	0102	0101	0101	0203	0101	0103	0203	0101	0203	0202	0102	0505	0102	0202	0202	0101	0101	0202	0102	0101	0102	0000	0000	0101	0101	0202	0102	0101	0202	0103	0303	0203	0101	0202	0101	0303	0101	0404	0404	0202	0202	0202	0102	0000	0000	0000	0000	0304	0000	0000	0101	0202	0101	0000	0203	0000	0303	0303	0303	0102	0202	0202	0101	0101	0204	0101	0000	0101	0202	0101	0000	0101	0202	0202	0103	0101	0404	0303	0104	0202	0101	0202	0102	0202	0202	0101	0303	0000	0103	0103	0202	0101	0202	0202	0303	0303	0101	0102	0101	0101	0303	0000	0102	0102	0303	0203	0101	0202	0000	0102	0303	0101	0203	0101	0101	0405	0101	0202	0203	0104	0202	0102	0000	0202	0000	0202	0202	0202	0102	0101	0103	0101	0203	0304	0203	0000	0000	0101	0303	0303	0101	0103	0202	0404	0405	0303	0202	0102	0202	0101	0101	0102	0202	0101	0101	0102	0202	0000	0202	0202	0102	0203	0102	0000	0202	0101	0102	0202	0204	0101	0000	0103	0303	0203	0101	0306	0303	0202	0202	0101	0000	0101	0202	0202	0101	0202	0404	0303	0202	0101	0000	0102	0202	0203	0000	0204	0203	0202	0202	0202	0101	0103	0102	0202	0101	0102	0303	0303	0202	0000	0202	0202	0203	0304	0101	0202	0202	0101	0101	0101	0102	0000	0102	0101	0101	0101	0204	0404	0000	0202	0303	0102	0202	0102	0101	0000	0101	0202	0203	0303	0202	0102	0000	0404	0101	0202	0202	0000	0103	0104	0303	0202	0404	0102	0104	0202	0102	0101	0000	0103	0202	0000	0102	0202	0101	0202	0101	0104	0000	0304	0202	0303	0202	0101	0104	0103	0102	0202	0203	0202	0102	0000	0202	0102	0103	0202	0303	0203	0607	0101	0000	0406	0101	0104	0101	0101	0102	0102	0505	0101	0202	0202	0404	0203	0202	0202	0202	0101	0204	0000	0102	0606	0000	0101	0000	0304	0102	0000	0202	0101	0202	0101	0000	0202	0102	0102	0203	0102	0101	0101	0203	0303	0103	0303	0406	0203	0101	0101	0102	0000	0000	0202	0102	0000	0202	0101	0103	0204	0303	0101	0202	0103	0202	0102	0505	0204	0102	0202	0203	0202	0000	0202	0202	0102	0000	0202	0102	0101	0102	0102	0202	0000	0101	0000	0303	0000	0202	0101	0101	0303	0000	0101	0102	0107	0000	0000	0203	0101	0102	0103	0101	0404	0203	0202	0000	0102	0102	0101	0101	0102	0202	0102	0102	0102	0205	0102	0103	0102	0202	0303	0202	0000	0101	0000	0202	0101	0202	0101	0202	0202	0303	0202	0000	0303	0000	0103	0202	0000	0202	0102	0101	0101	0000	0202	0101	0101	0202	0101	0203	0303	0101	0202	0102	0000	0102	0101	0101	0102	0102	0101	0000	0202	0101	0204	0101	0107	0102	0101	0101	0202	0203	0000	0303
Dvex145,	0203	0101	0000	0101	0000	0202	0102	0101	0103	0303	0202	0102	0000	0404	0303	0202	0202	0101	0102	0202	0101	0102	0203	0101	0203	0101	0102	0102	0000	0101	0102	0000	0101	0202	0202	0303	0000	0203	0101	0101	0202	0202	0203	0202	0000	0202	0000	0101	0303	0202	0404	0102	0202	0102	0101	0000	0505	0101	0101	0202	0102	0102	0202	0102	0101	0202	0103	0102	0000	0303	0101	0202	0102	0202	0303	0101	0202	0202	0101	0204	0101	0102	0101	0202	0102	0101	0101	0505	0202	0101	0203	0303	0101	0000	0203	0102	0101	0102	0202	0000	0101	0102	0101	0102	0101	0103	0000	0102	0102	0102	0303	0405	0101	0202	0202	0102	0303	0101	0102	0101	0101	0102	0102	0404	0202	0101	0101	0101	0202	0101	0102	0203	0101	0101	0101	0303	0202	0202	0101	0304	0101	0202	0102	0202	0101	0103	0202	0101	0102	0202	0303	0202	0202	0101	0102	0000	0102	0103	0202	0103	0202	0000	0303	0101	0202	0102	0101	0202	0202	0000	0101	0202	0102	0102	0101	0202	0101	0202	0102	0202	0103	0505	0203	0303	0101	0202	0101	0103	0000	0102	0000	0101	0000	0102	0202	0000	0103	0101	0101	0101	0707	0202	0000	0101	0202	0000	0203	0202	0102	0203	0203	0202	0202	0102	0101	0101	0202	0202	0102	0101	0202	0202	0202	0203	0202	0202	0101	0101	0102	0103	0101	0202	0101	0103	0101	0000	0101	0101	0101	0202	0102	0102	0000	0000	0101	0202	0103	0102	0101	0303	0202	0202	0101	0102	0303	0202	0203	0102	0202	0304	0000	0204	0000	0202	0303	0101	0303	0000	0000	0404	0000	0202	0000	0202	0000	0102	0202	0107	0203	0202	0202	0105	0404	0000	0104	0304	0103	0204	0303	0102	0101	0000	0101	0102	0102	0303	0202	0101	0102	0101	0102	0102	0202	0102	0102	0101	0202	0303	0101	0000	0202	0000	0202	0203	0202	0101	0101	0203	0000	0103	0202	0101	0202	0102	0202	0101	0102	0202	0102	0000	0303	0102	0101	0102	0202	0101	0101	0101	0303	0000	0101	0202	0204	0103	0103	0202	0202	0202	0101	0202	0103	0505	0202	0102	0202	0404	0103	0103	0102	0202	0102	0102	0102	0202	0102	0202	0101	0202	0202	0000	0202	0202	0202	0304	0101	0205	0101	0202	0102	0101	0202	0202	0202	0101	0204	0101	0000	0202	0102	0000	0202	0202	0506	0202	0101	0101	0304	0202	0202	0203	0101	0202	0103	0000	0104	0202	0202	0101	0101	0203	0101	0000	0203	0202	0202	0103	0203	0101	0202	0000	0202	0102	0101	0101	0202	0404	0202	0203	0000	0202	0101	0303	0102	0101	0404	0000	0202	0202	0202	0101	0000	0203	0102	0000	0101	0303	0303	0101	0202	0101	0103	0101	0102	0102	0405	0202	0202	0102	0202	0206	0202	0101	0000	0000	0405	0202	0202	0203	0203	0404	0102	0000	0000	0102	0202	0202	0101	0101	0202	0101	0101	0101	0102	0103	0102	0103	0202	0102	0101	0101	0202	0202	0101	0202	0102	0101	0102	0102	0000	0101	0101	0202	0202	0101	0101	0000	0101	0304	0103	0202	0202	0202	0303	0101	0102	0102	0101	0101	0101	0101	0102	0000	0506	0304	0203	0101	0101	0102	0000	0101	0202	0202	0101	0102	0304	0101	0202	0101	0202	0101	0202	0101	0203	0102	0304	0101	0102	0101	0102	0101	0202	0102	0000	0101	0101	0000	0101	0102	0101	0102	0102	0202	0102	0202	0102	0202	0304	0102	0102	0105	0303	0203	0202	0202	0000	0202	0000	0000	0101	0101	0101	0000	0102	0101	0103	0202	0101	0102	0101	0202	0202	0103	0404	0101	0202	0103	0000	0101	0000	0303	0102	0101	0102	0202	0303	0204	0000	0101	0102	0000	0101	0102	0101	0101	0303	0102	0000	0000	0303	0101	0202	0101	0103	0101	0000	0202	0202	0101	0303	0000	0202	0203	0204	0303	0404	0203	0202	0203	0101	0101	0101	0102	0103	0101	0203	0101	0101	0102	0102	0000	0203	0101	0103	0205	0102	0505	0000	0101	0101	0202	0202	0101	0202	0101	0000	0202	0103	0102	0101	0101	0101	0303	0303	0203	0203	0202	0203	0101	0101	0000	0202	0102	0102	0102	0202	0202	0102	0000	0103	0202	0202	0102	0202	0103	0104	0205	0000	0101	0102	0303	0102	0202	0000	0203	0202	0202	0202	0101	0000	0202	0000	0102	0102	0404	0101	0000	0202	0101	0303	0102	0101	0101	0101	0304	0303	0404	0102	0104	0102	0204	0202	0202	0101	0102	0101	0101	0102	0202	0000	0000	0000	0202	0202	0102	0101	0102	0101	0101	0000	0303	0000	0101	0202	0101	0202	0101	0101	0202	0202	0203	0102	0101	0101	0102	0202	0102	0101	0202	0202	0101	0202	0101	0102	0202	0202	0303	0101	0102	0103	0202	0102	0202	0202	0202	0202	0104	0101	0101	0203	0202	0102	0000	0101	0202	0102	0000	0103	0102	0202	0000	0000	0101	0202	0202	0102	0000	0102	0103	0101	0104	0101	0202	0202	0202	0405	0202	0203	0000	0101	0000	0102	0203	0103	0103	0202	0101	0102	0303	0202	0202	0102	0101	0102	0202	0303	0000	0202	0203	0102	0202	0102	0101	0102	0101	0404	0104	0101	0000	0101	0101	0202	0101	0202	0102	0202	0202	0202	0202	0000	0101	0102	0303	0202	0202	0303	0101	0103	0102	0102	0202	0102	0000	0101	0202	0202	0102	0103	0102	0202	0303	0202	0102	0202	0303	0102	0101	0000	0101	0202	0203	0202	0101	0101	0202	0202	0000	0101	0202	0101	0101	0505	0000	0101	0204	0000	0000	0000	0101	0102	0101	0202	0103	0101	0102	0101	0202	0303	0102	0202	0101	0101	0304	0202	0303	0202	0202	0202	0101	0101	0303	0101	0101	0405	0202	0204	0102	0102	0202	0303	0101	0101	0202	0202	0303	0202	0101	0304	0202	0304	0000	0101	0102	0303	0000	0101	0101	0202	0101	0202	0102	0000	0101	0202	0101	0202	0101	0101	0101	0000	0000	0202	0102	0000	0303	0202	0303	0404	0102	0000	0102	0101	0103	0103	0103	0202	0104	0101	0101	0404	0000	0000	0101	0202	0303	0000	0202	0102	0303	0000	0102	0000	0103	0102	0102	0101	0303	0102	0202	0103	0101	0202	0202	0101	0000	0505	0102	0101	0102	0202	0101	0203	0103	0102	0101	0202	0205	0102	0102	0101	0101	0303	0102	0101	0203	0202	0101	0202	0101	0000	0202	0204	0202	0101	0102	0101	0203	0101	0101	0202	0202	0102	0103	0203	0101	0101	0101	0202	0303	0102	0101	0203	0202	0000	0303	0103	0202	0202	0101	0000	0102	0202	0101	0101	0102	0204	0405	0404	0202	0202	0103	0304	0101	0101	0203	0405	0202	0303	0202	0102	0102	0000	0101	0101	0101	0101	0101	0000	0101	0102	0104	0102	0303	0101	0202	0101	0000	0000	0102	0202	0101	0203	0101	0101	0102	0204	0204	0202	0102	0202	0102	0202	0202	0103	0303	0101	0202	0101	0101	0101	0101	0102	0202	0000	0202	0203	0102	0103	0101	0102	0202	0606	0202	0102	0202	0303	0101	0203	0203	0202	0303	0404	0102	0202	0202	0202	0202	0303	0102	0101	0102	0101	0101	0102	0101	0102	0101	0101	0104	0000	0101	0202	0304	0202	0101	0101	0203	0101	0101	0101	0101	0101	0404	0101	0303	0304	0204	0101	0202	0102	0203	0103	0101	0102	0203	0303	0102	0202	0304	0407	0102	0102	0202	0102	0101	0303	0101	0102	0000	0101	0202	0102	0203	0304	0102	0202	0303	0202	0202	0303	0101	0306	0000	0404	0101	0205	0202	0102	0102	0303	0000	0202	0203	0101	0202	0202	0405	0101	0103	0103	0101	0203	0203	0101	0303	0103	0202	0101	0103	0101	0101	0000	0102	0101	0303	0203	0101	0103	0203	0101	0102	0202	0101	0102	0101	0202	0303	0202	0202	0102	0202	0203	0202	0202	0101	0102	0101	0000	0202	0103	0105	0202	0404	0305	0102	0203	0203	0303	0000	0102	0204	0101	0103	0101	0205	0101	0102	0000	0203	0101	0102	0101	0102	0303	0102	0202	0102	0102	0103	0101	0102	0101	0404	0202	0101	0000	0202	0102	0203	0202	0102	0202	0102	0102	0102	0101	0202	0202	0102	0102	0203	0102	0101	0103	0104	0303	0104	0101	0103	0202	0101	0101	0103	0103	0404	0103	0202	0101	0000	0303	0404	0607	0101	0303	0202	0101	0303	0202	0202	0101	0104	0202	0101	0101	0101	0303	0102	0000	0202	0101	0000	0202	0000	0202	0101	0202	0101	0405	0101	0404	0101	0202	0202	0102	0304	0202	0202	0101	0000	0101	0102	0102	0303	0202	0304	0202	0102	0104	0303	0305	0000	0101	0101	0202	0303	0000	0101	0202	0103	0202	0203	0101	0101	0202	0101	0103	0000	0101	0101	0303	0101	0202	0202	0000	0000	0202	0101	0202	0204	0404	0102	0101	0102	0103	0101	0202	0104	0202	0404	0202	0404	0304	0102	0101	0103	0202	0000	0103	0303	0101	0202	0507	0104	0203	0202	0303	0103	0102	0102	0000	0202	0203	0101	0303	0404	0104	0101	0203	0303	0101	0202	0303	0102	0102	0101	0405	0102	0202	0000	0101	0202	0203	0102	0202	0103	0101	0000	0000	0000	0101	0303	0202	0000	0202	0202	0203	0000	0000	0000	0203	0404	0102	0202	0101	0202	0202	0101	0406	0303	0101	0102	0202	0102	0203	0202	0102	0202	0404	0101	0000	0303	0102	0000	0102	0202	0101	0101	0204	0102	0202	0203	0202	0202	0101	0000	0202	0202	0404	0101	0202	0101	0103	0202	0202	0102	0101	0102	0102	0102	0506	0103	0000	0101	0101	0103	0102	0202	0203	0101	0203	0202	0101	0202	0102	0101	0101	0102	0303	0202	0202	0203	0203	0102	0102	0303	0000	0102	0203	0101	0202	0103	0202	0101	0102	0000	0203	0103	0000	0104	0102	0202	0202	0203	0102	0102	0202	0101	0000	0202	0202	0101	0202	0202	0304	0202	0102	0202	0102	0102	0000	0202	0202	0000	0101	0202	0101	0101	0202	0203	0405	0101	0000	0202	0202	0102	0101	0303	0202	0102	0202	0202	0202	0102	0102	0203	0404	0102	0303	0101	0404	0202	0303	0303	0202	0102	0101	0103	0101	0000	0101	0101	0203	0101	0102	0202	0102	0203	0101	0202	0203	0102	0304	0000	0203	0103	0000	0101	0000	0102	0102	0202	0101	0203	0102	0101	0101	0102	0404	0102	0102	0202	0102	0101	0202	0101	0202	0101	0206	0202	0101	0202	0505	0000	0303	0304	0103	0101	0202	0000	0102	0101	0202	0202	0303	0202	0202	0101	0204	0101	0202	0101	0101	0102	0202	0203	0101	0304	0101	0202	0000	0102	0000	0202	0202	0000	0000	0000	0202	0102	0101	0202	0101	0101	0303	0203	0202	0404	0102	0202	0202	0000	0102	0101	0101	0000	0103	0102	0202	0202	0000	0202	0000	0101	0103	0101	0101	0204	0303	0101	0000	0303	0102	0303	0203	0103	0000	0102	0404	0103	0202	0202	0101	0101	0101	0203	0202	0101	0202	0303	0203	0102	0102	0204	0103	0101	0101	0203	0202	0101	0101	0101	0104	0102	0102	0203	0202	0101	0202	0202	0303	0202	0102	0303	0102	0101	0203	0101	0101	0203	0303	0101	0000	0104	0101	0202	0101	0102	0202	0101	0102	0000	0102	0303	0101	0101	0101	0202	0102	0203	0000	0000	0101	0102	0202	0101	0101	0103	0101	0000	0000	0102	0202	0000	0202	0304	0101	0202	0101	0202	0202	0202	0203	0102	0202	0101	0202	0102	0000	0101	0303	0102	0102	0000	0303	0101	0101	0103	0104	0204	0101	0102	0202	0101	0101	0101	0202	0000	0202	0202	0101	0102	0202	0202	0101	0203	0000	0000	0203	0102	0202	0203	0204	0303	0101	0000	0202	0202	0101	0101	0101	0101	0404	0101	0404	0105	0101	0101	0203	0303	0101	0102	0000	0202	0106	0203	0202	0203	0101	0202	0000	0101	0000	0101	0101	0202	0203	0102	0101	0203	0000	0202	0203	0303	0202	0101	0202	0202	0202	0101	0101	0000	0101	0101	0202	0000	0101	0101	0000	0202	0101	0102	0303	0202	0202	0101	0101	0102	0102	0202	0505	0101	0102	0202	0202	0202	0103	0101	0102	0202	0202	0000	0101	0202	0102	0000	0102	0101	0404	0102	0202	0101	0000	0103	0303	0203	0102	0102	0000	0102	0202	0101	0101	0303	0202	0202	0304	0102	0202	0101	0202	0304	0000	0102	0202	0105	0202	0102	0103	0101	0102	0102	0202	0303	0202	0000	0203	0304	0101	0101	0101	0202	0000	0102	0103	0102	0101	0101	0102	0000	0101	0202	0303	0102	0102	0101	0000	0101	0102	0101	0000	0101	0202	0101	0101	0303	0101	0202	0303	0202	0101	0102	0202	0204	0303	0303	0202	0202	0202	0202	0102	0101	0202	0303	0202	0000	0101	0102	0303	0102	0103	0203	0101	0202	0000	0101	0303	0101	0102	0202	0101	0202	0102	0303	0202	0202	0203	0303	0202	0202	0000	0202	0101	0204	0102	0303	0303	0103	0000	0202	0102	0202	0102	0102	0102	0102	0102	0101	0303	0202	0203	0102	0000	0101	0303	0202	0000	0102	0101	0202	0202	0101	0102	0103	0304	0202	0303	0202	0203	0102	0000	0202	0202	0103	0101	0103	0204	0203	0101	0203	0202	0303	0202	0101	0202	0000	0102	0505	0202	0202	0102	0102	0202	0102	0202	0101	0202	0101	0101	0102	0102	0102	0202	0101	0102	0303	0303	0102	0202	0202	0101	0303	0203	0000	0404	0102	0202	0202	0101	0202	0000	0102	0103	0000	0202	0000	0101	0101	0102	0202	0000	0000	0103	0303	0303	0202	0303	0202	0102	0101	0405	0103	0101	0101	0202	0303	0202	0101	0202	0202	0101	0000	0404	0202	0404	0202	0101	0202	0101	0202	0202	0101	0303	0404	0303	0103	0102	0101	0202	0102	0102	0303	0202	0102	0101	0101	0103	0000	0202	0203	0303	0103	0102	0102	0000	0202	0000	0101	0303	0101	0101	0000	0000	0202	0303	0404	0202	0000	0101	0202	0000	0102	0101	0202	0101	0101	0102	0000	0202	0304	0103	0101	0101	0101	0000	0000	0103	0303	0202	0404	0505	0303	0102	0102	0202	0102	0101	0202	0101	0101	0101	0101	0202	0202	0202	0202	0202	0305	0102	0101	0203	0000	0101	0202	0102	0103	0202	0101	0303	0103	0101	0305	0303	0000	0202	0101	0202	0101	0202	0202	0101	0203	0404	0203	0202	0102	0101	0101	0202	0303	0303	0404	0101	0303	0102	0202	0102	0101	0102	0000	0101	0202	0202	0101	0203	0000	0202	0202	0203	0103	0101	0202	0102	0000	0202	0103	0202	0102	0202	0101	0304	0202	0203	0000	0101	0102	0303	0102	0202	0202	0202	0103	0101	0000	0102	0000	0103	0102	0000	0000	0202	0202	0202	0202	0202	0202	0303	0102	0103	0101	0103	0202	0202	0102	0101	0303	0202	0304	0101	0202	0000	0202	0102	0405	0101	0305	0000	0103	0202	0102	0204	0202	0101	0102	0203	0102	0202	0101	0202	0203	0000	0202	0000	0103	0507	0102	0104	0606	0101	0404	0000	0101	0101	0303	0506	0102	0204	0202	0000	0102	0304	0101	0203	0101	0000	0303	0101	0000	0000	0202	0203	0104	0202	0101	0303	0000	0102	0000	0405	0101	0102	0102	0303	0202	0202	0101	0203	0103	0303	0303	0306	0202	0102	0102	0101	0305	0305	0202	0102	0000	0000	0101	0000	0204	0203	0202	0202	0303	0202	0202	0105	0105	0202	0202	0303	0202	0107	0102	0101	0103	0000	0000	0202	0102	0103	0101	0202	0104	0202	0000	0103	0303	0202	0101	0101	0103	0202	0102	0101	0000	0000	0000	0202	0202	0000	0305	0101	0404	0303	0202	0000	0102	0101	0101	0102	0101	0202	0102	0000	0101	0405	0102	0303	0102	0102	0101	0000	0000	0102	0202	0202	0101	0202	0103	0202	0202	0103	0000	0202	0303	0303	0203	0203	0304	0102	0101	0102	0000	0000	0202	0101	0102	0000	0101	0101	0000	0202	0202	0102	0101	0101	0102	0102	0202	0202	0102	0404	0202	0202	0101	0000	0000	0101	0101	0102	0202	0000	0000	0000
Dvex147,	0204	0101	0000	0101	0101	0202	0102	0102	0303	0303	0102	0102	0304	0104	0303	0103	0202	0101	0101	0202	0101	0102	0202	0103	0303	0204	0202	0203	0203	0101	0101	0102	0101	0202	0203	0303	0101	0103	0203	0101	0203	0202	0303	0202	0101	0102	0404	0101	0303	0202	0404	0202	0202	0101	0202	0202	0000	0102	0202	0202	0202	0102	0202	0101	0202	0202	0303	0102	0000	0102	0101	0202	0202	0202	0303	0102	0202	0102	0101	0404	0101	0102	0102	0102	0102	0102	0101	0305	0102	0102	0303	0303	0000	0303	0103	0202	0101	0102	0101	0202	0102	0101	0102	0102	0202	0303	0202	0000	0203	0102	0303	0404	0101	0102	0101	0202	0303	0102	0101	0101	0101	0202	0202	0204	0202	0101	0101	0101	0303	0202	0202	0000	0101	0101	0101	0202	0102	0202	0101	0303	0101	0202	0102	0202	0101	0102	0202	0203	0101	0202	0103	0202	0103	0101	0202	0000	0101	0203	0202	0304	0202	0404	0303	0000	0102	0103	0101	0202	0101	0101	0101	0202	0203	0102	0101	0202	0104	0202	0101	0202	0203	0505	0203	0303	0101	0000	0101	0103	0102	0101	0202	0101	0101	0102	0202	0202	0103	0101	0101	0101	0107	0202	0102	0101	0102	0202	0103	0202	0102	0202	0404	0202	0202	0202	0101	0101	0202	0303	0102	0101	0202	0202	0202	0303	0203	0102	0102	0101	0202	0102	0000	0203	0202	0103	0102	0202	0101	0102	0203	0204	0102	0102	0101	0303	0101	0202	0101	0102	0101	0203	0202	0202	0102	0102	0303	0101	0303	0101	0202	0102	0101	0104	0101	0000	0000	0101	0303	0000	0101	0304	0101	0102	0101	0203	0000	0202	0102	0105	0203	0202	0202	0101	0101	0101	0203	0101	0103	0203	0303	0101	0101	0101	0101	0101	0102	0303	0202	0101	0202	0101	0103	0101	0103	0102	0305	0101	0202	0303	0101	0000	0102	0404	0202	0000	0202	0404	0000	0101	0303	0103	0202	0102	0202	0202	0202	0103	0101	0101	0101	0101	0203	0303	0101	0102	0101	0102	0202	0104	0202	0102	0101	0202	0303	0303	0103	0102	0102	0104	0101	0202	0101	0404	0202	0202	0203	0404	0202	0102	0102	0202	0101	0102	0101	0202	0202	0103	0102	0102	0202	0202	0102	0202	0202	0404	0303	0105	0101	0202	0000	0202	0101	0202	0202	0103	0204	0101	0203	0102	0202	0101	0202	0103	0106	0101	0101	0101	0303	0000	0101	0202	0103	0102	0101	0101	0303	0202	0202	0000	0101	0000	0203	0303	0202	0202	0202	0203	0101	0101	0204	0000	0102	0303	0101	0101	0202	0404	0204	0303	0202	0202	0101	0103	0202	0202	0303	0202	0102	0202	0303	0103	0203	0303	0103	0101	0101	0101	0103	0101	0102	0202	0202	0202	0202	0101	0303	0202	0202	0202	0101	0103	0202	0102	0202	0202	0405	0102	0000	0303	0102	0204	0000	0101	0102	0202	0102	0202	0101	0102	0000	0304	0101	0101	0202	0203	0205	0202	0202	0104	0102	0101	0202	0102	0101	0202	0101	0102	0202	0303	0202	0101	0101	0202	0202	0102	0000	0404	0101	0303	0203	0102	0202	0203	0404	0101	0102	0000	0101	0103	0101	0304	0303	0103	0606	0103	0103	0101	0101	0102	0102	0303	0202	0202	0101	0202	0105	0101	0000	0102	0101	0101	0202	0000	0103	0000	0000	0202	0202	0102	0101	0101	0202	0202	0000	0101	0102	0101	0101	0202	0101	0202	0101	0303	0101	0101	0103	0000	0304	0102	0202	0102	0303	0303	0202	0102	0202	0202	0000	0202	0101	0000	0101	0303	0102	0104	0202	0102	0101	0101	0000	0202	0202	0303	0404	0101	0101	0202	0000	0101	0202	0000	0102	0101	0202	0202	0303	0103	0101	0101	0202	0101	0101	0202	0102	0101	0303	0101	0202	0202	0303	0101	0102	0101	0103	0101	0303	0202	0202	0202	0303	0203	0202	0203	0404	0303	0101	0102	0203	0102	0101	0101	0000	0202	0203	0101	0202	0101	0202	0202	0102	0101	0101	0101	0101	0305	0202	0105	0101	0102	0101	0101	0202	0101	0202	0101	0202	0202	0102	0102	0101	0202	0101	0202	0303	0103	0303	0203	0203	0102	0101	0104	0101	0101	0202	0203	0102	0202	0203	0103	0101	0202	0202	0102	0000	0203	0104	0202	0203	0103	0202	0102	0101	0204	0202	0104	0202	0202	0202	0102	0404	0203	0202	0202	0102	0404	0000	0202	0101	0101	0303	0101	0102	0303	0101	0303	0303	0404	0202	0202	0202	0102	0204	0202	0102	0101	0101	0101	0102	0202	0000	0103	0303	0202	0101	0101	0103	0202	0202	0101	0000	0000	0104	0101	0202	0202	0202	0101	0000	0202	0202	0303	0202	0202	0101	0101	0202	0101	0101	0202	0101	0101	0202	0101	0102	0101	0202	0303	0101	0102	0103	0202	0101	0202	0202	0102	0202	0404	0000	0101	0204	0000	0101	0102	0000	0202	0103	0202	0203	0101	0202	0101	0407	0202	0202	0202	0202	0204	0102	0101	0101	0404	0000	0202	0206	0202	0505	0202	0101	0202	0101	0000	0101	0203	0101	0101	0202	0101	0202	0303	0102	0102	0102	0102	0102	0102	0304	0102	0203	0203	0102	0202	0101	0102	0101	0101	0404	0203	0000	0202	0101	0000	0202	0101	0202	0202	0202	0202	0102	0202	0202	0101	0202	0303	0102	0202	0103	0101	0102	0202	0102	0101	0102	0304	0103	0102	0000	0202	0103	0101	0202	0303	0202	0202	0303	0303	0101	0101	0303	0101	0202	0303	0102	0103	0101	0202	0102	0202	0202	0102	0101	0101	0105	0303	0103	0404	0103	0204	0000	0103	0101	0102	0202	0303	0102	0202	0101	0202	0000	0101	0101	0101	0202	0103	0102	0303	0103	0202	0202	0101	0106	0303	0101	0303	0202	0203	0303	0103	0101	0101	0303	0102	0101	0202	0202	0203	0101	0101	0000	0102	0304	0107	0101	0101	0303	0102	0101	0101	0202	0101	0202	0104	0101	0102	0000	0101	0202	0000	0104	0101	0000	0101	0101	0102	0202	0303	0202	0303	0000	0202	0505	0101	0101	0303	0202	0102	0202	0101	0102	0101	0404	0101	0106	0101	0202	0303	0103	0303	0104	0303	0202	0202	0303	0103	0101	0102	0202	0303	0102	0102	0101	0204	0202	0202	0303	0101	0506	0102	0102	0102	0204	0101	0102	0303	0202	0102	0202	0203	0102	0202	0102	0101	0303	0102	0103	0103	0303	0101	0202	0000	0101	0202	0404	0202	0101	0102	0101	0203	0102	0101	0202	0202	0202	0101	0202	0000	0101	0404	0202	0303	0101	0101	0203	0202	0303	0303	0101	0202	0202	0102	0607	0202	0202	0102	0101	0202	0101	0404	0101	0202	0101	0104	0204	0304	0101	0102	0204	0202	0303	0202	0101	0102	0102	0103	0101	0102	0101	0000	0202	0102	0101	0000	0202	0303	0101	0202	0101	0000	0202	0202	0101	0101	0103	0205	0101	0102	0404	0304	0202	0202	0202	0101	0202	0000	0102	0202	0101	0102	0101	0101	0101	0101	0202	0101	0404	0202	0202	0101	0103	0101	0202	0101	0106	0102	0102	0102	0303	0102	0203	0203	0202	0103	0204	0202	0102	0202	0102	0102	0404	0102	0102	0202	0102	0101	0102	0101	0202	0102	0102	0404	0404	0101	0202	0104	0202	0101	0102	0101	0101	0101	0101	0101	0101	0404	0202	0303	0105	0404	0304	0202	0202	0202	0103	0202	0101	0202	0203	0102	0202	0304	0606	0101	0202	0202	0101	0101	0303	0000	0202	0101	0101	0104	0202	0202	0404	0203	0202	0303	0202	0102	0303	0101	0406	0202	0000	0101	0505	0303	0101	0102	0303	0202	0102	0104	0101	0203	0202	0505	0000	0303	0303	0202	0303	0102	0202	0303	0103	0202	0101	0103	0101	0101	0000	0102	0102	0303	0202	0101	0203	0104	0101	0101	0202	0101	0202	0202	0202	0303	0102	0102	0202	0202	0103	0101	0202	0000	0102	0101	0000	0202	0202	0205	0102	0101	0303	0102	0203	0202	0303	0000	0102	0203	0101	0101	0000	0505	0102	0101	0102	0103	0101	0101	0102	0102	0303	0102	0101	0202	0102	0202	0103	0202	0202	0102	0202	0101	0202	0202	0000	0303	0202	0102	0202	0101	0202	0102	0202	0202	0202	0102	0202	0202	0102	0000	0103	0105	0101	0404	0101	0202	0202	0101	0101	0303	0303	0204	0101	0000	0101	0202	0303	0404	0606	0202	0303	0102	0101	0000	0102	0102	0101	0304	0202	0101	0308	0101	0101	0202	0203	0202	0101	0101	0102	0202	0202	0101	0202	0101	0103	0101	0303	0101	0202	0202	0102	0103	0102	0102	0102	0101	0101	0202	0202	0000	0202	0304	0202	0102	0104	0102	0404	0101	0102	0303	0202	0303	0000	0101	0102	0103	0202	0203	0202	0101	0202	0101	0101	0102	0203	0101	0101	0104	0202	0202	0203	0101	0202	0101	0000	0404	0404	0202	0101	0101	0202	0101	0204	0404	0102	0404	0202	0203	0303	0102	0101	0103	0202	0000	0000	0303	0203	0202	0202	0404	0204	0102	0303	0102	0102	0202	0304	0102	0202	0101	0303	0404	0101	0101	0303	0303	0101	0102	0000	0203	0102	0202	0505	0101	0000	0303	0101	0202	0203	0202	0202	0304	0101	0101	0202	0202	0102	0303	0202	0101	0103	0102	0103	0505	0101	0202	0303	0404	0101	0202	0101	0202	0202	0102	0203	0203	0101	0202	0202	0101	0303	0202	0204	0303	0607	0102	0202	0303	0101	0202	0102	0202	0202	0303	0202	0102	0204	0505	0202	0505	0101	0101	0202	0000	0303	0101	0202	0102	0303	0203	0101	0202	0000	0101	0103	0101	0303	0101	0101	0101	0000	0203	0103	0202	0102	0202	0202	0202	0101	0202	0202	0103	0101	0202	0303	0202	0202	0103	0303	0101	0101	0303	0101	0101	0202	0101	0204	0101	0203	0101	0202	0101	0303	0202	0303	0103	0202	0202	0202	0303	0101	0202	0202	0101	0101	0202	0102	0101	0202	0303	0404	0202	0102	0000	0202	0202	0102	0202	0202	0102	0101	0102	0103	0404	0202	0202	0404	0101	0000	0102	0202	0203	0303	0303	0202	0102	0202	0202	0101	0102	0202	0101	0101	0202	0203	0000	0000	0202	0303	0303	0202	0000	0101	0304	0102	0101	0103	0102	0103	0101	0101	0202	0101	0303	0101	0101	0203	0103	0404	0303	0303	0203	0101	0102	0102	0000	0102	0202	0000	0303	0102	0102	0101	0000	0000	0102	0202	0202	0101	0101	0202	0104	0102	0101	0206	0202	0101	0202	0505	0303	0303	0202	0304	0101	0101	0202	0202	0101	0202	0202	0303	0202	0202	0102	0202	0101	0202	0101	0101	0202	0202	0303	0101	0205	0102	0202	0101	0101	0303	0101	0202	0202	0102	0102	0202	0101	0101	0102	0202	0101	0203	0103	0202	0000	0101	0101	0202	0000	0202	0101	0404	0101	0303	0101	0102	0202	0101	0202	0202	0101	0101	0101	0101	0404	0000	0101	0101	0202	0101	0303	0303	0102	0101	0202	0404	0102	0202	0102	0202	0101	0101	0202	0102	0101	0203	0303	0202	0202	0202	0203	0101	0102	0202	0102	0202	0101	0202	0101	0103	0101	0101	0303	0202	0101	0202	0202	0303	0202	0101	0303	0202	0102	0101	0202	0102	0303	0303	0101	0101	0104	0102	0202	0101	0202	0202	0101	0101	0303	0202	0303	0102	0102	0101	0102	0101	0203	0202	0101	0101	0101	0102	0101	0000	0303	0101	0101	0101	0202	0101	0102	0202	0303	0101	0102	0102	0202	0203	0202	0303	0405	0101	0103	0202	0202	0202	0000	0305	0101	0202	0101	0101	0202	0101	0303	0101	0404	0101	0202	0202	0102	0101	0000	0202	0202	0202	0202	0101	0102	0202	0000	0101	0202	0000	0202	0303	0103	0202	0203	0303	0103	0101	0101	0000	0202	0101	0102	0101	0101	0104	0101	0104	0505	0101	0202	0203	0404	0101	0101	0202	0202	0000	0303	0202	0404	0000	0202	0000	0101	0101	0101	0303	0204	0303	0101	0101	0202	0101	0202	0303	0303	0202	0101	0103	0000	0202	0202	0101	0404	0101	0101	0102	0102	0101	0101	0101	0202	0101	0101	0303	0202	0101	0202	0101	0102	0202	0202	0404	0101	0102	0202	0303	0000	0103	0101	0101	0202	0202	0404	0101	0103	0103	0202	0202	0101	0404	0202	0202	0102	0101	0101	0102	0102	0101	0102	0202	0202	0202	0101	0101	0303	0202	0202	0304	0404	0102	0101	0000	0103	0101	0202	0202	0404	0202	0202	0103	0101	0101	0102	0202	0303	0000	0000	0102	0404	0101	0101	0101	0203	0102	0102	0303	0101	0101	0101	0102	0105	0101	0202	0202	0102	0102	0202	0000	0101	0102	0101	0000	0101	0205	0101	0203	0103	0202	0202	0303	0202	0101	0102	0202	0202	0202	0303	0102	0202	0202	0202	0104	0101	0101	0303	0101	0101	0101	0303	0303	0102	0304	0303	0101	0204	0203	0101	0202	0103	0101	0000	0101	0202	0202	0000	0202	0102	0203	0303	0202	0102	0000	0102	0102	0303	0203	0303	0204	0203	0101	0202	0202	0202	0203	0101	0202	0101	0101	0101	0203	0203	0204	0101	0101	0101	0303	0202	0303	0103	0202	0202	0000	0101	0203	0101	0404	0202	0103	0202	0102	0203	0101	0202	0000	0103	0102	0203	0405	0303	0101	0202	0102	0103	0202	0101	0103	0202	0202	0101	0202	0102	0102	0101	0102	0102	0202	0101	0103	0101	0101	0101	0101	0102	0101	0101	0202	0303	0303	0304	0202	0000	0101	0303	0101	0404	0303	0202	0202	0202	0102	0202	0202	0202	0103	0102	0202	0404	0101	0102	0101	0202	0202	0303	0103	0303	0303	0202	0202	0102	0101	0101	0104	0101	0101	0101	0102	0303	0101	0101	0202	0202	0101	0101	0404	0101	0104	0202	0101	0202	0102	0202	0202	0101	0303	0000	0202	0101	0102	0101	0202	0202	0303	0303	0202	0101	0000	0000	0303	0606	0202	0102	0101	0203	0102	0202	0101	0202	0303	0101	0203	0101	0202	0505	0101	0202	0303	0104	0202	0101	0101	0202	0606	0102	0101	0202	0102	0101	0101	0101	0202	0104	0303	0101	0101	0101	0303	0000	0303	0303	0101	0000	0405	0303	0202	0101	0202	0102	0102	0203	0202	0101	0102	0101	0202	0202	0202	0102	0202	0303	0202	0101	0000	0101	0101	0202	0104	0103	0202	0101	0303	0103	0101	0303	0303	0000	0102	0101	0101	0101	0102	0202	0101	0202	0404	0203	0202	0202	0101	0101	0202	0103	0303	0104	0303	0203	0202	0202	0102	0101	0101	0102	0101	0202	0202	0101	0202	0404	0202	0202	0101	0304	0101	0202	0202	0101	0202	0103	0202	0101	0202	0101	0103	0101	0204	0404	0202	0202	0303	0202	0102	0102	0202	0101	0101	0202	0202	0305	0102	0102	0102	0304	0102	0202	0000	0101	0203	0101	0303	0202	0000	0101	0104	0102	0101	0101	0000	0000	0202	0404	0101	0202	0000	0101	0102	0404	0101	0305	0202	0101	0203	0101	0101	0203	0101	0202	0303	0202	0202	0101	0202	0103	0000	0202	0303	0304	0507	0102	0303	0306	0101	0303	0101	0101	0101	0101	0206	0102	0202	0202	0000	0202	0000	0202	0203	0000	0506	0303	0202	0606	0103	0102	0101	0404	0102	0101	0303	0000	0202	0000	0404	0101	0101	0101	0303	0101	0202	0101	0102	0203	0102	0203	0206	0102	0202	0202	0101	0306	0304	0202	0101	0202	0202	0000	0203	0404	0203	0102	0101	0000	0202	0202	0505	0205	0202	0202	0104	0202	0000	0202	0101	0102	0103	0102	0102	0102	0101	0202	0000	0102	0102	0202	0303	0303	0202	0101	0102	0303	0202	0101	0202	0101	0102	0404	0202	0202	0101	0103	0000	0404	0303	0202	0305	0101	0101	0101	0102	0101	0202	0102	0101	0202	0205	0101	0203	0102	0000	0102	0101	0202	0102	0000	0202	0102	0101	0102	0000	0202	0303	0000	0303	0303	0202	0303	0304	0404	0202	0101	0000	0101	0303	0202	0102	0102	0202	0101	0303	0305	0102	0303	0103	0202	0101	0202	0101	0202	0202	0101	0404	0203	0102	0000	0101	0101	0101	0101	0101	0202	0203	0101	0203
Dvex149,	0204	0101	0505	0101	0102	0202	0101	0101	0000	0103	0202	0202	0404	0104	0304	0101	0202	0101	0202	0202	0101	0102	0303	0303	0303	0101	0202	0202	0303	0101	0000	0101	0101	0000	0102	0303	0101	0103	0000	0000	0102	0102	0303	0202	0000	0102	0000	0203	0303	0102	0405	0202	0202	0102	0000	0000	0505	0101	0000	0202	0102	0101	0102	0101	0203	0202	0203	0202	0101	0102	0101	0202	0202	0202	0303	0101	0202	0202	0000	0404	0101	0102	0303	0202	0202	0101	0101	0405	0202	0101	0303	0303	0101	0303	0101	0101	0101	0101	0202	0000	0202	0101	0102	0101	0202	0101	0000	0000	0202	0102	0203	0405	0102	0202	0202	0202	0000	0101	0101	0000	0103	0202	0101	0404	0000	0102	0102	0101	0303	0202	0102	0303	0101	0102	0102	0203	0202	0202	0101	0303	0101	0202	0202	0102	0101	0203	0202	0101	0202	0202	0404	0203	0202	0101	0202	0102	0101	0102	0000	0304	0202	0204	0303	0102	0202	0103	0101	0202	0202	0202	0101	0203	0203	0101	0000	0102	0101	0202	0202	0202	0103	0505	0404	0103	0101	0101	0103	0103	0102	0101	0101	0102	0101	0102	0203	0202	0101	0101	0101	0101	0107	0102	0101	0101	0202	0202	0303	0202	0102	0202	0404	0102	0202	0101	0101	0101	0202	0102	0202	0101	0202	0202	0202	0203	0203	0101	0102	0101	0202	0101	0000	0202	0101	0304	0101	0101	0101	0101	0103	0303	0101	0202	0000	0303	0102	0202	0101	0101	0102	0303	0103	0202	0101	0101	0303	0202	0203	0101	0202	0203	0101	0404	0202	0202	0303	0101	0000	0101	0000	0000	0000	0102	0101	0202	0202	0202	0202	0707	0303	0102	0204	0304	0303	0101	0102	0404	0101	0104	0203	0102	0101	0105	0101	0101	0202	0303	0000	0101	0102	0202	0103	0101	0102	0102	0105	0101	0000	0102	0103	0203	0102	0000	0202	0203	0202	0102	0101	0202	0303	0203	0202	0101	0000	0101	0102	0203	0101	0101	0101	0000	0303	0101	0101	0101	0102	0101	0303	0404	0303	0000	0101	0202	0304	0102	0103	0202	0203	0203	0101	0202	0101	0303	0101	0202	0202	0404	0203	0101	0101	0102	0101	0202	0101	0202	0101	0202	0102	0202	0102	0102	0101	0202	0202	0404	0101	0102	0101	0101	0101	0202	0000	0202	0202	0303	0000	0000	0101	0101	0203	0101	0202	0202	0607	0102	0101	0102	0000	0202	0102	0102	0102	0202	0000	0000	0103	0202	0000	0102	0101	0202	0202	0303	0303	0202	0202	0103	0203	0102	0000	0202	0202	0203	0202	0101	0203	0404	0202	0303	0303	0202	0102	0103	0202	0202	0505	0202	0202	0202	0203	0101	0202	0303	0202	0101	0102	0101	0303	0101	0202	0102	0103	0202	0102	0102	0506	0101	0202	0202	0202	0203	0000	0101	0202	0202	0404	0101	0000	0203	0102	0000	0102	0101	0000	0202	0202	0202	0101	0101	0202	0103	0101	0101	0103	0103	0205	0203	0202	0203	0103	0101	0203	0102	0102	0202	0101	0102	0202	0203	0404	0101	0102	0202	0102	0102	0101	0204	0101	0404	0303	0202	0202	0202	0104	0101	0102	0202	0102	0000	0102	0101	0202	0101	0506	0303	0101	0101	0101	0102	0101	0103	0202	0202	0101	0202	0304	0101	0202	0202	0102	0101	0102	0000	0303	0000	0404	0101	0202	0102	0102	0101	0303	0202	0305	0101	0101	0103	0101	0202	0101	0102	0101	0202	0101	0101	0000	0000	0404	0404	0202	0203	0000	0303	0202	0202	0101	0202	0202	0202	0101	0103	0202	0000	0101	0104	0103	0102	0101	0101	0101	0202	0202	0103	0404	0101	0102	0101	0505	0101	0202	0303	0102	0102	0202	0202	0303	0102	0101	0102	0101	0202	0101	0103	0101	0101	0304	0101	0103	0202	0203	0101	0202	0101	0102	0101	0303	0202	0202	0202	0303	0101	0101	0203	0404	0203	0104	0102	0303	0102	0102	0101	0000	0102	0203	0101	0000	0101	0101	0202	0102	0101	0102	0103	0103	0203	0202	0505	0101	0102	0101	0304	0102	0101	0101	0101	0102	0102	0303	0102	0101	0103	0102	0303	0303	0303	0303	0202	0103	0101	0101	0304	0101	0101	0102	0203	0202	0102	0202	0101	0303	0202	0000	0101	0202	0203	0101	0102	0000	0202	0202	0202	0101	0303	0000	0203	0303	0202	0202	0102	0204	0103	0202	0000	0101	0404	0101	0202	0102	0101	0304	0202	0102	0000	0101	0303	0000	0000	0102	0101	0000	0104	0202	0202	0303	0101	0101	0101	0202	0000	0202	0101	0303	0102	0102	0202	0102	0202	0202	0101	0000	0103	0404	0101	0102	0102	0202	0102	0101	0101	0202	0303	0101	0101	0101	0101	0202	0103	0101	0102	0202	0101	0102	0101	0101	0202	0202	0303	0101	0101	0102	0000	0202	0202	0000	0202	0202	0101	0202	0102	0103	0202	0102	0101	0202	0202	0203	0202	0102	0102	0202	0101	0000	0101	0202	0202	0202	0104	0101	0000	0101	0104	0102	0000	0202	0202	0105	0202	0103	0202	0101	0101	0101	0303	0101	0102	0102	0101	0102	0303	0202	0102	0202	0102	0202	0202	0103	0000	0303	0202	0102	0202	0101	0101	0102	0102	0404	0101	0102	0102	0101	0101	0202	0101	0102	0103	0000	0202	0203	0202	0000	0102	0101	0303	0202	0000	0202	0101	0103	0101	0102	0101	0101	0303	0203	0202	0202	0203	0101	0101	0101	0303	0202	0101	0203	0101	0102	0101	0303	0102	0102	0303	0102	0101	0101	0202	0202	0202	0102	0202	0102	0101	0505	0303	0101	0204	0303	0202	0205	0000	0101	0101	0202	0303	0102	0202	0101	0202	0404	0101	0101	0103	0101	0303	0101	0203	0204	0202	0202	0101	0406	0103	0101	0101	0204	0101	0303	0202	0000	0000	0303	0101	0104	0202	0102	0303	0202	0102	0404	0000	0303	0104	0101	0000	0303	0000	0101	0000	0202	0101	0202	0102	0101	0202	0102	0101	0102	0202	0101	0101	0202	0303	0102	0101	0000	0303	0202	0103	0105	0202	0505	0101	0102	0303	0303	0202	0202	0304	0101	0000	0404	0101	0101	0102	0202	0102	0101	0101	0101	0303	0101	0202	0202	0203	0101	0203	0102	0303	0103	0202	0101	0102	0000	0202	0101	0101	0205	0202	0202	0102	0102	0000	0303	0101	0101	0202	0000	0303	0101	0102	0000	0102	0303	0101	0101	0202	0303	0101	0102	0202	0101	0000	0102	0202	0102	0101	0202	0203	0102	0102	0102	0202	0202	0203	0000	0202	0101	0204	0404	0303	0101	0101	0203	0202	0303	0303	0000	0102	0202	0202	0000	0202	0101	0101	0101	0202	0104	0404	0202	0102	0202	0103	0102	0102	0101	0101	0104	0101	0303	0000	0202	0202	0202	0101	0101	0202	0101	0202	0203	0101	0102	0103	0101	0303	0101	0202	0101	0304	0101	0202	0102	0102	0304	0105	0101	0202	0404	0404	0202	0102	0102	0202	0202	0101	0102	0303	0101	0202	0000	0202	0101	0102	0203	0101	0404	0202	0202	0102	0303	0101	0202	0202	0206	0102	0102	0102	0103	0102	0203	0204	0000	0203	0104	0202	0202	0202	0202	0101	0000	0101	0102	0202	0102	0000	0202	0000	0202	0101	0102	0304	0404	0101	0101	0404	0202	0101	0101	0102	0101	0000	0102	0101	0104	0204	0102	0303	0505	0304	0103	0202	0102	0102	0203	0101	0102	0101	0303	0202	0202	0303	0303	0102	0202	0202	0101	0101	0303	0000	0102	0101	0101	0000	0202	0202	0203	0203	0102	0304	0202	0101	0303	0102	0000	0102	0000	0102	0205	0202	0000	0202	0303	0202	0102	0103	0101	0101	0102	0205	0101	0303	0305	0202	0303	0102	0202	0203	0103	0102	0000	0103	0101	0000	0101	0000	0101	0303	0202	0101	0303	0404	0101	0103	0202	0102	0202	0202	0202	0303	0102	0203	0101	0202	0303	0202	0202	0101	0103	0101	0000	0101	0303	0505	0102	0000	0303	0202	0202	0102	0303	0103	0102	0000	0101	0101	0101	0305	0101	0102	0202	0202	0101	0101	0101	0101	0202	0202	0202	0102	0202	0103	0000	0101	0102	0103	0202	0101	0303	0202	0202	0203	0102	0102	0000	0202	0102	0202	0202	0102	0202	0202	0303	0103	0101	0101	0101	0203	0000	0204	0101	0101	0202	0101	0101	0103	0103	0404	0101	0202	0101	0101	0303	0303	0406	0101	0303	0102	0101	0303	0102	0102	0101	0404	0102	0000	0505	0000	0303	0101	0202	0104	0202	0101	0102	0202	0202	0101	0303	0101	0305	0101	0204	0101	0202	0202	0202	0203	0000	0202	0000	0101	0101	0101	0101	0204	0202	0404	0102	0102	0104	0103	0202	0101	0102	0102	0202	0202	0202	0102	0101	0103	0202	0203	0101	0101	0202	0101	0103	0102	0101	0101	0303	0102	0000	0202	0202	0101	0202	0101	0102	0202	0404	0202	0101	0101	0202	0101	0204	0304	0102	0404	0202	0404	0404	0102	0000	0303	0102	0101	0102	0303	0203	0102	0305	0404	0203	0102	0203	0303	0101	0202	0203	0202	0202	0101	0303	0404	0103	0101	0303	0103	0105	0000	0304	0203	0101	0101	0505	0101	0202	0202	0101	0202	0303	0102	0202	0103	0101	0101	0202	0000	0102	0101	0202	0101	0202	0000	0101	0505	0101	0000	0303	0404	0101	0000	0101	0202	0202	0101	0505	0203	0102	0202	0000	0102	0203	0202	0202	0203	0707	0101	0000	0303	0101	0202	0202	0202	0102	0101	0303	0202	0204	0000	0202	0505	0101	0101	0202	0101	0304	0101	0202	0101	0103	0202	0101	0102	0202	0101	0203	0101	0306	0303	0101	0101	0101	0000	0103	0303	0000	0101	0202	0000	0101	0202	0202	0103	0101	0202	0303	0202	0202	0103	0203	0101	0102	0303	0000	0102	0203	0101	0204	0103	0203	0101	0202	0101	0203	0101	0303	0102	0101	0202	0202	0304	0102	0202	0202	0102	0101	0202	0101	0101	0202	0202	0303	0202	0102	0202	0102	0202	0101	0102	0202	0000	0303	0202	0203	0202	0102	0203	0104	0101	0101	0202	0202	0103	0103	0303	0202	0102	0102	0102	0102	0101	0202	0102	0404	0202	0303	0000	0202	0202	0303	0303	0202	0000	0101	0404	0102	0202	0104	0102	0303	0102	0101	0202	0101	0303	0202	0202	0202	0101	0404	0000	0102	0101	0101	0202	0101	0101	0102	0000	0101	0000	0202	0101	0101	0202	0104	0202	0102	0102	0102	0101	0202	0000	0101	0102	0204	0202	0101	0203	0505	0303	0303	0102	0101	0101	0202	0202	0101	0101	0202	0202	0202	0202	0000	0101	0303	0101	0102	0102	0101	0101	0202	0303	0101	0102	0202	0202	0000	0101	0000	0202	0202	0202	0000	0303	0202	0101	0101	0102	0202	0101	0102	0203	0202	0303	0000	0404	0202	0101	0202	0102	0303	0101	0303	0101	0101	0202	0101	0202	0202	0101	0103	0101	0101	0404	0203	0202	0101	0303	0102	0303	0303	0102	0101	0202	0000	0303	0202	0202	0202	0101	0101	0102	0202	0101	0101	0303	0202	0102	0202	0203	0101	0101	0202	0203	0202	0101	0202	0101	0204	0101	0102	0101	0202	0101	0202	0102	0303	0000	0102	0103	0102	0102	0101	0000	0101	0203	0303	0102	0102	0000	0202	0000	0101	0102	0102	0101	0101	0303	0202	0303	0102	0103	0102	0202	0101	0202	0202	0101	0000	0102	0202	0101	0101	0303	0101	0101	0101	0303	0101	0102	0202	0000	0101	0102	0101	0102	0202	0000	0303	0105	0102	0102	0202	0202	0202	0101	0303	0102	0202	0101	0203	0202	0101	0102	0101	0000	0101	0202	0000	0101	0101	0101	0202	0000	0202	0102	0102	0102	0202	0202	0101	0202	0101	0000	0303	0202	0202	0203	0404	0303	0101	0202	0202	0202	0101	0101	0101	0101	0404	0102	0404	0102	0101	0102	0103	0202	0101	0101	0000	0202	0202	0000	0202	0103	0101	0202	0202	0101	0000	0101	0101	0202	0303	0101	0101	0203	0101	0203	0303	0303	0202	0102	0101	0101	0202	0202	0101	0404	0101	0202	0202	0202	0101	0101	0101	0202	0101	0101	0303	0000	0101	0102	0102	0102	0000	0202	0102	0103	0102	0000	0303	0202	0103	0101	0101	0202	0202	0000	0101	0102	0202	0000	0202	0101	0404	0202	0202	0101	0101	0101	0203	0103	0101	0202	0202	0000	0202	0000	0101	0103	0202	0202	0303	0405	0102	0202	0101	0304	0202	0202	0103	0404	0202	0101	0103	0101	0101	0102	0202	0303	0202	0000	0203	0304	0102	0101	0101	0202	0202	0102	0303	0102	0101	0101	0101	0101	0101	0102	0303	0103	0102	0101	0304	0101	0102	0101	0000	0101	0102	0101	0102	0101	0000	0102	0303	0202	0101	0202	0101	0202	0203	0203	0203	0102	0202	0000	0204	0101	0202	0303	0202	0202	0202	0103	0303	0101	0103	0303	0102	0000	0202	0202	0103	0103	0102	0202	0101	0102	0104	0101	0202	0202	0203	0203	0202	0101	0101	0102	0203	0304	0102	0103	0104	0303	0000	0202	0101	0204	0103	0101	0000	0101	0101	0101	0203	0202	0000	0102	0101	0101	0303	0202	0202	0203	0000	0202	0202	0101	0102	0101	0505	0202	0101	0000	0203	0202	0101	0202	0202	0203	0102	0303	0405	0202	0101	0203	0102	0303	0203	0202	0101	0202	0102	0204	0202	0102	0202	0103	0202	0202	0102	0101	0103	0101	0101	0101	0101	0202	0101	0102	0101	0303	0000	0000	0102	0202	0101	0103	0101	0204	0404	0202	0102	0202	0101	0202	0202	0000	0303	0104	0202	0303	0101	0202	0202	0205	0202	0000	0303	0303	0303	0102	0102	0202	0202	0101	0204	0101	0101	0101	0101	0303	0102	0102	0203	0101	0103	0102	0404	0303	0104	0202	0101	0101	0101	0202	0102	0101	0303	0104	0303	0101	0202	0101	0202	0202	0303	0303	0203	0101	0101	0101	0303	0406	0202	0000	0303	0303	0202	0102	0202	0202	0303	0102	0303	0104	0202	0505	0101	0202	0303	0101	0102	0101	0101	0202	0306	0202	0202	0202	0101	0102	0101	0101	0202	0104	0103	0101	0101	0202	0103	0000	0203	0303	0101	0000	0103	0101	0202	0102	0202	0102	0101	0202	0101	0101	0102	0101	0202	0202	0202	0202	0202	0000	0202	0202	0000	0103	0102	0202	0104	0101	0202	0101	0303	0203	0101	0303	0303	0000	0102	0101	0000	0102	0101	0202	0102	0202	0404	0101	0202	0202	0101	0202	0202	0303	0000	0104	0102	0203	0202	0101	0102	0101	0101	0000	0101	0202	0202	0101	0202	0102	0102	0102	0203	0303	0101	0202	0202	0101	0102	0103	0202	0101	0202	0101	0101	0101	0204	0404	0202	0202	0303	0102	0202	0202	0102	0104	0102	0202	0203	0303	0202	0202	0000	0404	0202	0202	0203	0202	0103	0101	0303	0202	0204	0202	0103	0102	0102	0101	0000	0303	0202	0000	0101	0202	0000	0000	0101	0205	0000	0305	0202	0203	0102	0101	0204	0103	0101	0202	0304	0202	0101	0101	0202	0202	0103	0102	0303	0404	0707	0102	0203	0606	0101	0304	0101	0101	0103	0303	0506	0202	0202	0203	0000	0102	0000	0000	0101	0101	0303	0303	0102	0306	0203	0203	0101	0202	0102	0101	0303	0101	0202	0000	0204	0101	0102	0202	0000	0101	0101	0101	0203	0203	0103	0303	0406	0102	0102	0203	0000	0103	0303	0102	0102	0000	0203	0102	0303	0102	0303	0204	0202	0101	0000	0102	0205	0103	0101	0102	0305	0202	0105	0202	0202	0101	0103	0000	0102	0101	0203	0102	0000	0404	0101	0202	0202	0303	0202	0102	0202	0303	0202	0102	0102	0103	0103	0104	0202	0202	0101	0203	0101	0104	0202	0000	0303	0101	0101	0000	0101	0101	0202	0000	0205	0102	0505	0102	0102	0203	0101	0103	0101	0102	0102	0000	0202	0101	0101	0102	0000	0202	0303	0202	0303	0306	0202	0304	0202	0304	0102	0101	0101	0102	0203	0202	0101	0101	0202	0101	0303	0303	0101	0202	0101	0202	0000	0102	0202	0202	0202	0101	0404	0202	0202	0104	0101	0101	0101	0101	0203	0202	0101	0102	0303
Dvex151,	0304	0101	0505	0101	0103	0202	0202	0101	0303	0203	0102	0202	0404	0304	0203	0202	0202	0101	0101	0202	0101	0102	0202	0101	0303	0102	0102	0203	0303	0101	0000	0101	0000	0202	0202	0203	0101	0102	0202	0101	0203	0202	0203	0202	0000	0102	0404	0101	0203	0202	0304	0101	0202	0102	0202	0202	0205	0102	0000	0203	0202	0102	0102	0101	0303	0202	0303	0101	0102	0203	0101	0202	0202	0202	0303	0101	0000	0102	0103	0404	0101	0102	0202	0000	0202	0102	0101	0505	0202	0101	0303	0101	0202	0000	0203	0202	0101	0101	0101	0000	0202	0101	0102	0102	0101	0101	0000	0102	0202	0101	0303	0404	0101	0101	0102	0202	0000	0102	0101	0202	0101	0102	0102	0404	0000	0000	0101	0101	0000	0202	0202	0303	0101	0102	0101	0202	0102	0202	0101	0203	0101	0202	0102	0000	0101	0102	0202	0101	0101	0202	0103	0303	0000	0102	0202	0202	0101	0103	0000	0203	0102	0404	0303	0000	0202	0304	0101	0202	0102	0102	0101	0202	0101	0102	0202	0102	0101	0202	0202	0202	0102	0000	0404	0303	0101	0102	0101	0101	0000	0102	0404	0102	0101	0102	0202	0202	0000	0101	0101	0101	0106	0102	0202	0101	0202	0000	0203	0202	0102	0203	0404	0102	0102	0101	0101	0101	0202	0202	0202	0101	0202	0202	0202	0303	0203	0202	0101	0101	0202	0102	0101	0000	0101	0303	0101	0202	0101	0202	0103	0203	0101	0102	0101	0203	0202	0202	0101	0102	0202	0303	0202	0202	0203	0101	0303	0101	0303	0101	0202	0203	0101	0304	0101	0204	0000	0101	0203	0101	0101	0000	0000	0202	0000	0303	0202	0202	0102	0105	0203	0102	0204	0101	0104	0000	0204	0101	0202	0000	0203	0102	0101	0505	0101	0102	0202	0303	0202	0101	0102	0102	0103	0102	0102	0101	0103	0000	0000	0101	0303	0000	0101	0404	0202	0202	0101	0204	0101	0000	0303	0203	0202	0000	0000	0101	0202	0101	0104	0101	0101	0101	0203	0103	0101	0102	0202	0101	0000	0104	0101	0202	0101	0204	0104	0203	0102	0202	0202	0202	0102	0000	0102	0103	0000	0202	0202	0404	0303	0103	0102	0102	0103	0202	0101	0102	0101	0202	0102	0102	0202	0202	0102	0202	0202	0404	0101	0304	0101	0101	0000	0000	0101	0202	0202	0303	0202	0101	0101	0202	0202	0101	0102	0203	0607	0101	0101	0101	0000	0000	0102	0103	0104	0101	0101	0000	0103	0202	0202	0102	0101	0101	0101	0303	0202	0202	0202	0203	0202	0101	0000	0102	0102	0203	0102	0101	0000	0000	0303	0303	0202	0202	0101	0103	0202	0000	0305	0000	0202	0202	0101	0101	0103	0203	0203	0202	0101	0103	0303	0101	0102	0202	0202	0202	0202	0101	0505	0101	0101	0101	0101	0202	0202	0101	0101	0202	0303	0101	0000	0203	0101	0404	0202	0101	0000	0102	0202	0202	0101	0202	0202	0304	0101	0204	0202	0103	0203	0102	0202	0304	0102	0101	0203	0101	0102	0102	0103	0202	0102	0303	0204	0102	0101	0102	0202	0101	0101	0304	0101	0404	0303	0102	0202	0202	0202	0101	0202	0202	0102	0101	0101	0303	0202	0203	0606	0303	0303	0101	0102	0202	0000	0202	0202	0202	0101	0202	0304	0101	0101	0202	0101	0101	0202	0202	0303	0202	0000	0000	0202	0102	0101	0101	0101	0000	0303	0101	0102	0101	0101	0202	0103	0203	0101	0000	0202	0102	0103	0202	0303	0102	0101	0205	0101	0203	0202	0202	0101	0202	0202	0202	0202	0202	0000	0303	0202	0404	0102	0102	0102	0101	0102	0202	0202	0303	0404	0101	0101	0000	0204	0101	0000	0000	0102	0101	0101	0202	0303	0102	0202	0101	0102	0202	0101	0102	0101	0102	0103	0101	0000	0202	0303	0202	0102	0101	0101	0000	0202	0102	0202	0202	0303	0303	0202	0303	0104	0303	0303	0203	0203	0102	0101	0101	0202	0202	0103	0101	0303	0101	0202	0203	0000	0101	0101	0101	0101	0203	0202	0202	0101	0101	0101	0203	0202	0103	0202	0102	0000	0202	0303	0202	0101	0102	0101	0101	0303	0203	0303	0202	0204	0101	0101	0000	0101	0000	0202	0303	0202	0202	0203	0101	0104	0102	0202	0202	0000	0203	0101	0202	0303	0203	0202	0202	0102	0204	0203	0304	0202	0202	0205	0101	0000	0203	0202	0303	0101	0104	0000	0202	0000	0102	0203	0102	0202	0000	0101	0304	0303	0404	0102	0104	0000	0104	0202	0202	0101	0101	0000	0101	0203	0202	0202	0101	0303	0202	0102	0202	0101	0202	0202	0101	0102	0000	0102	0101	0202	0202	0203	0102	0101	0101	0101	0303	0101	0202	0101	0000	0202	0202	0000	0202	0101	0103	0202	0101	0101	0101	0202	0303	0101	0102	0101	0000	0101	0202	0000	0202	0202	0102	0000	0101	0102	0202	0101	0101	0101	0102	0103	0202	0203	0102	0202	0101	0608	0202	0202	0202	0202	0101	0101	0102	0101	0101	0101	0202	0000	0202	0000	0202	0102	0202	0101	0101	0101	0203	0303	0103	0102	0102	0102	0103	0102	0102	0202	0101	0102	0102	0203	0102	0202	0103	0102	0202	0101	0101	0102	0101	0404	0404	0101	0000	0101	0101	0000	0101	0202	0202	0000	0102	0202	0202	0000	0101	0202	0303	0202	0202	0203	0102	0303	0202	0202	0202	0203	0304	0101	0202	0203	0102	0102	0101	0202	0303	0102	0102	0203	0101	0202	0000	0000	0102	0202	0303	0102	0101	0101	0102	0202	0000	0202	0202	0101	0101	0505	0000	0101	0404	0303	0206	0000	0000	0102	0102	0000	0303	0202	0000	0102	0202	0000	0101	0102	0303	0102	0404	0202	0000	0204	0102	0202	0101	0505	0303	0101	0101	0404	0203	0303	0102	0202	0202	0303	0101	0104	0202	0202	0303	0202	0101	0204	0202	0606	0101	0101	0000	0303	0202	0102	0101	0202	0101	0102	0101	0101	0102	0101	0101	0202	0101	0104	0101	0202	0203	0101	0101	0202	0303	0202	0203	0505	0102	0505	0102	0101	0000	0202	0103	0202	0103	0101	0101	0104	0103	0000	0101	0202	0303	0101	0103	0101	0103	0101	0202	0203	0303	0101	0102	0303	0104	0101	0102	0101	0102	0205	0202	0202	0101	0505	0202	0102	0102	0101	0202	0101	0303	0101	0202	0202	0203	0102	0102	0101	0202	0203	0102	0000	0202	0103	0101	0202	0202	0101	0202	0102	0202	0000	0101	0101	0304	0101	0102	0202	0202	0202	0103	0303	0202	0102	0102	0404	0202	0101	0101	0202	0202	0303	0303	0000	0101	0000	0101	0707	0202	0102	0102	0101	0202	0101	0404	0204	0000	0101	0404	0104	0101	0101	0101	0404	0202	0000	0101	0202	0202	0202	0103	0101	0203	0101	0101	0102	0101	0101	0103	0102	0303	0101	0202	0101	0404	0101	0202	0102	0202	0203	0101	0101	0102	0404	0204	0202	0101	0202	0202	0102	0202	0102	0101	0101	0202	0000	0101	0101	0101	0202	0101	0000	0202	0203	0102	0202	0101	0102	0202	0206	0202	0102	0101	0103	0101	0303	0204	0000	0203	0104	0202	0102	0202	0202	0102	0304	0101	0101	0202	0102	0202	0202	0102	0202	0101	0202	0404	0404	0101	0202	0404	0303	0101	0101	0102	0101	0101	0102	0101	0101	0404	0102	0303	0204	0000	0204	0202	0202	0102	0203	0102	0101	0303	0203	0101	0202	0304	0707	0101	0102	0202	0101	0000	0303	0103	0202	0101	0000	0000	0202	0204	0404	0102	0102	0203	0202	0102	0303	0101	0000	0202	0404	0101	0102	0202	0202	0102	0103	0202	0102	0303	0101	0202	0202	0104	0000	0000	0303	0102	0303	0203	0101	0303	0103	0000	0101	0103	0101	0000	0102	0102	0101	0303	0202	0102	0102	0203	0101	0103	0202	0101	0102	0000	0101	0202	0101	0202	0202	0202	0101	0101	0102	0101	0101	0101	0102	0202	0303	0505	0102	0000	0306	0102	0202	0202	0000	0404	0202	0202	0102	0103	0000	0204	0102	0102	0202	0303	0101	0101	0102	0101	0303	0202	0202	0101	0203	0202	0101	0202	0202	0103	0202	0101	0202	0203	0102	0203	0202	0203	0000	0101	0101	0102	0102	0202	0202	0000	0103	0303	0000	0101	0104	0405	0000	0304	0101	0101	0202	0101	0101	0103	0101	0000	0000	0000	0101	0203	0303	0404	0105	0101	0303	0102	0102	0303	0103	0101	0101	0204	0202	0000	0505	0000	0202	0101	0204	0101	0202	0101	0102	0202	0202	0101	0000	0101	0303	0101	0103	0101	0202	0202	0101	0203	0102	0202	0000	0101	0101	0202	0102	0303	0202	0304	0101	0102	0104	0101	0000	0101	0101	0303	0000	0303	0202	0101	0102	0101	0102	0202	0202	0101	0202	0000	0101	0101	0101	0104	0000	0101	0101	0202	0303	0101	0202	0101	0102	0102	0304	0202	0000	0101	0000	0101	0204	0404	0102	0000	0102	0202	0101	0101	0102	0103	0202	0103	0000	0000	0203	0202	0507	0404	0202	0102	0303	0102	0102	0202	0103	0202	0202	0101	0303	0404	0000	0101	0303	0303	0104	0202	0104	0203	0102	0101	0105	0102	0202	0303	0101	0202	0303	0202	0102	0103	0101	0101	0202	0000	0101	0103	0202	0101	0202	0202	0102	0505	0101	0202	0000	0404	0101	0000	0101	0202	0202	0101	0202	0303	0101	0102	0202	0102	0202	0202	0202	0103	0707	0303	0102	0103	0101	0102	0202	0202	0202	0000	0204	0102	0102	0101	0202	0105	0101	0000	0202	0202	0000	0101	0102	0102	0103	0303	0102	0202	0000	0101	0103	0102	0000	0103	0000	0101	0101	0202	0104	0203	0202	0102	0102	0000	0101	0202	0202	0101	0101	0202	0303	0202	0202	0203	0303	0000	0202	0203	0101	0101	0202	0101	0204	0101	0203	0101	0102	0101	0102	0102	0000	0204	0102	0202	0202	0303	0101	0202	0102	0202	0101	0202	0202	0000	0202	0202	0103	0203	0102	0203	0101	0202	0101	0203	0202	0102	0101	0202	0303	0404	0102	0203	0304	0101	0000	0202	0102	0203	0303	0103	0202	0202	0202	0102	0101	0203	0202	0101	0204	0101	0203	0101	0203	0202	0303	0103	0202	0102	0102	0202	0101	0101	0505	0101	0203	0101	0101	0202	0101	0305	0102	0000	0202	0102	0404	0000	0202	0101	0101	0202	0202	0202	0101	0202	0101	0103	0202	0101	0101	0202	0404	0202	0102	0102	0202	0102	0102	0104	0101	0103	0000	0202	0101	0000	0506	0000	0203	0202	0101	0101	0102	0202	0202	0000	0202	0204	0203	0202	0202	0101	0202	0101	0102	0102	0101	0202	0101	0304	0000	0205	0000	0202	0202	0202	0303	0101	0202	0202	0102	0000	0202	0102	0202	0101	0202	0101	0102	0103	0202	0000	0103	0102	0202	0101	0202	0101	0303	0101	0303	0103	0202	0102	0202	0202	0202	0101	0101	0000	0101	0104	0000	0101	0101	0203	0101	0303	0303	0101	0000	0202	0404	0303	0202	0202	0000	0101	0101	0203	0202	0101	0303	0303	0102	0202	0202	0203	0101	0101	0102	0202	0102	0101	0202	0101	0101	0000	0101	0202	0202	0102	0202	0202	0000	0202	0102	0303	0202	0101	0101	0000	0101	0102	0303	0101	0101	0404	0102	0202	0202	0202	0203	0102	0101	0303	0202	0000	0101	0000	0101	0102	0102	0202	0101	0101	0101	0101	0202	0101	0101	0303	0000	0101	0101	0202	0101	0000	0000	0103	0101	0102	0102	0202	0202	0202	0202	0205	0102	0202	0000	0202	0102	0101	0203	0101	0202	0101	0303	0202	0101	0202	0103	0101	0000	0203	0101	0101	0101	0106	0202	0000	0102	0202	0102	0202	0202	0101	0101	0102	0102	0000	0103	0303	0202	0203	0000	0304	0101	0202	0202	0202	0101	0102	0101	0101	0404	0202	0204	0000	0102	0101	0202	0404	0101	0202	0000	0202	0505	0303	0202	0202	0102	0202	0000	0101	0000	0101	0103	0202	0202	0101	0101	0202	0101	0203	0000	0303	0203	0303	0303	0202	0102	0202	0000	0303	0101	0102	0101	0202	0102	0101	0101	0202	0101	0202	0303	0202	0101	0102	0102	0101	0000	0000	0105	0101	0102	0202	0303	0202	0101	0101	0102	0102	0101	0304	0101	0101	0103	0000	0202	0101	0304	0203	0202	0101	0000	0101	0203	0203	0000	0101	0202	0102	0202	0000	0101	0303	0202	0202	0204	0101	0202	0102	0202	0103	0101	0202	0202	0406	0202	0102	0103	0101	0101	0202	0202	0303	0101	0202	0202	0303	0101	0101	0000	0202	0202	0102	0303	0202	0101	0101	0101	0101	0101	0102	0000	0103	0102	0202	0303	0101	0102	0102	0404	0101	0202	0101	0202	0103	0000	0202	0103	0202	0101	0202	0202	0202	0303	0303	0102	0202	0203	0202	0102	0101	0202	0103	0102	0102	0102	0103	0303	0101	0101	0203	0101	0204	0303	0102	0103	0103	0101	0303	0102	0202	0204	0102	0202	0202	0103	0303	0102	0101	0101	0102	0102	0303	0202	0303	0404	0203	0000	0202	0102	0202	0101	0101	0000	0101	0103	0101	0303	0202	0202	0102	0101	0101	0203	0202	0000	0202	0101	0202	0000	0101	0202	0103	0000	0202	0303	0202	0202	0103	0101	0202	0203	0102	0202	0303	0404	0103	0101	0102	0202	0303	0303	0101	0303	0000	0202	0105	0202	0102	0102	0101	0202	0102	0202	0101	0103	0101	0101	0101	0101	0102	0101	0101	0202	0303	0303	0303	0102	0101	0101	0203	0103	0404	0404	0103	0101	0000	0101	0000	0202	0202	0303	0000	0102	0104	0000	0202	0202	0205	0102	0303	0103	0303	0203	0202	0102	0202	0102	0101	0304	0101	0101	0101	0202	0303	0000	0102	0202	0102	0202	0000	0204	0303	0104	0202	0102	0101	0101	0000	0102	0101	0101	0404	0303	0101	0202	0000	0202	0202	0203	0102	0000	0101	0101	0101	0000	0606	0202	0203	0202	0203	0202	0101	0101	0202	0000	0202	0202	0103	0000	0305	0101	0202	0103	0103	0202	0101	0101	0202	0000	0102	0102	0202	0102	0101	0101	0101	0202	0102	0102	0101	0101	0101	0000	0000	0202	0303	0101	0104	0000	0000	0202	0202	0202	0202	0101	0202	0202	0101	0101	0000	0202	0202	0202	0202	0202	0304	0202	0202	0202	0000	0101	0202	0202	0103	0000	0101	0303	0103	0101	0505	0103	0202	0202	0101	0101	0103	0202	0102	0101	0204	0404	0203	0202	0101	0101	0202	0202	0303	0000	0404	0203	0202	0203	0202	0202	0101	0102	0102	0101	0000	0202	0103	0101	0203	0202	0202	0103	0303	0101	0102	0102	0101	0203	0101	0202	0101	0102	0101	0101	0101	0404	0000	0202	0202	0303	0101	0102	0202	0202	0000	0102	0202	0203	0304	0101	0101	0102	0404	0202	0000	0202	0202	0102	0103	0000	0202	0101	0202	0101	0102	0101	0202	0202	0303	0102	0404	0101	0202	0101	0202	0101	0204	0101	0305	0202	0000	0202	0101	0101	0203	0103	0202	0303	0202	0101	0102	0203	0102	0101	0202	0306	0304	0107	0102	0101	0106	0101	0000	0101	0101	0203	0103	0505	0202	0000	0202	0000	0102	0000	0202	0303	0000	0306	0303	0101	0506	0303	0202	0000	0102	0102	0000	0303	0101	0202	0000	0104	0102	0202	0202	0305	0102	0101	0103	0102	0303	0203	0102	0405	0102	0102	0303	0000	0305	0000	0202	0202	0202	0202	0101	0000	0404	0303	0104	0101	0303	0202	0102	0305	0204	0202	0202	0303	0203	0000	0303	0202	0101	0203	0000	0101	0102	0101	0101	0102	0204	0202	0202	0103	0303	0102	0101	0103	0303	0204	0102	0102	0106	0101	0104	0202	0101	0101	0103	0101	0204	0203	0202	0303	0101	0101	0101	0101	0101	0202	0202	0202	0102	0205	0202	0303	0101	0202	0204	0101	0202	0102	0202	0000	0101	0202	0102	0101	0202	0203	0000	0103	0304	0202	0000	0203	0304	0202	0101	0101	0000	0202	0202	0101	0101	0202	0101	0203	0304	0101	0202	0000	0202	0101	0102	0101	0102	0202	0101	0000	0203	0202	0101	0101	0106	0101	0101	0203	0202	0203	0102	0000
Dvex153,	0202	0102	0000	0103	0101	0000	0101	0000	0303	0303	0202	0101	0304	0303	0303	0102	0202	0101	0101	0102	0101	0102	0203	0103	0303	0102	0202	0000	0303	0101	0101	0101	0101	0202	0203	0303	0101	0103	0000	0101	0203	0202	0203	0102	0101	0202	0204	0101	0303	0202	0404	0102	0102	0102	0202	0202	0105	0202	0202	0102	0202	0202	0202	0101	0202	0202	0000	0202	0101	0303	0101	0202	0202	0202	0303	0102	0202	0102	0303	0404	0101	0102	0202	0202	0202	0101	0101	0304	0202	0101	0303	0203	0101	0303	0103	0102	0101	0101	0101	0202	0101	0102	0102	0101	0102	0101	0202	0000	0203	0102	0103	0404	0101	0202	0101	0202	0202	0101	0101	0103	0303	0102	0101	0404	0000	0202	0202	0000	0202	0102	0202	0303	0102	0102	0102	0304	0102	0202	0102	0103	0101	0202	0202	0000	0101	0202	0202	0101	0000	0202	0203	0303	0303	0101	0000	0101	0104	0101	0000	0104	0202	0404	0303	0202	0101	0203	0101	0000	0101	0000	0101	0202	0102	0202	0202	0202	0101	0202	0202	0202	0103	0505	0104	0103	0102	0101	0101	0103	0000	0101	0104	0101	0101	0102	0202	0202	0101	0101	0101	0101	0707	0101	0000	0101	0202	0202	0303	0202	0102	0102	0202	0103	0102	0202	0101	0101	0202	0102	0102	0101	0102	0000	0202	0303	0303	0102	0102	0102	0202	0203	0104	0202	0101	0303	0101	0101	0101	0202	0102	0204	0101	0202	0202	0305	0101	0202	0102	0202	0102	0000	0203	0202	0102	0202	0303	0202	0303	0101	0101	0203	0000	0103	0102	0102	0000	0101	0000	0000	0000	0404	0101	0202	0000	0202	0202	0101	0203	0408	0303	0202	0204	0000	0404	0101	0204	0304	0303	0304	0303	0000	0103	0000	0101	0102	0202	0000	0000	0202	0102	0101	0101	0101	0202	0102	0101	0000	0000	0102	0101	0304	0101	0000	0000	0000	0102	0404	0101	0101	0303	0101	0202	0101	0000	0202	0202	0202	0104	0101	0102	0000	0303	0102	0101	0101	0102	0101	0303	0304	0101	0202	0101	0202	0404	0102	0101	0102	0203	0405	0101	0203	0101	0505	0202	0202	0102	0404	0203	0203	0101	0102	0101	0202	0103	0102	0101	0102	0101	0102	0102	0000	0102	0202	0202	0000	0103	0305	0101	0202	0000	0202	0102	0202	0202	0303	0404	0000	0303	0101	0203	0101	0202	0103	0000	0102	0102	0101	0000	0205	0202	0103	0000	0202	0101	0101	0303	0000	0000	0000	0101	0101	0202	0000	0303	0102	0102	0102	0203	0102	0000	0202	0202	0000	0102	0101	0202	0404	0104	0000	0202	0102	0101	0103	0102	0000	0304	0202	0202	0202	0303	0101	0000	0303	0203	0202	0102	0303	0303	0101	0202	0101	0102	0202	0102	0102	0103	0101	0102	0102	0101	0203	0202	0101	0102	0202	0104	0202	0102	0202	0102	0404	0102	0101	0202	0202	0202	0202	0101	0202	0202	0104	0101	0103	0202	0303	0304	0202	0202	0203	0104	0101	0101	0101	0102	0202	0101	0102	0202	0303	0104	0101	0101	0202	0202	0102	0101	0404	0101	0102	0103	0204	0202	0101	0101	0101	0102	0202	0101	0101	0101	0404	0101	0000	0506	0304	0103	0101	0102	0101	0101	0102	0202	0102	0102	0202	0000	0101	0000	0101	0101	0101	0101	0000	0303	0000	0000	0000	0102	0101	0101	0101	0303	0000	0000	0101	0102	0000	0101	0204	0103	0303	0101	0103	0102	0101	0000	0000	0103	0102	0101	0304	0103	0204	0202	0202	0101	0202	0202	0202	0101	0101	0000	0203	0101	0103	0303	0101	0102	0101	0101	0202	0202	0303	0303	0103	0101	0101	0000	0101	0000	0103	0101	0101	0000	0102	0203	0103	0102	0101	0102	0000	0101	0102	0000	0303	0102	0101	0103	0102	0103	0202	0102	0101	0101	0203	0303	0202	0202	0202	0203	0303	0202	0202	0000	0102	0000	0204	0203	0102	0101	0101	0303	0202	0103	0102	0303	0101	0202	0202	0102	0101	0101	0101	0101	0103	0202	0205	0101	0101	0101	0204	0102	0000	0202	0101	0202	0202	0203	0101	0101	0103	0102	0102	0303	0101	0303	0202	0303	0101	0101	0103	0101	0101	0102	0202	0202	0203	0202	0303	0304	0102	0202	0101	0202	0102	0203	0205	0104	0101	0202	0303	0101	0104	0102	0204	0202	0202	0203	0102	0104	0202	0202	0203	0101	0404	0000	0202	0000	0101	0303	0101	0202	0102	0102	0304	0000	0000	0102	0204	0202	0104	0102	0102	0103	0101	0101	0101	0202	0202	0202	0101	0303	0202	0101	0101	0103	0202	0000	0101	0101	0000	0000	0101	0202	0202	0202	0102	0101	0101	0202	0102	0102	0102	0000	0101	0202	0202	0000	0202	0000	0303	0102	0102	0101	0101	0000	0103	0101	0101	0103	0000	0101	0202	0202	0101	0101	0204	0101	0101	0203	0202	0101	0202	0101	0202	0101	0202	0202	0202	0102	0101	0204	0102	0202	0202	0102	0000	0202	0101	0101	0303	0101	0000	0202	0202	0505	0102	0101	0202	0101	0101	0101	0203	0303	0103	0102	0101	0202	0304	0102	0102	0102	0101	0202	0202	0303	0202	0206	0203	0102	0202	0101	0101	0102	0101	0405	0203	0000	0102	0101	0101	0202	0000	0202	0203	0202	0202	0102	0202	0202	0101	0000	0303	0203	0000	0202	0101	0101	0202	0101	0101	0102	0404	0103	0202	0202	0102	0203	0101	0102	0203	0000	0202	0303	0303	0102	0101	0000	0102	0202	0303	0102	0101	0101	0102	0202	0000	0102	0202	0102	0101	0405	0203	0101	0000	0103	0000	0000	0101	0101	0101	0102	0303	0102	0000	0101	0000	0103	0102	0102	0203	0101	0404	0101	0000	0204	0202	0202	0101	0204	0103	0101	0103	0202	0103	0303	0303	0102	0101	0303	0102	0203	0202	0202	0303	0000	0102	0000	0202	0306	0101	0101	0101	0303	0203	0101	0101	0202	0101	0102	0101	0101	0101	0101	0102	0101	0101	0304	0101	0000	0101	0202	0102	0202	0303	0000	0103	0305	0202	0305	0102	0101	0303	0303	0202	0202	0304	0101	0101	0000	0000	0104	0101	0203	0303	0000	0303	0101	0000	0101	0102	0303	0202	0101	0101	0102	0303	0102	0103	0101	0203	0000	0202	0303	0101	0000	0202	0101	0102	0202	0101	0202	0303	0101	0101	0000	0202	0202	0202	0101	0101	0103	0202	0101	0203	0000	0101	0102	0000	0102	0102	0101	0000	0101	0101	0101	0103	0103	0101	0202	0202	0102	0202	0304	0202	0101	0404	0202	0102	0102	0101	0102	0202	0303	0303	0101	0202	0000	0202	0307	0202	0202	0101	0101	0202	0404	0404	0404	0202	0101	0404	0304	0102	0101	0202	0202	0000	0203	0101	0202	0202	0202	0103	0101	0202	0102	0101	0202	0000	0102	0101	0102	0103	0101	0202	0101	0304	0000	0202	0202	0101	0203	0101	0101	0202	0404	0404	0202	0102	0202	0202	0202	0102	0102	0101	0101	0202	0101	0101	0101	0101	0203	0202	0104	0102	0203	0101	0202	0101	0202	0202	0606	0102	0102	0303	0103	0102	0103	0304	0202	0303	0104	0202	0202	0101	0202	0202	0404	0101	0101	0202	0101	0000	0202	0101	0202	0101	0101	0404	0304	0202	0202	0101	0202	0101	0202	0101	0101	0000	0202	0101	0102	0104	0102	0204	0305	0304	0404	0202	0202	0101	0204	0101	0102	0303	0303	0202	0202	0303	0607	0101	0101	0102	0101	0101	0303	0000	0202	0101	0101	0000	0202	0304	0404	0202	0101	0303	0102	0202	0303	0101	0606	0202	0000	0102	0205	0202	0202	0101	0303	0000	0102	0203	0102	0102	0202	0103	0101	0000	0303	0000	0303	0202	0101	0203	0101	0102	0000	0101	0102	0000	0101	0000	0102	0304	0102	0103	0103	0404	0101	0101	0000	0102	0202	0202	0202	0202	0101	0202	0102	0202	0103	0101	0202	0101	0102	0101	0000	0101	0202	0405	0101	0000	0303	0202	0202	0202	0000	0000	0101	0204	0000	0303	0101	0505	0102	0101	0202	0303	0101	0101	0102	0202	0303	0202	0102	0202	0202	0203	0000	0202	0102	0102	0202	0102	0102	0303	0202	0103	0202	0202	0102	0202	0102	0202	0102	0102	0202	0000	0101	0202	0000	0000	0000	0505	0101	0104	0101	0101	0102	0000	0101	0103	0101	0000	0101	0102	0101	0103	0303	0304	0306	0101	0303	0101	0202	0303	0103	0102	0101	0304	0202	0101	0106	0101	0103	0101	0103	0202	0202	0102	0102	0202	0202	0101	0202	0103	0101	0101	0303	0103	0202	0202	0202	0404	0101	0202	0101	0000	0000	0102	0000	0101	0103	0204	0202	0102	0204	0102	0205	0101	0103	0102	0000	0202	0202	0101	0102	0103	0202	0303	0202	0101	0202	0000	0101	0000	0102	0103	0102	0103	0101	0202	0303	0101	0000	0101	0202	0304	0404	0202	0000	0102	0101	0101	0404	0204	0202	0204	0202	0404	0101	0102	0101	0101	0101	0101	0000	0000	0303	0202	0607	0404	0204	0102	0303	0101	0101	0102	0000	0203	0202	0101	0103	0404	0000	0101	0303	0303	0103	0202	0101	0303	0102	0102	0505	0101	0000	0203	0102	0202	0202	0202	0202	0404	0000	0404	0202	0202	0102	0101	0102	0101	0202	0104	0103	0405	0202	0202	0303	0404	0101	0102	0101	0202	0202	0101	0101	0202	0203	0202	0000	0202	0102	0202	0000	0103	0707	0101	0000	0303	0101	0101	0204	0202	0102	0202	0202	0303	0203	0202	0202	0505	0202	0202	0202	0303	0404	0101	0102	0102	0103	0202	0102	0102	0000	0101	0303	0102	0303	0102	0101	0000	0101	0101	0103	0303	0102	0101	0303	0202	0000	0000	0000	0103	0101	0102	0303	0202	0202	0203	0303	0101	0102	0303	0101	0102	0102	0101	0000	0103	0303	0101	0202	0101	0303	0203	0303	0102	0102	0102	0202	0304	0102	0202	0202	0101	0101	0202	0203	0101	0000	0202	0203	0202	0102	0000	0000	0202	0202	0102	0102	0000	0103	0202	0101	0202	0202	0203	0404	0101	0101	0102	0000	0303	0103	0000	0202	0202	0102	0102	0102	0103	0202	0203	0104	0101	0203	0000	0202	0204	0303	0102	0202	0202	0101	0303	0101	0000	0505	0101	0102	0101	0101	0202	0101	0303	0202	0202	0303	0101	0104	0303	0102	0103	0103	0101	0102	0000	0202	0000	0000	0101	0202	0101	0101	0202	0000	0202	0202	0202	0101	0102	0202	0102	0102	0606	0306	0000	0102	0000	0505	0000	0303	0202	0101	0101	0101	0102	0102	0101	0202	0000	0303	0202	0202	0101	0102	0101	0202	0102	0101	0000	0202	0303	0101	0202	0202	0202	0000	0203	0202	0101	0202	0202	0102	0101	0202	0101	0101	0202	0202	0101	0303	0102	0202	0104	0101	0304	0000	0101	0202	0102	0103	0000	0303	0000	0101	0202	0000	0202	0202	0102	0202	0000	0101	0404	0303	0000	0101	0202	0000	0000	0203	0103	0101	0202	0304	0103	0202	0202	0101	0101	0101	0203	0102	0103	0203	0103	0202	0303	0202	0205	0104	0101	0202	0204	0000	0102	0202	0101	0103	0101	0102	0103	0000	0101	0202	0000	0000	0000	0202	0203	0202	0101	0101	0202	0101	0303	0203	0101	0102	0104	0101	0102	0101	0102	0102	0101	0101	0103	0202	0000	0102	0000	0000	0102	0102	0000	0202	0101	0103	0102	0101	0101	0101	0103	0101	0000	0102	0203	0102	0101	0102	0303	0101	0102	0102	0102	0102	0202	0000	0505	0101	0102	0202	0202	0202	0101	0000	0101	0102	0101	0303	0202	0202	0103	0102	0101	0103	0303	0101	0101	0101	0104	0202	0202	0101	0102	0101	0101	0202	0000	0102	0101	0102	0202	0303	0202	0202	0203	0101	0104	0000	0000	0000	0202	0101	0101	0102	0101	0404	0000	0404	0000	0101	0202	0303	0303	0101	0101	0101	0202	0000	0303	0102	0304	0000	0000	0202	0102	0202	0102	0303	0202	0102	0102	0101	0102	0101	0303	0000	0303	0202	0102	0000	0102	0101	0202	0101	0303	0101	0000	0202	0102	0102	0202	0101	0000	0103	0102	0203	0202	0102	0101	0102	0101	0202	0202	0105	0103	0102	0202	0203	0000	0303	0101	0102	0202	0202	0404	0101	0203	0102	0202	0202	0101	0000	0202	0202	0101	0101	0101	0103	0203	0000	0202	0202	0000	0000	0101	0101	0303	0202	0202	0204	0101	0202	0202	0202	0101	0102	0102	0102	0104	0203	0102	0404	0101	0101	0202	0202	0303	0000	0202	0103	0103	0102	0101	0102	0202	0202	0203	0000	0101	0101	0101	0101	0103	0103	0101	0303	0102	0102	0202	0203	0202	0202	0000	0404	0101	0202	0000	0203	0103	0101	0102	0303	0202	0101	0202	0202	0202	0303	0303	0202	0202	0203	0102	0404	0101	0101	0303	0101	0202	0202	0203	0303	0202	0203	0202	0101	0000	0000	0202	0102	0102	0000	0303	0101	0102	0104	0303	0202	0000	0203	0303	0101	0102	0000	0102	0203	0202	0202	0303	0404	0303	0101	0202	0202	0102	0202	0101	0202	0101	0101	0102	0000	0102	0203	0202	0000	0101	0202	0203	0000	0203	0000	0102	0000	0101	0102	0103	0000	0202	0203	0202	0203	0202	0000	0000	0202	0103	0102	0203	0203	0202	0101	0202	0102	0103	0204	0101	0303	0202	0202	0505	0202	0102	0102	0103	0202	0101	0101	0101	0101	0000	0000	0101	0101	0102	0101	0101	0101	0203	0000	0303	0101	0000	0101	0303	0103	0000	0000	0101	0202	0202	0202	0202	0000	0000	0203	0404	0202	0404	0101	0202	0101	0204	0202	0103	0102	0303	0303	0101	0202	0102	0101	0101	0404	0102	0202	0102	0102	0202	0203	0101	0102	0102	0303	0000	0404	0303	0102	0102	0101	0202	0202	0102	0202	0101	0203	0304	0203	0101	0102	0000	0202	0202	0303	0303	0000	0101	0101	0101	0303	0000	0202	0103	0303	0101	0202	0101	0102	0102	0303	0101	0303	0203	0000	0105	0101	0101	0303	0404	0202	0101	0000	0202	0306	0202	0101	0202	0202	0101	0101	0101	0000	0304	0303	0101	0101	0101	0203	0303	0303	0103	0202	0000	0205	0103	0202	0101	0202	0101	0101	0102	0102	0101	0101	0101	0202	0202	0202	0202	0101	0303	0202	0000	0000	0102	0101	0202	0202	0303	0102	0103	0103	0103	0102	0303	0303	0000	0102	0101	0101	0102	0202	0202	0103	0203	0404	0202	0102	0102	0101	0101	0202	0303	0103	0104	0203	0203	0103	0202	0102	0101	0101	0202	0101	0202	0202	0203	0303	0203	0102	0202	0102	0202	0103	0103	0102	0101	0202	0103	0202	0101	0103	0102	0104	0102	0103	0000	0102	0202	0303	0101	0202	0101	0202	0101	0101	0202	0203	0203	0204	0202	0101	0104	0101	0202	0202	0202	0202	0101	0000	0102	0202	0102	0101	0202	0202	0202	0101	0303	0202	0404	0101	0202	0102	0202	0101	0404	0000	0303	0202	0303	0202	0102	0102	0303	0101	0202	0203	0202	0101	0102	0202	0101	0303	0102	0303	0304	0707	0101	0103	0606	0101	0204	0101	0101	0102	0101	0205	0202	0203	0202	0304	0102	0000	0000	0303	0101	0000	0303	0102	0206	0203	0203	0000	0404	0102	0000	0303	0101	0202	0000	0304	0102	0202	0202	0000	0102	0202	0101	0202	0303	0102	0202	0000	0202	0102	0203	0101	0000	0000	0202	0102	0202	0202	0101	0000	0404	0303	0203	0202	0103	0202	0101	0505	0205	0102	0202	0103	0202	0102	0101	0202	0101	0203	0202	0102	0102	0103	0101	0202	0102	0101	0203	0203	0000	0102	0101	0102	0202	0105	0101	0102	0101	0000	0103	0202	0202	0101	0304	0101	0404	0202	0202	0304	0102	0101	0101	0102	0102	0202	0102	0000	0202	0303	0202	0103	0202	0202	0102	0101	0000	0102	0000	0000	0101	0101	0102	0102	0102	0103	0202	0303	0304	0000	0307	0204	0404	0202	0101	0101	0102	0203	0202	0102	0102	0102	0101	0303	0303	0101	0202	0102	0000	0101	0102	0101	0202	0101	0101	0404	0202	0202	0000	0101	0104	0101	0101	0103	0102	0203	0000	0303
Dvex155,	0202	0101	0405	0103	0202	0000	0101	0101	0303	0303	0202	0203	0303	0404	0000	0102	0202	0101	0101	0202	0101	0102	0204	0103	0303	0102	0101	0202	0103	0101	0101	0101	0101	0000	0202	0303	0101	0101	0202	0101	0101	0202	0203	0203	0101	0102	0000	0202	0303	0202	0000	0101	0202	0101	0202	0102	0505	0102	0202	0202	0202	0202	0202	0101	0101	0000	0000	0202	0101	0303	0101	0202	0202	0202	0103	0102	0000	0102	0101	0104	0102	0102	0202	0204	0202	0101	0101	0405	0202	0101	0303	0303	0101	0303	0103	0102	0101	0101	0202	0202	0101	0102	0102	0101	0202	0203	0101	0202	0102	0102	0303	0304	0101	0202	0101	0202	0000	0102	0101	0101	0101	0202	0102	0404	0202	0101	0202	0101	0203	0202	0102	0103	0101	0101	0102	0303	0202	0202	0101	0303	0102	0202	0101	0102	0101	0101	0202	0101	0202	0202	0203	0303	0202	0101	0202	0102	0102	0101	0202	0101	0202	0000	0303	0102	0202	0203	0101	0202	0202	0202	0101	0202	0103	0101	0101	0202	0101	0202	0101	0202	0203	0505	0204	0303	0102	0202	0203	0103	0101	0103	0102	0102	0101	0102	0202	0202	0101	0102	0102	0101	0101	0101	0101	0102	0202	0102	0103	0202	0102	0102	0404	0103	0102	0101	0102	0101	0202	0103	0202	0102	0202	0202	0000	0203	0103	0202	0101	0101	0202	0102	0103	0202	0101	0103	0101	0202	0101	0202	0202	0303	0103	0102	0000	0303	0102	0202	0102	0202	0102	0303	0203	0202	0101	0101	0202	0101	0103	0101	0102	0202	0000	0304	0000	0202	0303	0101	0303	0101	0101	0404	0101	0202	0102	0203	0202	0202	0304	0203	0303	0102	0404	0101	0303	0101	0104	0404	0303	0204	0303	0101	0101	0101	0101	0101	0102	0303	0202	0101	0202	0101	0103	0000	0202	0101	0101	0101	0000	0203	0101	0305	0202	0104	0202	0202	0102	0404	0101	0202	0203	0101	0202	0101	0000	0202	0203	0101	0101	0101	0101	0000	0303	0101	0101	0101	0102	0101	0000	0103	0103	0000	0102	0202	0304	0102	0103	0101	0102	0404	0101	0202	0101	0303	0101	0202	0203	0304	0203	0101	0101	0102	0101	0202	0000	0102	0101	0101	0101	0202	0102	0101	0101	0102	0202	0404	0102	0305	0101	0202	0102	0202	0000	0202	0202	0101	0202	0102	0102	0202	0202	0101	0102	0203	0607	0101	0101	0101	0303	0202	0202	0303	0102	0202	0101	0101	0404	0203	0202	0101	0101	0102	0102	0202	0203	0202	0202	0102	0101	0101	0202	0202	0202	0202	0101	0101	0203	0404	0101	0303	0202	0202	0101	0103	0202	0102	0305	0203	0202	0102	0303	0101	0203	0303	0303	0101	0102	0303	0303	0101	0202	0101	0103	0202	0102	0102	0203	0101	0102	0101	0101	0505	0202	0101	0000	0202	0404	0202	0202	0202	0103	0104	0102	0101	0203	0202	0102	0202	0101	0101	0000	0102	0101	0101	0202	0101	0205	0102	0102	0304	0102	0101	0102	0102	0202	0202	0103	0102	0202	0303	0204	0101	0102	0202	0102	0102	0101	0202	0101	0202	0203	0203	0202	0202	0304	0101	0102	0202	0102	0101	0101	0101	0102	0103	0506	0103	0103	0101	0102	0102	0101	0102	0102	0202	0102	0202	0000	0101	0102	0102	0202	0101	0202	0000	0303	0000	0404	0101	0202	0102	0101	0101	0303	0202	0203	0101	0101	0101	0101	0102	0103	0103	0101	0202	0202	0202	0000	0202	0304	0102	0202	0505	0303	0303	0202	0202	0101	0202	0202	0202	0101	0303	0102	0303	0101	0102	0203	0202	0101	0101	0101	0202	0202	0303	0404	0101	0202	0101	0205	0101	0202	0303	0101	0101	0101	0202	0103	0101	0000	0101	0102	0202	0103	0203	0101	0102	0304	0101	0000	0202	0303	0202	0102	0102	0101	0000	0303	0202	0101	0202	0303	0103	0202	0202	0404	0303	0204	0204	0203	0202	0101	0102	0303	0102	0101	0101	0000	0101	0202	0202	0102	0101	0103	0101	0101	0104	0202	0304	0303	0102	0102	0202	0202	0101	0203	0101	0102	0202	0202	0102	0101	0103	0101	0103	0103	0101	0303	0202	0202	0101	0101	0203	0101	0101	0101	0203	0202	0203	0202	0103	0104	0202	0000	0101	0102	0203	0104	0505	0000	0103	0202	0102	0101	0202	0202	0203	0103	0202	0000	0103	0204	0202	0203	0101	0102	0404	0101	0202	0101	0101	0203	0101	0102	0000	0101	0404	0303	0000	0202	0103	0202	0104	0204	0202	0101	0101	0101	0101	0202	0000	0102	0101	0303	0102	0102	0202	0103	0202	0000	0101	0101	0303	0000	0101	0202	0102	0102	0101	0102	0102	0202	0103	0101	0202	0101	0101	0102	0202	0101	0202	0202	0101	0202	0303	0102	0101	0202	0303	0101	0101	0101	0000	0101	0202	0202	0102	0202	0102	0000	0101	0202	0202	0101	0101	0000	0202	0102	0102	0102	0202	0202	0101	0000	0202	0202	0202	0202	0103	0202	0101	0101	0101	0101	0202	0202	0202	0505	0202	0101	0202	0101	0101	0101	0303	0101	0103	0202	0104	0102	0304	0202	0102	0202	0101	0202	0202	0303	0202	0303	0203	0102	0202	0101	0101	0202	0202	0404	0304	0000	0101	0101	0101	0202	0101	0102	0202	0202	0202	0203	0202	0202	0101	0202	0103	0202	0202	0303	0102	0102	0101	0102	0202	0102	0000	0203	0202	0202	0102	0303	0102	0202	0303	0202	0202	0102	0303	0101	0000	0303	0101	0102	0202	0202	0101	0101	0102	0202	0202	0202	0202	0101	0101	0000	0000	0101	0202	0303	0202	0505	0101	0102	0101	0102	0103	0101	0202	0101	0202	0103	0101	0101	0101	0102	0204	0102	0303	0202	0202	0202	0102	0505	0303	0101	0103	0204	0202	0303	0101	0101	0101	0000	0101	0103	0202	0202	0303	0202	0102	0404	0203	0103	0101	0000	0000	0303	0102	0101	0000	0102	0101	0102	0101	0101	0101	0102	0101	0202	0000	0104	0101	0202	0202	0202	0101	0202	0303	0202	0304	0505	0202	0505	0101	0101	0304	0203	0203	0202	0304	0101	0101	0404	0202	0101	0101	0202	0203	0101	0101	0101	0303	0101	0000	0303	0303	0101	0103	0303	0303	0101	0103	0102	0204	0204	0202	0000	0101	0505	0202	0202	0102	0202	0000	0303	0303	0101	0202	0202	0203	0202	0202	0102	0101	0303	0102	0101	0202	0303	0101	0202	0202	0202	0000	0202	0202	0101	0101	0101	0203	0101	0101	0202	0202	0202	0101	0202	0101	0101	0404	0203	0303	0202	0102	0202	0202	0203	0203	0101	0202	0202	0102	0207	0202	0202	0101	0101	0202	0204	0404	0304	0000	0202	0304	0103	0102	0102	0102	0204	0000	0303	0101	0102	0102	0000	0103	0101	0000	0101	0202	0202	0101	0102	0103	0202	0303	0101	0202	0101	0303	0000	0202	0102	0202	0305	0101	0102	0101	0104	0404	0202	0102	0202	0202	0203	0101	0202	0304	0101	0202	0101	0101	0101	0102	0202	0102	0104	0202	0202	0102	0101	0101	0202	0102	0206	0101	0000	0103	0103	0101	0103	0203	0202	0303	0104	0202	0102	0202	0202	0202	0104	0101	0101	0102	0101	0101	0102	0101	0202	0000	0101	0404	0404	0101	0202	0104	0103	0101	0101	0101	0102	0101	0101	0101	0101	0103	0202	0303	0505	0304	0102	0102	0102	0101	0303	0101	0202	0103	0101	0202	0202	0304	0103	0101	0102	0102	0101	0101	0303	0101	0202	0101	0000	0103	0202	0202	0404	0101	0102	0303	0102	0202	0000	0102	0606	0202	0204	0101	0202	0303	0101	0102	0303	0202	0102	0304	0101	0000	0102	0404	0101	0303	0303	0000	0203	0102	0102	0202	0101	0101	0101	0103	0101	0101	0101	0102	0101	0303	0203	0102	0303	0204	0101	0303	0202	0101	0202	0202	0202	0203	0102	0202	0202	0202	0103	0202	0202	0101	0202	0102	0202	0101	0203	0505	0202	0102	0304	0202	0202	0102	0303	0303	0101	0303	0000	0101	0101	0305	0101	0102	0202	0102	0101	0101	0101	0101	0303	0202	0202	0101	0202	0303	0102	0202	0102	0204	0202	0101	0202	0203	0000	0103	0202	0202	0202	0202	0102	0101	0202	0102	0202	0000	0102	0203	0000	0000	0103	0305	0101	0404	0101	0103	0202	0102	0101	0101	0103	0404	0101	0202	0101	0303	0103	0404	0106	0101	0303	0102	0101	0103	0203	0202	0101	0404	0202	0101	0405	0000	0303	0102	0202	0102	0000	0101	0202	0000	0102	0101	0000	0102	0303	0102	0204	0103	0102	0202	0102	0103	0202	0000	0000	0101	0000	0202	0102	0203	0202	0304	0202	0102	0404	0103	0204	0101	0101	0102	0202	0102	0202	0101	0101	0203	0202	0203	0202	0101	0202	0101	0103	0102	0101	0101	0103	0104	0202	0202	0203	0000	0202	0102	0202	0204	0404	0202	0101	0102	0102	0101	0104	0204	0102	0404	0303	0103	0303	0102	0101	0203	0102	0101	0103	0303	0102	0303	0303	0404	0202	0102	0203	0101	0101	0202	0303	0303	0202	0101	0101	0404	0101	0101	0303	0303	0101	0101	0101	0203	0102	0101	0505	0101	0202	0303	0101	0202	0203	0202	0202	0204	0000	0101	0202	0202	0101	0103	0202	0000	0202	0202	0103	0505	0101	0202	0303	0404	0101	0202	0101	0202	0202	0101	0204	0102	0103	0202	0202	0103	0303	0202	0204	0303	0407	0101	0202	0303	0101	0101	0202	0202	0203	0103	0202	0203	0203	0000	0202	0505	0101	0102	0202	0000	0000	0101	0202	0101	0102	0103	0101	0102	0202	0101	0203	0102	0103	0103	0101	0101	0101	0303	0103	0102	0101	0000	0103	0202	0102	0202	0202	0103	0101	0202	0203	0202	0202	0101	0102	0101	0101	0303	0000	0101	0102	0101	0304	0103	0102	0101	0202	0101	0203	0202	0000	0102	0102	0202	0202	0303	0102	0202	0202	0202	0000	0000	0202	0101	0202	0202	0303	0202	0102	0202	0202	0202	0101	0202	0202	0000	0303	0202	0101	0000	0102	0203	0104	0101	0202	0202	0202	0203	0203	0303	0202	0202	0102	0102	0202	0103	0202	0203	0404	0101	0303	0000	0102	0202	0303	0103	0202	0202	0101	0304	0101	0202	0505	0101	0303	0202	0101	0102	0101	0303	0202	0000	0202	0102	0404	0303	0103	0101	0101	0101	0101	0000	0202	0000	0101	0303	0202	0102	0101	0202	0000	0101	0202	0101	0101	0101	0202	0101	0102	0101	0206	0000	0101	0202	0505	0303	0303	0202	0000	0101	0202	0202	0202	0101	0202	0203	0203	0202	0202	0101	0304	0101	0202	0101	0101	0101	0202	0303	0101	0202	0202	0202	0101	0102	0203	0101	0202	0202	0202	0101	0102	0101	0202	0102	0102	0101	0303	0102	0202	0000	0103	0404	0000	0101	0102	0101	0304	0101	0303	0101	0202	0102	0202	0202	0202	0101	0103	0000	0101	0304	0303	0101	0101	0303	0101	0303	0000	0101	0101	0202	0404	0103	0202	0101	0101	0101	0101	0202	0102	0102	0203	0303	0203	0202	0202	0203	0101	0101	0101	0303	0202	0101	0101	0101	0102	0000	0102	0000	0000	0101	0202	0202	0303	0202	0202	0303	0202	0202	0102	0202	0101	0202	0303	0101	0101	0404	0101	0000	0000	0102	0203	0101	0101	0303	0000	0303	0101	0101	0000	0202	0101	0202	0202	0101	0101	0202	0102	0101	0101	0202	0101	0101	0101	0203	0202	0102	0202	0303	0101	0102	0102	0202	0202	0202	0202	0103	0101	0204	0202	0202	0202	0101	0103	0102	0102	0101	0303	0102	0101	0202	0101	0304	0103	0102	0101	0101	0000	0101	0202	0202	0202	0102	0101	0101	0202	0202	0101	0102	0202	0202	0102	0202	0202	0203	0202	0103	0101	0202	0000	0102	0000	0101	0101	0101	0404	0101	0404	0505	0101	0101	0303	0404	0101	0101	0202	0202	0204	0303	0202	0202	0000	0202	0202	0101	0101	0102	0203	0202	0303	0102	0101	0103	0101	0303	0303	0303	0203	0101	0203	0202	0102	0102	0101	0404	0101	0202	0202	0202	0101	0102	0000	0202	0103	0102	0303	0000	0101	0101	0101	0101	0202	0202	0505	0101	0102	0102	0202	0202	0203	0101	0102	0202	0202	0204	0101	0101	0103	0202	0202	0101	0404	0202	0202	0101	0101	0101	0202	0103	0102	0202	0202	0202	0202	0000	0101	0103	0202	0202	0101	0304	0202	0101	0101	0203	0202	0102	0102	0404	0202	0202	0103	0101	0202	0102	0202	0304	0101	0102	0103	0303	0102	0102	0203	0202	0202	0103	0303	0101	0101	0101	0102	0101	0101	0102	0303	0102	0102	0101	0303	0101	0102	0101	0104	0101	0202	0102	0102	0303	0101	0202	0303	0202	0101	0202	0202	0202	0203	0103	0203	0102	0202	0202	0404	0101	0102	0303	0202	0202	0101	0303	0303	0202	0101	0303	0000	0202	0303	0102	0101	0303	0101	0203	0101	0202	0204	0103	0202	0202	0203	0303	0102	0101	0101	0102	0203	0404	0203	0303	0404	0303	0101	0202	0202	0304	0102	0101	0202	0102	0104	0102	0000	0202	0203	0102	0101	0102	0202	0202	0202	0101	0101	0202	0202	0101	0202	0102	0404	0202	0000	0101	0203	0102	0101	0202	0202	0101	0101	0303	0304	0102	0101	0202	0303	0303	0000	0101	0102	0202	0202	0105	0202	0202	0202	0203	0202	0101	0102	0101	0101	0101	0101	0101	0101	0102	0102	0202	0102	0303	0303	0000	0102	0202	0101	0303	0101	0104	0404	0202	0202	0202	0102	0202	0203	0202	0103	0404	0202	0304	0101	0202	0101	0205	0202	0303	0103	0303	0303	0102	0202	0202	0102	0102	0102	0101	0101	0101	0102	0303	0303	0101	0202	0202	0000	0102	0404	0103	0304	0202	0101	0000	0101	0102	0202	0101	0203	0205	0303	0101	0102	0101	0202	0202	0303	0203	0303	0101	0101	0101	0303	0606	0202	0203	0203	0103	0202	0202	0000	0202	0303	0101	0303	0102	0000	0000	0000	0202	0303	0404	0202	0101	0101	0202	0606	0202	0202	0202	0202	0102	0101	0101	0202	0404	0103	0101	0102	0101	0303	0000	0303	0203	0101	0404	0505	0000	0202	0202	0202	0101	0102	0203	0102	0101	0102	0101	0202	0202	0202	0000	0202	0103	0202	0000	0000	0101	0101	0202	0204	0103	0202	0102	0303	0203	0101	0505	0303	0202	0202	0101	0202	0103	0101	0202	0102	0202	0104	0102	0202	0101	0202	0102	0202	0303	0303	0404	0103	0202	0203	0202	0202	0103	0202	0202	0101	0000	0202	0103	0104	0303	0102	0102	0101	0304	0101	0102	0102	0101	0202	0103	0000	0000	0102	0102	0101	0101	0000	0304	0202	0202	0303	0102	0202	0102	0101	0105	0202	0202	0203	0101	0102	0101	0101	0404	0202	0000	0203	0202	0102	0101	0303	0202	0202	0202	0101	0102	0202	0101	0000	0303	0102	0404	0101	0202	0000	0202	0101	0204	0101	0205	0000	0103	0202	0101	0101	0203	0101	0202	0303	0202	0101	0101	0202	0101	0103	0202	0303	0102	0205	0102	0303	0506	0101	0404	0000	0000	0101	0303	0105	0202	0102	0103	0404	0101	0303	0202	0203	0101	0404	0101	0101	0607	0203	0202	0102	0102	0102	0101	0103	0101	0202	0101	0304	0102	0101	0101	0303	0102	0101	0101	0202	0303	0103	0202	0606	0303	0202	0203	0101	0305	0303	0102	0202	0000	0202	0102	0303	0204	0303	0202	0202	0101	0102	0102	0505	0202	0202	0202	0305	0202	0101	0303	0202	0101	0202	0202	0102	0101	0101	0102	0202	0404	0102	0202	0103	0000	0102	0101	0202	0303	0202	0101	0101	0000	0101	0304	0202	0202	0101	0103	0101	0204	0203	0202	0203	0101	0101	0101	0102	0102	0202	0101	0102	0202	0000	0101	0303	0202	0202	0103	0101	0202	0102	0000	0203	0101	0202	0202	0202	0102	0303	0202	0303	0304	0202	0303	0103	0304	0102	0101	0202	0101	0303	0202	0101	0101	0202	0101	0202	0303	0101	0203	0102	0202	0101	0102	0101	0101	0202	0101	0303	0202	0000	0000	0101	0102	0102	0101	0202	0202	0101	0101	0303
